# Supplementary material for: Hypertension, a Neglected Disease in Rural and Urban Areas in Moramanga, Madagascar
Source: PLoS One. 2015 Sep 10;10(9):e0137408. doi: 10.1371/journal.pone.0137408 (PMC4565657; doi:10.1371/journal.pone.0137408)
Supplement: S1 File — (XLSX) [file pone.0137408.s001.xlsx]

## Sheet: Caption
This file contains data used to perform statistical analyses.
Sheet "UrbanHousehold" contains data collected in Moramanga Urban area during the census in Avril 2013 to January 2014 with the same variables except
idmenage	unique identification of each household
lorry	possession of lorry	1=yes	0=No
nbedroom	number of bedroom in the house	Quantitative variable
dog	number of dog	Quantitative variable
fuelcooking	type of fuel used for cooking	1=gas	2=Electricity	3=Oil	4=Charcoal purchased	5=Wood purchased	6=Wood or coal picked up	8=Other
drink	type of drinking water supply	1=Bottle purchased	2=Private tap	3=Public fountain	4=Private well	5=Public well	7=Public tap of unknown origin	8=Watercourse	9= spring water	11=Other
light	use of electricity as lighting	1=yes	0=No
frigo	possession of frigde	1=yes	0=No
toilet	type of toilet	1=Interior private toilet with flush mecanism	2=Interior common toilet with flush mecanism	3=Exterior private pit latrine	4=Exterior common pit latrine	5=Other	6=In nature
sewing	Possession of sewing machine	1=yes	0=No
moto	Possession of motorcycle
chiken	Number of chiken
radio	Possession of radio
floor	Type of floor	1=Floor tiles	2=wood parquet	3=ciment floor	4=Vinyl	5=Wood purchased	6=Earth or sand	7=Plants or wood picked up	8=Other
mobile_phone	Possession of mobile phone	1=yes	0=No
tract	Possession of agricultural tractor	1=yes	0=No
tv	Possession of Tv	1=yes	0=No
velo	Possession of bike	1=yes	0=No
car	Possession of car	1=yes	0=No
vehicmot	Possession of one or more motor vehicle (tractor, lorry, car)	1=yes	0=No
Valsocioeco	Socioeconomic level	Poorest	Second=Poor	Middle	Fourth=Rich	Richest
Sheet "RuralHousehold" contains data collected in Moramanga Rural area during the census in February to March 2013
idmenage	unique identification of each household
cart	Possession of cart	1=yes	0=No
nbedroom	number of bedroom in the house	Quantitative variable
fruit	Possession of orchards	1=yes	0=No
legume	Possession of land to cultivate vegetable	1=yes	0=No
legumin	Possession of land to cultivate legume	1=yes	0=No
radio	Possession of radio	1=yes	0=No
tuberc	Possession of land to cultivate tuber	1=yes	0=No
chicken	Number of chiken	Quantitative variable
ducks	number of ducks	Quantitative variable
cattle	number of cattle	Quantitative variable
pig	number of pig	Quantitative variable
scor_socioeco	Socioeconomic score	Quantitative variable
nivse	Socioeconomic level	Poorest	Second=Poor	Middle	Fourth=Rich	Richest

## Sheet: UrbanHousehold
idmenage	lorry	nbedroom	dog	fuelcooking	drink	light	frigo	toilet	sewing	moto	chiken	radio	floor	mobile_phone	tract	tv	velo	car	vehicmot	Valsocioeco
01010100103	0	1	0	4	3	0	0	3	0	0	0	1	3	1	0	0	1	0	0	Middle
01010100201	0	2	0	4	3	1	0	1	0	0	0	1	3	1	0	1	0	0	0	Richest
01010100301	0	2	0	4	3	1	0	1	0	0	0	1	1	1	0	1	0	0	0	Richest
01010100401	0	3	1	4	4	1	0	3	1	0	30	1	3	1	0	1	1	0	0	Richest
01010100501	0	1	0	4	3	1	0	4	1	0	0	1	3	1	0	0	0	0	0	Middle
01010101101	0	2	0	4	2	1	1	1	0	0	0	1	1	1	0	1	0	0	0	Richest
01010101301	0	2	0	4	3	1	0	4	1	0	17	1	3	1	0	1	0	0	0	Richest
01010101401	0	3	0	4	3	1	0	4	0	0	0	0	5	1	0	1	1	0	0	Middle
01010102401	0	2	0	4	3	0	0	4	0	0	0	0	6	1	0	0	0	0	0	Poorest
01010102501	0	3	0	4	3	1	0	3	0	0	4	1	3	1	0	1	0	0	0	Richest
01010103402	0	1	0	4	3	1	1	4	0	0	0	1	5	1	0	1	1	0	0	Middle
01010103501	0	2	0	4	3	0	0	5	0	0	0	1	5	0	0	0	0	0	0	Poorest
01010103801	0	2	0	4	2	1	1	4	0	0	0	1	5	1	0	1	1	0	0	Fourth
01010103804	0	1	0	4	3	1	1	4	0	0	0	1	5	1	0	1	0	0	0	Middle
01010104102	0	1	0	4	3	1	0	4	0	0	0	1	2	1	0	1	1	0	0	Fourth
01010104105	0	2	0	4	3	1	0	4	1	0	0	0	5	1	0	1	1	0	0	Middle
01010104201	0	1	0	4	3	1	1	1	0	1	0	1	1	1	0	1	0	1	1	Richest
01010104901	0	1	0	4	1	1	0	5	0	0	0	0	5	0	0	1	0	0	0	Second
01010105501	0	2	0	4	3	1	0	4	1	0	12	1	3	1	0	1	0	0	0	Richest
01010105801	0	2	0	4	4	1	0	3	1	0	0	1	5	1	0	1	1	1	1	Fourth
01010106001	0	2	0	4	5	1	1	3	1	0	0	1	3	1	0	1	0	1	1	Fourth
01010106002	0	1	0	4	5	1	1	2	0	0	4	1	3	1	0	1	0	0	0	Fourth
01010106701	0	1	0	4	5	1	0	4	0	1	0	0	6	1	0	1	0	0	1	Poorest
01010106801	0	2	0	4	5	1	0	4	0	1	0	1	3	1	0	1	0	0	1	Middle
01010107501	0	2	0	4	3	1	0	4	1	0	8	1	2	0	0	1	1	0	0	Richest
01010107601	0	3	0	4	5	1	1	4	1	0	0	1	3	1	0	1	1	0	0	Fourth
01010108701	0	1	0	4	3	1	0	4	0	0	0	1	5	1	0	0	1	0	0	Second
01010109102	0	2	0	4	3	1	0	4	0	0	0	1	5	1	0	1	1	0	0	Middle
01010109201	0	1	0	4	3	1	1	4	0	0	0	1	5	1	0	1	1	0	0	Middle
01010109301	0	3	0	4	2	1	1	3	0	0	0	1	3	1	0	1	0	0	0	Richest
01010109401	0	1	0	4	3	1	0	4	0	0	0	1	5	1	0	1	0	0	0	Second
01010109501	0	1	0	4	3	1	0	4	0	0	0	1	5	1	0	1	0	0	0	Second
01010109801	0	1	0	4	3	1	1	1	0	0	0	1	3	1	0	1	0	0	0	Richest
01010110001	0	1	0	4	3	1	0	3	0	1	0	1	5	1	0	1	0	0	1	Middle
01010110301	0	1	0	4	3	1	0	4	0	0	0	1	3	0	0	1	1	0	0	Middle
01010110702	0	1	0	4	3	0	0	4	0	0	0	1	5	1	0	0	1	0	0	Poorest
01010110801	0	2	0	4	3	0	0	4	0	0	0	1	6	1	0	0	1	0	0	Second
01010111001	0	1	0	4	3	0	0	4	0	0	4	1	6	1	0	0	0	0	0	Poorest
01010111002	0	1	0	4	3	0	0	4	0	0	0	1	6	1	0	0	0	0	0	Poorest
01010111201	0	1	0	4	3	0	0	4	0	0	6	1	6	1	0	0	0	0	0	Second
01010111501	0	2	0	4	2	1	1	3	1	0	24	1	2	1	0	1	0	0	0	Richest
01010111601	0	3	2	4	2	1	0	3	1	0	0	1	3	1	0	1	0	1	1	Richest
01010111603	0	3	5	4	3	1	1	4	1	0	0	1	3	1	0	1	1	0	0	Richest
01010112202	0	1	0	4	3	0	0	4	0	0	0	0	3	1	0	0	0	0	0	Second
01010112301	0	2	0	4	3	1	0	3	0	0	0	1	3	0	0	1	0	0	0	Middle
01010112601	0	1	0	4	3	1	0	3	0	0	0	1	3	1	0	1	0	0	0	Middle
01010112701	0	2	0	4	2	1	0	4	0	0	0	0	3	0	0	1	0	0	0	Middle
01010113701	0	2	0	4	2	1	1	3	0	0	0	1	3	1	0	1	0	1	1	Richest
01010113901	0	2	0	4	2	1	1	3	0	0	0	1	3	1	0	1	0	0	0	Fourth
01010200201	0	3	0	4	2	1	0	3	1	1	3	1	3	1	0	1	1	0	1	Richest
01010200202	0	2	0	4	2	1	0	3	0	0	8	1	3	1	0	1	1	0	0	Richest
01010200501	0	3	0	4	2	1	1	1	0	1	5	1	3	1	0	1	1	1	1	Richest
01010200901	0	2	2	4	3	1	1	3	1	0	0	1	3	1	0	1	1	0	0	Richest
01010200902	0	2	0	4	3	1	0	4	0	1	0	1	3	1	0	1	0	0	1	Fourth
01010201401	0	1	0	6	3	0	0	4	0	0	8	1	6	0	0	0	0	0	0	Poorest
01010201601	0	2	0	6	3	0	0	4	0	0	0	1	8	1	0	0	0	0	0	Poorest
01010201701	1	2	0	4	2	1	0	3	0	1	0	1	3	1	0	1	1	0	1	Richest
01010201901	0	3	0	4	3	1	1	4	1	0	0	1	3	1	0	1	1	1	1	Richest
01010202001	0	2	0	4	3	1	0	4	0	0	0	1	3	1	0	1	0	0	0	Fourth
01010202101	0	3	1	4	2	1	1	3	1	0	3	1	3	1	0	1	0	0	0	Richest
01010202201	0	1	1	4	2	1	0	4	0	0	0	1	3	1	0	1	0	0	0	Fourth
01010202602	0	1	2	4	2	1	0	3	0	0	1	1	3	1	0	1	0	0	0	Fourth
01010202603	0	3	0	4	2	1	1	2	1	1	0	1	3	1	0	1	1	0	1	Richest
01010202701	1	2	0	4	2	1	1	4	1	0	0	1	3	1	0	1	0	0	1	Richest
01010202901	0	3	0	4	2	1	1	3	0	1	0	1	3	1	0	1	1	0	1	Richest
01010203501	0	1	0	6	3	0	0	4	0	0	0	1	6	1	0	0	0	0	0	Poorest
01010205001	0	1	0	4	3	1	0	4	0	1	0	1	3	1	0	1	1	0	1	Fourth
01010205002	0	2	0	4	3	1	0	4	0	1	30	1	5	1	0	1	0	0	1	Richest
01010205201	0	1	0	4	2	1	0	3	1	1	0	1	3	1	0	1	1	0	1	Richest
01010205301	0	2	0	4	2	1	1	1	1	0	30	1	5	1	0	1	1	1	1	Richest
01010205701	0	3	0	4	2	1	0	2	0	0	6	1	3	1	0	1	1	0	0	Richest
01010205801	0	1	0	4	2	1	0	4	0	0	0	1	3	1	0	1	0	0	0	Middle
01010207603	0	1	0	4	11	1	1	4	0	1	0	1	3	1	0	0	1	0	1	Poorest
01010207604	0	1	0	4	11	1	0	4	0	1	20	1	3	1	0	1	1	0	1	Fourth
01010207605	0	1	0	4	11	1	0	4	1	0	6	1	3	0	0	1	1	0	0	Second
01010207607	0	1	0	4	11	1	0	4	0	0	0	1	4	1	0	1	1	0	0	Poorest
01010208901	0	2	0	4	3	0	0	3	0	0	4	1	3	1	0	0	0	0	0	Middle
01010209401	0	1	0	4	3	1	0	3	1	0	0	0	3	1	0	0	0	0	0	Middle
01010210901	0	2	1	4	3	0	0	4	1	0	2	1	3	1	0	0	1	0	0	Fourth
01010213201	0	4	1	4	2	1	1	2	0	0	0	1	1	1	0	1	0	1	1	Richest
01010213501	0	1	0	4	5	1	0	4	1	0	0	1	3	1	0	1	0	0	0	Middle
01010214901	0	2	0	5	2	1	0	1	0	1	0	1	1	1	0	1	0	0	1	Richest
01010216401	0	2	0	4	4	1	0	3	0	0	20	1	3	1	0	1	0	0	0	Richest
01010216501	0	2	1	4	3	1	0	3	0	0	0	1	3	1	0	1	0	0	0	Fourth
01010216801	0	1	0	4	2	1	0	4	0	0	0	1	3	1	0	1	1	0	0	Fourth
01010216901	0	3	1	4	2	1	1	1	1	0	0	1	3	1	0	1	1	0	0	Richest
01010217001	0	2	0	4	2	1	0	4	0	0	0	1	3	1	0	1	1	0	0	Fourth
01010217101	0	2	0	4	2	1	1	1	0	0	0	1	3	1	0	1	1	0	0	Richest
01010218302	0	3	0	4	2	1	1	1	1	1	0	1	2	1	0	1	0	1	1	Richest
01010219701	0	2	0	4	5	1	0	4	0	0	15	1	3	1	0	1	0	0	0	Richest
01010220101	0	1	0	4	2	1	1	1	0	0	0	1	2	1	0	1	1	1	1	Richest
01010220401	0	1	2	6	3	0	0	3	0	0	3	1	6	1	0	0	0	0	0	Poorest
01010220702	0	1	0	4	5	0	0	4	0	0	0	0	6	0	0	0	0	0	0	Poorest
01010220901	0	2	0	4	5	1	0	4	0	0	1	1	3	1	0	1	0	0	0	Middle
01010221201	0	3	1	4	4	1	0	3	0	1	0	1	3	1	0	1	0	0	1	Fourth
01010221401	0	1	0	4	2	1	0	4	1	0	0	1	3	1	0	1	1	0	0	Fourth
01010221801	0	1	0	4	5	1	0	4	0	0	0	0	3	1	0	1	0	0	0	Second
01010221902	0	2	0	4	5	1	0	4	0	1	0	1	5	1	0	1	1	0	1	Middle
01010222001	0	2	1	4	2	1	1	1	0	0	0	1	1	1	0	1	0	1	1	Richest
01010300107	0	2	0	4	11	1	0	3	0	1	0	1	2	1	0	1	0	0	1	Second
01010300501	0	2	1	4	2	1	1	4	1	1	15	1	3	1	0	1	0	0	1	Richest
01010300502	0	2	0	4	11	1	0	4	0	0	10	1	3	1	0	1	0	0	0	Middle
01010300601	0	2	0	4	11	1	1	4	0	0	0	1	3	1	0	1	1	0	0	Second
01010300801	0	2	1	4	3	0	0	3	0	0	0	1	6	1	0	0	1	0	0	Second
01010302901	0	1	0	4	5	1	0	4	0	0	0	1	3	1	0	0	0	0	0	Second
01010303901	0	3	0	4	3	1	0	3	1	0	20	1	3	1	0	1	1	0	0	Richest
01010304001	0	2	0	6	3	1	0	3	1	1	3	1	3	1	0	1	1	0	1	Richest
01010304301	0	1	0	4	5	1	0	4	0	0	0	1	3	1	0	0	1	0	0	Second
01010304401	0	2	1	4	2	1	1	1	0	0	0	1	3	1	0	1	0	0	0	Richest
01010305102	0	2	0	4	5	1	0	4	0	1	40	1	3	1	0	1	1	0	1	Richest
01010306102	0	1	0	4	5	1	0	4	0	0	0	1	2	1	0	1	0	0	0	Middle
01010306301	0	2	0	4	5	1	0	4	0	0	0	1	1	1	0	1	0	0	0	Fourth
01010306401	0	1	0	4	5	1	1	3	0	0	0	1	2	1	0	1	0	0	0	Fourth
01010306601	0	3	1	4	4	1	1	1	1	0	4	1	1	1	0	1	1	1	1	Richest
01010306901	0	3	0	4	5	1	1	4	0	1	0	1	3	1	0	1	1	1	1	Fourth
01010307001	0	2	0	4	5	1	1	3	0	0	0	1	3	1	0	1	1	0	0	Fourth
01010307401	0	2	0	4	5	1	0	4	0	0	10	0	3	0	0	1	1	0	0	Fourth
01010307501	0	2	0	4	8	0	0	4	0	0	0	1	3	0	0	0	0	0	0	Poorest
01010307601	0	1	1	4	3	0	0	4	0	0	6	1	3	1	0	0	0	0	0	Middle
01010308002	0	2	0	4	5	1	1	4	0	0	0	0	2	1	0	1	1	1	1	Fourth
01010308101	0	2	1	4	5	1	1	4	1	0	0	1	3	1	0	1	1	0	0	Fourth
01010308103	0	2	0	4	5	1	0	4	0	0	0	0	2	1	0	0	1	0	0	Middle
01010308301	0	2	1	4	4	1	0	3	1	0	0	1	3	1	0	1	1	0	0	Fourth
01010308501	0	1	0	4	3	1	0	4	0	0	0	1	3	1	0	0	1	0	0	Middle
01010309601	0	3	0	4	3	1	0	3	0	0	0	1	3	1	0	1	1	0	0	Fourth
01010310001	0	1	0	6	3	1	0	4	0	0	15	0	5	1	0	0	0	0	0	Middle
01010310302	0	1	0	4	5	1	0	4	0	1	0	1	3	1	0	1	1	0	1	Middle
01010310801	0	2	0	4	4	1	0	3	0	0	2	0	3	1	0	1	0	0	0	Fourth
01010310901	0	1	1	4	5	1	0	4	0	0	5	0	3	1	0	1	0	0	0	Middle
01010310902	0	1	0	4	5	1	0	4	0	0	12	1	3	1	0	1	1	0	0	Fourth
01010311001	0	1	0	4	3	0	0	4	0	0	0	1	3	0	0	0	0	0	0	Poorest
01010311201	0	1	0	4	3	1	0	4	0	0	0	1	6	0	0	0	0	0	0	Poorest
01010311503	0	2	0	4	3	1	0	4	0	0	0	1	5	1	0	1	1	0	0	Middle
01010311701	0	1	0	4	3	1	0	4	0	0	0	1	3	0	0	1	1	0	0	Middle
01010311801	0	1	0	4	3	0	0	4	0	0	0	1	4	0	0	0	1	0	0	Poorest
01010312801	0	2	0	4	5	1	0	3	1	0	0	1	3	1	0	1	1	0	0	Fourth
01010313101	0	2	1	4	5	1	0	4	0	0	7	1	3	1	0	1	1	0	0	Fourth
01010313401	0	1	0	5	3	1	0	3	0	0	0	1	4	0	0	1	0	0	0	Second
01010314302	0	2	0	4	3	1	0	4	0	0	0	1	3	1	0	1	0	0	0	Fourth
01010314901	0	2	0	4	3	1	0	4	0	0	0	1	3	1	0	0	1	0	0	Middle
01010315401	0	2	2	4	5	1	1	3	0	1	2	1	2	1	0	1	0	0	1	Richest
01010315402	0	5	0	4	5	1	1	3	0	0	4	1	1	1	0	1	1	0	0	Richest
01010317501	0	1	0	4	3	1	0	4	0	0	0	1	4	1	0	0	0	0	0	Second
01010317601	0	2	0	4	3	1	0	3	0	0	0	1	3	1	0	1	0	0	0	Fourth
01010318301	0	2	0	5	5	1	0	4	0	0	0	1	3	1	0	1	1	0	0	Middle
01010318601	0	3	0	4	3	1	0	4	0	0	0	0	3	1	0	1	0	0	0	Fourth
01010318602	0	1	0	4	3	1	0	4	0	0	0	1	3	1	0	1	0	0	0	Middle
01010318801	0	3	1	4	11	1	1	3	1	0	100	1	3	1	0	1	0	0	0	Richest
01010318901	0	2	0	4	3	1	0	3	0	0	0	1	3	1	0	1	1	0	0	Fourth
01010318904	0	1	0	4	3	1	0	4	0	0	0	1	2	1	0	1	0	0	0	Middle
01010400801	0	1	0	4	2	1	0	2	0	0	0	1	3	1	0	1	0	0	0	Fourth
01010401601	0	1	0	4	3	1	0	4	0	0	0	1	3	1	0	1	1	0	0	Middle
01010401603	0	1	0	4	5	1	0	4	0	0	0	0	3	1	0	0	0	0	0	Second
01010401801	0	2	0	4	3	1	0	3	1	1	0	0	3	1	0	1	0	0	1	Fourth
01010402101	0	1	0	4	5	1	0	4	0	0	0	1	3	1	0	1	1	0	0	Middle
01010402801	0	1	0	4	3	0	0	3	0	0	0	0	3	0	0	0	1	0	0	Second
01010403601	0	1	0	4	3	1	0	4	0	0	0	0	3	1	0	1	1	0	0	Middle
01010403701	0	1	0	4	3	1	0	4	0	0	2	0	3	1	0	1	0	0	0	Middle
01010404001	0	1	0	6	5	0	0	4	0	0	0	1	6	0	0	0	0	0	0	Poorest
01010404101	0	1	0	4	3	0	0	4	0	0	0	0	6	0	0	0	0	0	0	Poorest
01010404701	0	2	2	5	9	1	0	4	0	0	0	1	3	1	0	1	0	0	0	Second
01010406001	0	2	0	4	4	1	1	3	0	0	0	0	3	1	0	1	0	0	0	Fourth
01010406601	0	2	0	4	2	0	0	4	0	0	0	1	3	1	0	0	0	0	0	Middle
01010406703	0	1	0	4	2	0	0	3	0	0	0	0	3	1	0	0	0	0	0	Second
01010406801	0	2	1	4	2	1	0	3	0	0	8	1	3	1	0	1	0	0	0	Richest
01010407101	0	2	2	6	3	1	0	3	0	0	37	1	3	1	0	1	1	0	0	Richest
01010407301	0	3	0	4	2	1	0	3	0	0	0	1	3	1	0	1	1	0	0	Richest
01010407702	1	1	0	4	2	1	0	4	0	0	0	1	3	1	0	1	0	0	1	Fourth
01010407801	0	1	1	4	2	1	0	4	0	0	0	0	3	1	0	1	1	0	0	Middle
01010407902	0	1	0	4	2	1	0	4	0	0	17	0	3	1	0	1	0	0	0	Richest
01010408901	0	2	0	4	11	0	0	5	0	0	0	0	3	0	0	0	0	0	0	Poorest
01010410001	0	2	0	4	3	1	1	3	1	0	8	1	3	1	0	1	0	0	0	Richest
01010410501	0	3	0	4	2	1	0	3	1	0	8	1	3	1	0	1	0	0	0	Richest
01010410602	0	2	0	4	11	1	1	3	1	0	6	1	3	1	0	1	1	0	0	Fourth
01010410801	0	2	0	4	3	1	0	3	0	1	4	1	3	1	0	1	0	0	1	Richest
01010411301	0	1	2	4	3	1	0	4	0	0	0	1	3	1	0	1	0	0	0	Middle
01010411501	0	2	2	4	3	1	0	4	0	0	22	1	3	0	0	1	0	0	0	Richest
01010411701	0	1	3	4	2	1	0	4	1	0	7	1	3	1	0	1	1	0	0	Richest
01010411801	0	2	1	4	11	1	1	4	0	0	14	1	3	1	0	1	0	0	0	Fourth
01010500201	0	4	0	4	2	1	1	3	1	0	5	1	2	1	0	1	1	1	1	Richest
01010500901	0	2	0	4	2	1	1	3	1	0	0	1	3	1	0	1	0	0	0	Richest
01010502001	0	2	0	6	8	0	0	3	0	0	12	1	3	0	0	0	1	0	0	Second
01010502101	0	1	0	4	5	0	0	4	0	0	0	1	6	1	0	0	0	0	0	Poorest
01010502102	0	1	0	4	5	0	0	4	0	0	0	1	4	1	0	0	0	0	0	Poorest
01010502501	0	1	1	5	5	0	0	4	0	0	0	0	3	1	0	0	1	0	0	Poorest
01010502701	0	2	1	4	5	0	0	4	1	0	0	1	3	1	0	0	0	0	0	Second
01010502702	0	1	0	6	5	0	0	4	0	0	4	1	3	0	0	0	1	0	0	Poorest
01010503301	0	2	0	4	3	0	0	4	1	0	0	1	5	1	0	0	0	0	0	Second
01010503501	0	1	0	6	5	0	0	3	0	0	19	0	3	1	0	0	1	0	0	Fourth
01010503601	0	2	0	4	3	1	0	4	0	0	0	1	3	1	0	1	0	0	0	Fourth
01010504501	0	4	4	4	5	1	0	4	1	1	0	1	3	1	0	1	0	0	1	Richest
01010505001	0	1	0	4	3	1	0	4	0	0	0	1	3	1	0	1	0	0	0	Middle
01010505101	0	2	1	4	3	1	0	3	0	1	0	1	3	1	0	1	0	1	1	Fourth
01010505901	0	2	0	4	3	1	1	4	0	0	0	1	3	1	0	1	0	0	0	Fourth
01010506001	0	2	0	4	3	1	0	4	1	0	10	1	3	1	0	1	1	0	0	Richest
01010506002	0	2	0	4	3	1	0	4	1	0	5	1	3	0	0	1	0	0	0	Fourth
01010506004	0	2	0	4	2	1	0	3	0	1	0	1	3	1	0	1	0	0	1	Fourth
01010506005	0	2	0	4	2	1	1	3	1	0	4	1	3	1	0	1	0	0	0	Richest
01010506201	0	1	0	4	3	0	0	4	0	0	0	1	3	1	0	0	0	0	0	Second
01010506202	0	1	0	4	3	1	0	4	0	0	8	1	3	0	0	1	0	0	0	Fourth
01010506301	0	2	0	4	3	1	0	4	0	0	6	1	3	0	0	1	0	0	0	Fourth
01010506701	0	2	0	6	3	1	0	3	1	0	0	1	3	1	0	1	1	0	0	Fourth
01010506801	0	2	0	4	3	1	0	3	0	0	0	1	3	1	0	1	0	0	0	Fourth
01010507101	0	3	0	4	3	1	1	3	0	1	0	1	3	1	0	1	1	0	1	Richest
01010507603	0	1	0	4	3	0	0	4	0	0	0	1	3	0	0	0	1	0	0	Second
01010507901	0	1	0	4	5	0	0	4	0	0	0	1	3	0	0	0	1	0	0	Poorest
01010508501	0	3	0	6	3	1	0	4	0	0	5	1	3	1	0	1	1	0	0	Fourth
01010508604	0	1	0	5	3	1	0	3	0	0	0	1	3	1	0	1	0	0	0	Middle
01010508803	0	1	0	6	3	1	0	4	0	0	1	0	3	1	0	1	0	0	0	Second
01010509403	0	2	0	4	3	0	0	4	0	0	0	1	5	1	0	0	0	0	0	Second
01010509503	0	2	0	4	3	1	0	4	0	0	0	1	3	1	0	0	0	0	0	Middle
01010510201	0	1	0	4	3	1	0	4	0	0	0	1	5	0	0	1	0	0	0	Second
01010511101	0	1	0	4	2	1	1	2	1	0	2	1	3	1	0	1	1	0	0	Richest
01010512001	0	3	0	4	3	1	0	3	0	0	0	1	3	0	0	1	1	0	0	Fourth
01010600201	0	1	0	6	9	0	0	4	0	0	0	0	6	0	0	0	0	0	0	Poorest
01010600301	0	1	0	6	9	0	0	4	0	0	0	0	6	0	0	0	1	0	0	Poorest
01010601001	0	1	0	6	8	0	0	6	0	0	0	1	7	0	0	0	1	0	0	Poorest
01010601201	0	1	1	6	9	0	0	3	0	0	1	1	8	0	0	0	0	0	0	Poorest
01010601501	0	1	1	6	11	0	0	4	0	0	23	1	6	0	0	0	0	0	0	Poorest
01010601901	0	1	0	4	9	0	0	4	0	0	0	0	3	0	0	0	0	0	0	Poorest
01010602701	0	1	0	6	8	0	0	4	0	0	13	1	6	0	0	0	0	0	0	Poorest
01010604001	0	1	0	6	5	0	0	4	0	0	3	0	3	0	0	0	1	0	0	Poorest
01010605001	0	3	0	6	4	0	0	3	1	1	2	1	3	1	0	1	1	0	1	Fourth
01020100301	0	1	0	4	3	1	0	5	0	0	0	1	3	1	0	1	1	0	0	Middle
01020101101	0	1	0	4	3	1	1	1	0	1	0	1	3	0	0	1	0	0	1	Fourth
01020101601	0	2	0	4	3	1	0	4	1	0	0	1	3	1	0	1	0	0	0	Fourth
01020101701	0	1	0	3	3	1	0	4	0	0	2	1	2	0	0	1	0	0	0	Fourth
01020101702	0	1	0	4	3	1	0	4	0	0	0	0	3	0	0	0	0	0	0	Second
01020101801	0	2	0	4	3	1	0	4	0	0	20	1	3	1	0	1	1	0	0	Richest
01020101802	0	1	0	4	3	1	0	4	0	1	16	0	3	1	0	1	1	1	1	Richest
01020102001	0	1	0	4	3	1	0	4	0	0	5	1	3	0	0	1	0	0	0	Middle
01020102101	0	5	0	4	3	1	0	4	0	0	0	1	6	1	0	1	0	0	0	Fourth
01020102401	0	2	0	4	3	1	0	4	0	0	0	0	3	1	0	1	0	0	0	Middle
01020103601	0	2	0	4	2	1	1	4	0	1	0	1	3	1	0	1	0	0	1	Fourth
01020104401	0	2	0	4	3	1	1	4	1	0	0	1	3	1	0	1	1	0	0	Fourth
01020104501	0	1	0	4	3	1	0	4	0	0	11	1	3	1	0	1	0	0	0	Richest
01020104601	0	3	0	4	2	1	0	4	0	0	6	0	2	1	0	0	0	0	0	Fourth
01020105001	0	2	0	6	4	1	0	4	0	0	4	0	3	0	0	1	0	0	0	Second
01020105301	0	1	0	4	3	1	0	3	1	0	0	1	3	1	0	1	1	0	0	Fourth
01020105401	0	3	0	4	3	1	0	3	1	0	0	1	3	1	0	1	0	0	0	Richest
01020105601	0	1	0	4	3	1	0	3	0	0	0	1	3	1	0	0	1	0	0	Middle
01020105801	0	2	0	4	5	0	0	4	0	1	1	1	3	1	0	0	0	0	1	Second
01020106201	0	5	3	4	4	1	1	1	0	0	20	1	1	1	0	1	0	1	1	Richest
01020107001	0	1	1	4	3	1	0	4	0	0	0	1	3	1	0	1	1	0	0	Fourth
01020107003	0	1	0	4	3	1	0	4	0	0	0	1	2	1	0	1	1	0	0	Fourth
01020107004	0	1	0	4	3	1	0	3	0	0	0	1	2	1	0	1	0	0	0	Fourth
01020107201	0	1	0	4	3	1	0	3	0	0	0	1	3	1	0	1	0	0	0	Middle
01020107301	0	1	0	4	11	1	0	4	0	0	0	1	2	1	0	1	1	0	0	Poorest
01020107801	0	2	0	4	11	1	0	4	0	0	0	1	3	1	0	0	1	0	0	Poorest
01020108101	0	1	0	4	2	1	0	4	0	0	0	1	6	1	0	1	1	0	0	Second
01020108601	1	2	2	4	2	1	1	1	1	0	6	1	2	1	0	1	1	1	1	Richest
01020109001	0	1	1	4	3	1	0	4	0	0	0	0	8	1	0	0	0	0	0	Poorest
01020109902	0	2	0	4	3	1	1	2	0	0	0	1	2	1	0	1	0	0	0	Richest
01020110101	0	1	0	4	3	0	0	4	0	0	0	1	3	1	0	0	0	0	0	Second
01020110102	0	1	0	4	3	1	0	4	0	0	1	0	2	1	0	1	1	0	0	Fourth
01020110301	0	2	0	4	3	1	0	4	0	0	5	1	3	1	0	1	1	0	0	Fourth
01020110601	0	3	2	4	2	1	1	3	1	1	21	1	1	1	0	1	0	0	1	Richest
01020110802	0	1	0	4	3	1	0	4	0	0	0	1	3	1	0	1	0	0	0	Middle
01020110901	0	3	0	5	3	0	0	3	0	0	0	1	4	1	0	1	1	0	0	Middle
01020111001	0	1	0	4	3	1	0	4	0	0	0	0	3	1	0	1	0	0	0	Middle
01020111101	0	1	0	4	3	1	0	4	0	0	0	1	3	1	0	0	0	0	0	Second
01020111201	0	2	0	4	3	1	0	3	0	0	0	1	3	1	0	1	1	0	0	Fourth
01020111401	0	1	0	4	5	1	0	3	0	0	10	1	3	1	0	1	0	0	0	Fourth
01020111601	0	2	0	4	5	1	0	4	0	0	0	1	3	1	0	1	1	0	0	Middle
01020111801	0	1	0	4	3	1	0	4	0	0	0	1	3	0	0	1	0	0	0	Second
01020111802	0	1	0	4	3	1	0	4	0	0	5	1	3	1	0	1	0	0	0	Fourth
01020112101	0	2	0	4	3	1	0	3	0	0	0	1	3	1	0	1	0	0	0	Fourth
01020112301	0	1	0	4	3	1	0	4	0	0	0	1	3	1	0	1	1	0	0	Middle
01020112702	0	1	0	4	2	1	0	4	0	0	0	1	3	1	0	1	0	0	0	Middle
01020112901	0	1	0	4	3	1	0	4	0	0	1	0	3	0	0	1	0	0	0	Second
01020113001	0	1	0	4	5	1	1	4	0	1	0	1	3	1	0	1	0	0	1	Middle
01020113203	0	2	0	4	3	1	0	4	0	0	6	1	3	1	0	1	0	0	0	Fourth
01020113205	0	1	0	4	5	1	0	4	0	0	0	1	3	1	0	0	0	0	0	Second
01020113501	0	1	0	4	5	1	0	4	0	0	0	1	3	0	0	1	0	0	0	Second
01020113505	0	1	0	4	5	1	0	4	0	0	0	1	3	1	0	0	1	0	0	Second
01020114101	0	1	0	4	3	1	1	4	1	1	0	1	3	1	0	1	1	0	1	Fourth
01020114201	0	2	0	4	3	1	0	4	1	0	0	1	3	1	0	1	1	0	0	Fourth
01020114401	0	1	0	4	2	1	1	3	0	1	100	1	3	1	0	1	1	0	1	Richest
01020114601	0	1	0	4	3	1	0	4	0	0	0	1	3	1	0	0	1	0	0	Middle
01020115001	0	3	0	4	2	1	0	4	0	0	0	1	2	1	0	1	1	0	0	Richest
01020115003	0	2	0	5	2	1	0	4	0	0	15	1	2	1	0	1	1	0	0	Richest
01020118204	0	2	0	4	11	1	0	4	0	0	0	1	2	1	0	1	1	0	0	Second
01020118601	1	6	0	4	2	1	1	1	1	0	10	1	3	1	0	1	1	1	1	Richest
01020200201	0	2	0	4	3	1	0	4	0	0	0	0	1	1	0	1	0	0	0	Fourth
01020200301	0	1	1	4	2	1	0	4	1	1	10	1	4	1	0	1	0	0	1	Richest
01020200401	0	1	0	4	5	1	0	4	0	0	0	1	3	1	0	1	0	0	0	Second
01020200701	0	1	0	4	5	1	0	4	0	0	0	1	5	0	0	0	0	0	0	Poorest
01020200702	0	1	0	4	5	1	0	4	0	0	0	0	4	0	0	0	0	0	0	Poorest
01020200901	0	1	0	4	5	1	0	4	0	0	10	1	8	1	0	1	1	0	0	Second
01020201101	0	2	0	4	5	1	0	4	1	0	10	1	1	1	0	1	0	0	0	Richest
01020201201	0	1	0	4	3	1	0	5	0	0	0	1	3	1	0	1	1	0	0	Middle
01020201402	0	1	0	5	3	1	0	4	0	0	0	0	3	1	0	0	0	0	0	Second
01020201701	0	2	0	4	2	1	0	3	0	0	0	1	2	1	0	1	0	0	0	Fourth
01020201801	0	4	0	4	2	1	1	2	1	0	1	1	2	1	0	1	1	0	0	Richest
01020202402	0	1	0	4	5	0	0	4	0	0	0	0	3	0	0	0	0	0	0	Poorest
01020202602	0	3	0	4	5	0	0	4	1	0	0	1	3	0	0	0	0	0	0	Second
01020203601	0	1	0	4	3	0	0	5	0	0	0	1	5	1	0	0	0	0	0	Poorest
01020203801	0	2	0	4	3	1	0	3	0	0	0	1	3	1	0	1	1	0	0	Fourth
01020203901	0	1	0	4	3	1	0	4	0	0	1	1	2	1	0	1	0	0	0	Fourth
01020204101	0	1	0	4	3	1	0	5	0	0	0	1	3	1	0	1	0	0	0	Middle
01020204201	0	3	0	4	2	1	1	3	1	0	5	1	5	1	0	1	0	0	0	Richest
01020204901	0	3	1	4	2	1	1	1	1	0	0	1	3	0	0	1	1	1	1	Richest
01020205401	0	1	0	4	2	1	0	2	0	0	0	1	3	0	0	1	0	0	0	Fourth
01020205403	0	1	0	4	2	1	1	3	0	1	0	1	2	1	0	1	1	0	1	Richest
01020205602	0	3	0	4	3	1	0	4	1	0	0	1	5	1	0	0	0	0	0	Middle
01020205902	0	1	0	4	2	1	0	3	1	1	0	1	2	1	0	1	0	0	1	Richest
01020206301	0	1	0	4	2	1	0	4	0	0	0	1	3	1	0	1	0	0	0	Middle
01020206705	0	2	0	4	3	1	0	4	1	0	0	1	5	1	0	1	1	0	0	Middle
01020207002	0	1	0	4	3	1	0	4	0	0	0	0	3	1	0	0	0	0	0	Second
01020207201	0	3	0	4	3	1	0	4	1	0	15	1	3	1	0	1	1	0	0	Richest
01020208001	0	2	0	4	3	1	0	4	0	0	10	1	3	1	0	1	1	0	0	Richest
01020208101	0	2	0	4	3	1	1	4	0	0	0	1	3	1	0	1	1	0	0	Fourth
01020208201	0	2	2	4	2	1	1	1	1	0	30	1	2	1	0	1	0	0	0	Richest
01020209101	0	1	0	4	9	1	0	4	0	0	0	0	2	1	0	0	0	0	0	Poorest
01020209302	0	1	0	4	3	1	0	4	0	0	0	0	3	1	0	0	0	0	0	Second
01020209501	0	1	1	4	3	1	0	4	0	0	1	1	3	1	0	1	1	0	0	Fourth
01020209701	0	1	0	4	3	1	0	4	0	0	0	1	3	1	0	1	1	0	0	Middle
01020209901	0	1	0	4	3	1	0	4	1	0	0	1	3	0	0	1	0	0	0	Middle
01020209902	0	1	0	4	3	1	0	4	0	0	0	1	3	0	0	1	0	0	0	Second
01020210001	0	1	0	4	3	1	0	4	0	0	10	0	3	1	0	1	1	0	0	Fourth
01020210101	0	2	0	4	4	1	1	4	0	1	0	1	3	1	0	1	0	1	1	Fourth
01020210201	0	3	0	4	2	1	1	4	1	1	0	1	3	1	0	1	1	0	1	Richest
01020210301	0	2	0	4	4	1	0	3	0	0	0	1	3	1	0	1	1	0	0	Fourth
01020210401	0	1	0	4	9	1	0	4	0	0	0	1	3	1	0	1	0	0	0	Poorest
01020210501	0	2	0	4	9	1	1	4	0	0	2	1	3	1	0	1	0	0	0	Second
01020210601	0	1	0	5	9	1	0	4	0	0	0	1	3	0	0	1	0	0	0	Poorest
01020210702	0	1	0	4	3	1	0	4	1	0	0	1	3	1	0	0	0	0	0	Middle
01020210801	0	1	0	6	9	1	0	4	0	0	4	1	3	0	0	1	0	0	0	Poorest
01020210901	0	1	0	4	9	1	0	4	0	0	4	1	3	0	0	1	0	0	0	Second
01020211101	0	2	0	4	3	1	0	4	0	0	0	1	3	1	0	1	0	0	0	Fourth
01020211201	0	2	1	4	3	1	0	3	0	0	40	1	3	1	0	1	0	0	0	Richest
01020211301	0	2	1	4	3	1	0	3	0	1	8	1	3	1	0	1	0	0	1	Richest
01020211401	0	3	2	4	2	1	1	1	1	1	0	1	3	1	0	1	0	0	1	Richest
01020211501	0	1	0	6	9	1	0	4	1	0	5	1	5	0	0	1	0	0	0	Poorest
01020211701	0	2	0	6	5	1	0	4	0	1	6	1	3	1	0	1	1	0	1	Fourth
01020212201	0	1	0	4	3	1	0	4	0	0	10	1	3	1	0	1	1	0	0	Richest
01020212401	0	1	0	4	3	1	0	4	1	0	0	1	3	1	0	1	1	0	0	Fourth
01020212402	0	2	0	4	3	1	1	4	0	1	0	1	3	0	0	1	1	0	1	Fourth
01020212901	0	3	0	4	2	1	1	3	1	0	0	1	3	1	0	1	0	0	0	Richest
01020213001	0	3	0	4	2	1	1	1	1	0	0	0	1	1	0	1	0	0	0	Richest
01020213501	0	2	0	4	9	1	0	3	0	1	10	1	3	1	0	1	1	0	1	Fourth
01020213502	0	2	0	4	9	1	0	3	0	0	2	1	3	1	0	1	0	0	0	Second
01020213601	0	1	0	4	5	0	0	4	0	0	0	1	3	1	0	0	0	0	0	Poorest
01020213701	0	1	1	4	9	0	0	4	0	0	14	1	3	1	0	0	1	0	0	Middle
01020213801	0	2	0	5	3	0	0	3	0	0	15	1	3	1	0	0	0	0	0	Richest
01020214102	0	1	1	5	3	1	0	4	1	0	50	1	3	1	0	1	1	0	0	Richest
01020214201	0	1	0	4	3	1	0	3	0	0	0	0	3	1	0	0	0	0	0	Second
01020300101	0	2	3	6	2	1	1	1	0	0	3	0	3	1	0	1	1	0	0	Richest
01020301501	0	1	0	4	3	1	0	4	0	0	0	1	3	1	0	1	0	0	0	Middle
01020301601	0	1	1	4	3	1	1	4	0	0	0	1	3	1	0	1	1	0	0	Fourth
01020301701	0	2	0	4	2	1	1	3	0	0	0	1	5	1	0	1	1	1	1	Fourth
01020301702	0	2	4	4	2	1	0	3	0	0	0	1	5	1	0	1	1	1	1	Richest
01020302101	0	2	0	4	2	1	1	3	1	0	4	1	1	1	0	1	1	0	0	Richest
01020302301	0	2	0	4	3	1	1	5	0	0	0	0	3	1	0	1	0	0	0	Middle
01020302501	0	1	0	4	3	0	0	5	0	0	0	0	3	1	0	0	0	0	0	Poorest
01020302701	0	2	0	4	3	1	0	5	0	0	10	1	3	1	0	1	0	0	0	Fourth
01020303001	0	1	0	4	3	1	0	3	1	0	0	1	3	1	0	1	1	0	0	Fourth
01020303201	1	1	0	4	11	1	0	3	0	0	0	0	5	1	0	1	0	0	1	Poorest
01020303301	0	1	0	4	3	1	0	4	0	0	0	1	2	1	0	1	0	0	0	Middle
01020303302	0	2	0	4	2	1	0	4	0	0	40	1	2	1	0	1	1	0	0	Richest
01020303303	0	1	0	4	2	1	0	4	0	0	0	1	2	1	0	1	1	0	0	Fourth
01020303801	0	1	0	4	3	1	0	5	0	0	0	1	3	0	0	1	0	0	0	Second
01020303901	0	1	0	4	2	1	0	1	0	0	6	1	4	1	0	1	0	0	0	Richest
01020304701	0	2	0	4	3	1	0	3	0	0	0	1	3	1	0	1	1	0	0	Fourth
01020305001	0	1	0	4	3	0	0	4	0	0	0	0	5	0	0	0	0	0	0	Poorest
01020305002	0	1	0	4	3	0	0	4	0	0	0	0	6	0	0	0	0	0	0	Poorest
01020305301	0	2	0	4	3	1	0	4	0	0	0	1	5	0	0	0	0	0	0	Second
01020305401	0	1	0	4	3	1	0	3	0	0	4	1	3	1	0	1	0	0	0	Fourth
01020305701	0	1	0	4	3	1	0	4	0	0	0	1	3	0	0	1	0	0	0	Second
01020306001	0	1	0	4	3	0	0	4	0	0	0	0	3	0	0	0	0	0	0	Poorest
01020306201	0	1	0	4	3	0	0	5	0	0	0	1	6	1	0	0	0	0	0	Poorest
01020306601	0	2	0	4	3	1	0	3	0	0	0	1	3	1	0	1	0	0	0	Fourth
01030100601	0	1	0	6	5	0	0	4	0	0	0	1	6	0	0	0	0	0	0	Poorest
01030100701	0	1	0	4	5	0	0	4	0	0	0	0	3	0	0	0	0	0	0	Poorest
01030101501	0	1	0	4	5	1	0	4	0	0	0	1	3	1	0	1	0	0	0	Second
01030101701	1	4	2	4	4	1	0	3	0	1	0	0	3	1	0	1	1	0	1	Richest
01030101801	0	2	0	4	4	0	1	3	1	0	0	1	3	1	0	1	1	1	1	Fourth
01030102502	0	1	0	4	5	0	0	4	0	0	0	1	3	1	0	0	1	0	0	Second
01030102601	0	2	0	6	5	0	0	3	1	0	0	1	3	0	0	0	0	0	0	Second
01030103801	0	2	0	5	4	1	0	4	0	0	0	1	3	1	0	1	0	0	0	Middle
01030104201	0	3	1	4	5	1	1	3	0	1	23	1	3	1	0	1	1	0	1	Richest
01030105901	0	2	0	4	3	1	0	4	0	0	0	1	3	1	0	1	0	0	0	Fourth
01030106601	0	2	0	4	5	1	1	3	0	0	3	1	3	1	0	1	1	0	0	Fourth
01030106801	0	2	0	4	5	1	0	4	0	0	0	1	3	0	0	1	0	0	0	Second
01030106902	0	1	0	4	5	1	0	4	0	0	0	0	3	1	0	1	1	0	0	Second
01030107001	0	2	0	4	5	1	0	4	0	0	10	1	3	1	0	1	1	0	0	Richest
01030107501	0	2	1	4	5	1	0	4	0	0	5	0	3	0	0	1	0	0	0	Middle
01030109001	0	1	0	6	5	1	0	3	0	0	7	1	5	0	0	1	1	0	0	Second
01030109401	0	3	0	4	4	0	0	4	0	0	2	1	3	1	0	1	1	1	1	Fourth
01030109801	NA	2	5	4	4	0	0	3	0	NA	13	1	3	0	NA	0	NA	0	NA	NA
01030109802	0	1	0	4	5	0	0	4	0	0	0	1	3	0	0	0	1	0	0	Poorest
01030109901	0	1	0	4	5	0	0	4	0	0	0	1	3	1	0	0	0	0	0	Poorest
01030110101	0	1	0	4	5	0	0	4	0	0	0	0	3	1	0	0	0	0	0	Poorest
01030110201	0	3	0	4	4	0	0	3	0	0	0	1	3	1	0	1	0	0	0	Fourth
01030110801	0	2	0	4	5	0	0	4	0	0	0	1	1	1	0	1	1	0	0	Middle
01030111301	0	1	2	6	4	0	0	4	0	0	0	1	3	0	0	0	1	0	0	Poorest
01030112001	0	2	0	4	4	0	0	3	0	0	0	1	3	0	0	0	0	0	0	Second
01030113901	0	1	0	4	4	0	0	4	0	0	8	1	3	1	0	0	0	0	0	Middle
01030114301	0	2	0	6	4	0	0	3	0	0	0	0	3	0	0	0	0	0	0	Poorest
01030114401	0	2	1	4	5	0	0	3	0	0	6	1	3	0	0	1	1	0	0	Fourth
01030114501	0	2	0	5	5	0	0	3	0	0	3	1	3	1	0	0	1	0	0	Middle
01030115601	0	1	0	4	4	0	0	3	0	0	0	0	4	1	0	0	0	0	0	Poorest
01030116001	0	2	4	6	5	0	0	4	0	0	30	1	3	1	0	0	0	0	0	Richest
01030200701	0	1	0	4	5	1	0	4	0	0	0	0	3	1	0	0	0	0	0	Second
01030203501	0	2	0	4	5	1	0	4	0	0	0	1	3	1	0	1	1	0	0	Middle
01030203701	0	3	2	4	4	1	0	3	0	0	4	1	3	0	0	1	0	0	0	Fourth
01030204701	0	1	0	4	5	1	0	4	0	0	0	1	3	1	0	1	1	0	0	Middle
01030206202	0	1	0	4	3	0	0	4	0	0	0	0	3	0	0	0	0	0	0	Poorest
01030206301	0	1	0	4	3	0	0	4	0	0	0	0	3	1	0	0	0	0	0	Second
01030206401	0	1	0	4	3	0	0	4	0	0	0	0	3	1	0	0	0	0	0	Second
01030207101	0	1	0	6	5	1	0	4	0	0	1	1	3	0	0	1	1	0	0	Second
01030210902	0	1	0	6	5	0	0	4	0	0	3	1	3	0	0	0	0	0	0	Poorest
01030211301	0	1	0	4	5	1	0	4	0	0	0	1	3	0	0	1	0	0	0	Second
01030212301	0	1	0	4	5	0	0	4	0	0	0	1	3	0	0	0	1	0	0	Poorest
01030213501	0	1	0	4	3	1	0	4	0	0	0	0	3	0	0	1	1	0	0	Second
01030214803	0	1	0	4	5	0	0	4	0	0	1	1	3	1	0	0	1	0	0	Second
01030215601	0	2	0	4	4	1	0	3	0	0	20	1	3	1	0	1	1	0	0	Richest
01030216601	0	2	1	6	5	0	0	3	0	0	2	1	3	0	0	0	1	0	0	Second
01030217002	0	1	0	6	5	0	0	4	0	0	0	1	6	0	0	0	0	0	0	Poorest
01030217401	0	2	0	4	5	1	0	3	0	0	0	1	3	1	0	1	1	0	0	Fourth
01030219501	0	1	1	4	5	0	0	4	0	1	1	1	3	1	0	1	0	0	1	Middle
01030219601	0	3	0	4	4	0	0	4	1	1	0	1	3	1	0	1	0	0	1	Fourth
01030221201	0	2	0	4	4	0	0	3	0	0	0	1	3	0	0	0	0	0	0	Second
01030221302	0	1	0	4	5	0	0	4	0	1	2	1	3	1	0	0	1	0	1	Second
01030221503	0	1	2	4	5	1	0	4	0	0	0	1	3	1	0	1	1	0	0	Middle
01030300701	0	1	0	4	4	0	0	3	0	0	0	0	1	1	0	0	1	0	0	Middle
01030301602	0	1	0	4	5	0	0	4	0	0	0	0	2	0	0	0	0	0	0	Poorest
01030301701	0	1	0	4	5	0	0	4	0	0	1	1	3	1	0	0	0	0	0	Second
01030302801	0	2	2	4	4	1	1	3	1	1	400	1	3	1	0	1	1	0	1	Richest
01030303201	0	1	0	4	5	1	0	4	0	0	15	1	3	1	0	1	0	0	0	Richest
01030303401	0	1	0	4	3	1	1	4	1	1	0	1	3	1	0	1	1	0	1	Fourth
01030303601	0	1	0	5	5	1	1	4	0	0	10	1	3	1	0	1	1	0	0	Fourth
01030304401	0	1	1	4	5	1	0	3	0	0	5	1	3	0	0	1	0	0	0	Middle
01030304901	0	1	1	4	5	0	0	3	0	0	8	1	3	1	0	0	0	0	0	Middle
01030305102	0	1	0	6	5	0	0	4	0	0	0	1	3	1	0	0	0	0	0	Poorest
01030305201	0	1	1	3	5	0	0	4	0	0	0	1	3	0	0	0	0	0	0	Poorest
01030306502	0	1	0	4	5	1	0	3	0	1	0	1	3	1	0	1	0	0	1	Middle
01030306601	0	2	0	4	4	1	1	3	0	1	0	1	3	1	0	1	1	0	1	Richest
01030306901	0	3	0	4	3	1	0	4	0	0	0	1	3	1	0	1	0	0	0	Fourth
01030308301	0	1	1	4	5	1	0	4	1	0	20	1	3	1	0	1	1	0	0	Richest
01030311001	0	1	0	5	5	0	0	4	0	0	30	1	3	1	0	0	1	0	0	Richest
01030312201	0	4	0	4	4	1	1	3	0	0	50	1	3	1	0	1	0	0	0	Richest
01030312401	0	2	0	5	5	0	0	3	0	0	1	1	3	0	0	0	0	0	0	Second
01030312701	0	2	0	4	4	1	0	4	0	0	0	1	3	1	0	1	0	0	0	Middle
01030313801	0	1	0	4	5	0	0	4	0	0	0	1	3	0	0	0	1	0	0	Poorest
01030313901	0	2	0	4	4	0	0	3	0	0	0	1	3	1	0	1	1	0	0	Middle
01030314301	0	1	0	4	5	0	0	4	0	0	0	1	3	0	0	0	0	0	0	Poorest
01030314501	0	3	0	4	3	1	0	3	1	0	11	1	3	0	0	1	0	0	0	Richest
01030314701	0	3	1	6	5	1	1	4	1	0	15	1	3	1	0	1	1	0	0	Richest
01030314901	0	3	0	4	3	1	0	3	0	0	5	1	3	1	0	1	0	0	0	Richest
01030315101	0	1	3	6	3	0	0	3	1	0	0	1	3	1	0	0	0	0	0	Middle
01030315102	0	2	0	4	3	0	0	4	0	0	0	1	3	1	0	0	0	0	0	Second
01030315601	0	3	0	4	4	1	0	4	0	0	2	1	3	1	0	1	1	0	0	Fourth
01030315701	0	2	0	6	3	1	0	4	0	0	0	1	3	1	0	1	0	0	0	Middle
01030316501	0	1	0	4	5	1	0	4	0	0	0	1	3	1	0	1	0	0	0	Second
01030316601	0	1	0	4	5	1	0	4	0	0	0	1	3	1	0	1	1	0	0	Middle
01030400101	0	2	0	5	4	0	0	3	0	0	10	1	3	0	0	0	0	0	0	Middle
01030401901	0	1	1	4	5	0	0	4	0	1	14	1	5	1	0	1	1	1	1	Fourth
01030402701	0	1	0	4	3	0	0	3	0	0	11	0	3	0	0	0	0	0	0	Middle
01030403303	0	1	0	4	5	1	0	4	0	0	5	1	3	1	0	1	1	0	0	Fourth
01030404301	0	1	0	4	3	0	0	4	0	0	0	0	3	0	0	0	0	0	0	Poorest
01030404701	0	2	0	6	5	1	0	4	0	0	17	0	3	0	0	0	0	0	0	Fourth
01030404901	0	1	0	4	5	1	0	4	0	0	0	1	3	1	0	1	0	0	0	Second
01030405101	0	2	0	4	3	0	0	6	0	0	0	1	3	0	0	0	1	0	0	Poorest
01030405201	0	1	0	4	3	0	0	4	0	0	0	0	3	0	0	0	1	0	0	Poorest
01030405801	0	3	0	6	5	1	0	3	0	0	4	1	3	1	1	1	1	0	1	Fourth
01030406301	0	2	0	4	4	1	0	3	0	0	10	1	3	1	0	1	0	0	0	Richest
01030406902	0	1	0	4	5	1	0	4	0	0	0	0	3	0	0	0	0	0	0	Poorest
01030407301	0	1	0	4	5	0	0	4	0	0	6	0	3	1	0	0	0	0	0	Second
01030407701	0	2	0	4	4	0	0	3	0	0	0	1	3	1	0	0	1	0	0	Middle
01030408801	0	2	0	6	5	1	0	3	1	0	11	1	3	1	0	1	0	0	0	Richest
01030409001	0	2	0	4	5	1	0	4	0	0	3	1	3	1	0	1	1	0	0	Fourth
01030409101	0	2	0	4	4	1	1	3	1	1	2	1	3	1	0	1	1	0	1	Richest
01030411901	0	1	0	4	3	0	0	4	0	0	2	1	3	1	0	0	0	0	0	Second
01030411902	0	1	0	4	3	0	0	4	0	0	0	1	3	0	0	0	0	0	0	Poorest
01030413101	0	3	0	4	2	1	0	4	0	1	0	1	3	1	0	1	0	1	1	Fourth
01030413601	0	2	0	4	2	1	0	3	0	0	2	1	3	1	0	1	0	0	0	Fourth
01030414301	0	1	0	6	3	1	0	3	0	0	0	0	3	1	0	0	0	0	0	Second
01030414501	0	1	0	4	2	1	1	3	0	0	1	1	3	1	0	1	1	0	0	Fourth
01030414701	0	2	0	4	2	1	0	4	0	0	2	1	3	1	0	1	0	0	0	Fourth
01030416301	0	1	0	4	5	0	0	4	0	0	0	1	3	0	0	0	0	0	0	Poorest
01030416302	0	1	0	4	5	0	0	4	0	0	2	1	3	0	0	0	0	0	0	Poorest
01030416401	0	2	1	4	5	0	0	3	0	0	0	0	3	1	0	0	0	0	0	Second
01030416701	0	2	0	4	5	1	1	4	0	1	5	1	3	1	0	1	0	0	1	Fourth
01030416901	0	1	0	4	5	1	0	4	0	0	2	1	3	0	0	1	1	0	0	Middle
01030417401	0	1	1	4	4	1	0	3	0	0	27	1	3	1	0	1	1	0	0	Richest
01030417602	0	2	0	4	5	1	1	3	0	0	0	1	3	1	0	1	0	1	1	Fourth
01030417603	0	3	0	4	5	1	0	4	1	0	0	1	2	1	0	1	1	0	0	Fourth
01030417701	0	1	0	6	4	1	1	3	1	1	10	1	4	1	0	1	0	0	1	Richest
01030418201	0	1	0	4	5	1	0	4	0	1	10	1	3	1	0	1	1	0	1	Richest
01030419401	0	2	0	4	4	0	0	4	1	0	2	1	3	1	0	1	1	0	0	Fourth
01030420301	0	2	0	6	4	0	0	3	1	0	30	1	3	0	0	1	1	0	0	Richest
01030421901	0	1	0	4	4	0	0	3	0	0	12	0	3	1	0	0	1	0	0	Fourth
01030501101	0	3	0	6	4	0	0	3	0	0	0	1	3	1	0	0	0	0	0	Second
01030502001	0	3	0	6	5	0	0	3	0	0	8	1	3	1	0	0	0	0	0	Middle
01030502201	0	1	0	4	5	0	0	4	0	0	6	1	3	1	0	0	1	0	0	Second
01030502501	0	1	0	4	5	0	0	4	0	0	0	0	3	0	0	0	0	0	0	Poorest
01030502601	0	1	0	4	5	0	0	4	0	0	0	1	3	1	0	0	1	0	0	Second
01030503201	0	2	0	4	5	0	0	4	0	0	5	1	3	0	0	0	1	0	0	Second
01030504501	0	3	0	4	4	0	0	1	0	0	0	1	3	1	0	0	0	0	0	Fourth
01030505601	1	4	0	4	4	1	1	1	1	1	0	1	3	1	0	1	1	1	1	Richest
01030507001	0	1	0	4	5	0	0	3	0	0	0	1	3	0	0	0	0	0	0	Poorest
01030507002	0	1	0	6	5	0	0	4	0	0	0	0	3	0	0	0	0	0	0	Poorest
01030507201	0	3	0	4	4	1	0	3	0	0	0	1	3	1	0	1	1	0	0	Fourth
01030508901	0	1	0	6	5	0	0	4	0	0	0	0	6	0	0	0	0	0	0	Poorest
01030509802	0	1	0	4	5	1	0	4	0	0	0	1	3	1	0	1	0	0	0	Second
01030510301	0	3	1	2	4	1	0	3	0	0	11	1	3	1	0	1	0	0	0	Richest
01030510601	0	3	0	4	4	0	0	3	0	0	15	1	3	1	0	0	1	0	0	Richest
01030511001	0	3	0	4	4	0	0	3	0	1	8	1	3	1	0	0	0	0	1	Fourth
01030511201	0	2	0	6	4	0	0	3	0	0	0	1	3	1	0	0	0	0	0	Second
01030511401	0	2	0	4	5	0	0	4	0	0	0	1	3	1	0	0	0	0	0	Second
01030511402	0	2	1	6	5	0	0	4	0	0	0	1	3	0	0	0	0	0	0	Poorest
01030513901	0	1	0	4	5	0	0	4	0	0	0	0	3	0	0	0	0	0	0	Poorest
01030514202	0	1	0	4	5	0	0	4	0	0	2	1	3	1	0	0	1	0	0	Second
01030514601	0	2	0	4	4	0	0	3	0	0	0	0	3	1	0	0	0	0	0	Second
01030515001	0	1	0	4	5	0	0	4	0	0	1	1	3	0	0	0	0	0	0	Poorest
01030515301	0	2	0	4	5	0	0	4	0	0	0	1	3	0	0	0	0	0	0	Poorest
01030515701	0	1	0	4	5	0	0	4	0	0	0	1	6	0	0	0	0	0	0	Poorest
01030516301	0	2	0	6	5	0	0	4	0	0	0	1	6	0	0	0	1	0	0	Poorest
01030516601	0	3	1	6	4	1	0	3	0	0	2	1	3	1	0	1	1	0	0	Fourth
01030517201	0	2	1	6	5	0	0	3	0	0	0	1	6	0	0	0	0	0	0	Poorest
01030517301	0	3	0	4	5	1	0	4	0	1	0	1	3	1	0	1	1	0	1	Fourth
01030519301	0	1	0	6	4	0	0	4	0	0	0	1	6	0	0	0	0	0	0	Poorest
01030521301	0	2	0	4	5	1	0	4	0	0	0	1	3	1	0	1	1	0	0	Middle
01030523001	0	2	0	4	4	1	0	3	0	1	0	1	3	1	0	1	0	1	1	Fourth
01030600901	0	2	1	4	5	0	0	4	0	1	14	1	3	1	0	1	1	1	1	Richest
01030601001	0	1	0	6	5	0	0	4	0	0	10	1	8	1	0	0	1	0	0	Poorest
01030601301	0	2	0	6	4	0	0	3	0	0	8	0	4	0	0	0	0	0	0	Second
01030602501	0	3	1	6	4	0	0	4	0	0	35	1	3	1	0	0	0	0	0	Richest
01030602801	0	1	0	6	4	0	0	3	0	0	1	0	3	1	0	0	1	0	0	Second
01030603001	0	1	0	6	4	0	0	3	0	0	3	1	3	0	0	0	1	0	0	Second
01030603201	0	1	0	6	5	0	0	4	1	0	0	0	3	1	0	0	0	0	0	Poorest
01030603601	0	1	0	4	4	0	0	3	0	0	3	1	3	1	0	0	1	0	0	Middle
01030603801	0	2	2	4	4	0	0	4	0	0	10	1	4	1	0	0	1	0	0	Fourth
01030604001	0	1	0	4	4	0	0	4	0	0	0	1	6	1	0	0	0	0	0	Poorest
01030604101	0	2	1	4	4	0	0	3	0	0	6	1	3	1	0	0	1	0	0	Fourth
01030604501	0	1	1	6	5	0	0	3	0	0	14	1	3	0	0	0	0	0	0	Middle
01030605401	0	1	0	8	4	0	0	3	0	0	0	1	6	1	0	0	1	0	0	Poorest
01030605601	0	3	0	4	5	0	0	3	0	1	25	1	1	1	0	1	1	1	1	Richest
01030605901	0	3	0	4	5	0	0	3	0	0	0	1	3	1	0	0	0	0	0	Middle
01030606001	1	4	0	4	4	0	0	3	1	1	0	1	3	1	0	1	1	0	1	Richest
01030606901	0	2	2	4	4	0	0	3	0	0	20	1	3	1	0	0	1	0	0	Richest
01030607601	0	1	1	4	4	0	0	3	1	0	0	1	3	1	0	0	0	0	0	Middle
01030607801	0	2	0	6	4	0	0	3	0	0	11	1	3	1	0	0	1	0	0	Fourth
01030607901	0	3	0	4	5	0	0	3	1	0	0	1	3	1	0	0	1	0	0	Middle
01030609901	0	3	1	4	4	0	0	3	0	0	0	1	3	1	0	0	0	1	1	Fourth
01030611301	0	2	1	4	4	0	0	3	0	0	20	0	3	1	0	0	0	0	0	Richest
01040100101	1	6	0	4	3	1	0	3	1	0	2	1	2	1	0	1	1	0	1	Richest
01040100601	0	2	1	6	5	1	0	3	0	0	10	1	3	1	0	1	1	0	0	Richest
01040100701	0	3	0	4	3	1	0	3	0	0	8	1	3	1	0	1	1	0	0	Richest
01040101201	1	2	0	4	4	1	0	3	0	0	15	1	3	1	0	1	1	0	1	Richest
01040101801	0	2	0	4	3	1	0	4	0	1	0	1	3	1	0	1	0	0	1	Fourth
01040102002	0	2	0	4	3	1	0	4	0	0	0	1	3	1	0	1	0	0	0	Fourth
01040102203	0	1	0	4	3	1	0	4	0	0	0	1	3	1	0	1	1	0	0	Middle
01040102204	0	1	0	4	3	1	0	4	0	0	0	1	3	1	0	0	1	0	0	Middle
01040102301	0	3	3	4	4	0	0	3	0	0	0	1	3	1	0	0	1	0	0	Fourth
01040102401	0	1	0	4	4	0	0	3	0	0	3	1	2	1	0	1	0	0	0	Middle
01040102801	0	2	1	4	3	1	0	4	0	0	0	1	3	0	0	0	0	0	0	Middle
01040102901	0	3	0	4	3	1	0	4	0	0	0	1	3	1	0	1	0	0	0	Fourth
01040103101	0	1	0	4	3	1	0	4	0	0	0	1	3	1	0	1	1	0	0	Middle
01040103102	0	1	0	4	3	0	0	4	0	0	0	0	3	1	0	0	0	0	0	Second
01040103201	0	2	1	4	5	1	0	4	0	0	0	1	2	1	0	1	1	1	1	Fourth
01040103301	0	1	0	4	5	1	1	4	0	0	0	1	3	1	0	1	1	0	0	Middle
01040103501	NA	3	0	4	2	1	1	1	1	NA	0	1	1	1	NA	1	1	0	NA	NA
01040103601	0	1	0	4	3	1	0	4	0	0	0	1	3	1	0	1	1	0	0	Middle
01040103602	0	1	1	4	3	1	0	4	0	0	0	1	6	1	0	1	0	0	0	Second
01040103701	0	1	0	4	3	0	0	4	0	0	0	1	6	0	0	0	0	0	0	Poorest
01040103901	0	1	0	4	2	1	0	4	0	1	0	1	3	1	0	1	0	0	1	Fourth
01040104201	0	2	0	4	3	1	0	4	1	0	5	1	3	0	0	1	0	0	0	Fourth
01040104601	0	1	0	4	3	1	0	3	0	0	0	1	6	0	0	1	1	0	0	Second
01040104701	0	2	0	4	3	1	0	3	1	0	4	1	3	1	0	1	1	0	0	Richest
01040104901	0	2	0	4	3	1	0	3	0	0	0	1	3	1	0	1	1	0	0	Fourth
01040105002	0	2	0	4	2	1	1	1	0	1	0	1	3	1	0	1	1	0	1	Richest
01040105101	0	2	0	6	3	1	0	4	0	0	0	1	3	0	0	1	0	0	0	Second
01040105102	0	1	0	4	3	1	0	4	0	0	0	0	3	1	0	1	0	0	0	Middle
01040105201	0	1	0	4	3	1	0	4	0	0	0	0	3	0	0	0	0	0	0	Second
01040105202	0	1	0	2	3	1	0	4	0	0	0	1	3	1	0	1	1	0	0	Fourth
01040105301	0	1	0	4	3	1	0	4	0	0	0	1	3	0	0	0	0	0	0	Second
01040105601	0	1	0	4	3	1	0	4	0	0	0	0	3	0	0	1	0	0	0	Second
01040105701	0	2	0	4	3	1	0	3	1	0	0	1	3	1	0	1	1	0	0	Fourth
01040106001	0	1	0	4	3	1	0	4	0	0	0	1	3	1	0	1	1	0	0	Middle
01040106301	0	1	0	4	4	1	0	3	0	0	0	1	7	1	0	0	0	0	0	Poorest
01040106802	0	3	0	4	3	1	0	3	1	0	0	1	2	1	0	1	1	0	0	Richest
01040106901	0	2	0	4	3	1	0	3	0	0	0	1	3	1	0	1	1	0	0	Fourth
01040107001	0	1	0	4	4	1	1	3	0	0	4	1	3	1	0	1	0	0	0	Fourth
01040107101	0	4	0	4	11	1	1	3	1	0	0	1	2	1	0	1	1	0	0	Fourth
01040107301	0	1	1	4	5	1	1	3	1	0	20	1	1	1	0	1	1	1	1	Richest
01040107302	0	2	1	4	11	1	1	1	0	0	6	1	1	1	0	1	0	1	1	Richest
01040107501	0	2	0	4	5	0	0	3	0	0	21	1	3	1	0	0	0	0	0	Richest
01040107601	0	3	0	4	5	1	0	4	1	0	0	1	3	1	0	1	0	0	0	Fourth
01040107701	0	2	0	4	5	1	0	4	0	0	0	1	3	1	0	1	1	0	0	Middle
01040107801	0	1	0	4	4	1	0	3	0	0	0	1	3	1	0	1	1	0	0	Middle
01040107902	0	2	0	4	2	1	0	4	0	0	0	1	3	1	0	1	0	0	0	Fourth
01040108401	0	1	0	4	2	1	0	3	0	0	0	0	3	1	0	0	0	0	0	Middle
01040109101	0	1	0	5	3	1	0	4	0	0	5	1	3	1	0	1	0	0	0	Middle
01040109102	0	1	0	4	5	1	0	4	1	0	1	0	3	1	0	1	1	0	0	Middle
01040109103	0	1	0	4	3	1	0	4	0	0	0	1	3	1	0	1	1	0	0	Middle
01040109104	0	1	0	4	3	1	0	4	0	0	16	1	3	1	0	1	1	0	0	Richest
01040109105	0	1	0	4	3	1	0	4	0	0	0	0	5	1	0	1	1	0	0	Second
01040109201	0	2	0	4	3	1	0	3	0	0	0	1	3	1	0	1	1	0	0	Fourth
01040109501	0	3	0	4	3	1	0	4	0	0	3	1	3	1	0	1	1	0	0	Richest
01040109503	0	1	0	4	3	1	0	4	0	0	0	0	3	1	0	1	1	0	0	Middle
01040109801	0	3	0	4	4	1	1	3	1	0	0	1	1	1	0	1	0	0	0	Richest
01040110001	0	3	0	4	2	1	1	3	1	0	0	1	3	1	0	1	0	0	0	Richest
01040110101	0	2	0	4	5	1	0	4	0	0	0	1	3	1	0	1	1	0	0	Middle
01040110102	0	2	0	4	5	1	0	4	0	0	2	1	3	1	0	1	1	0	0	Fourth
01040110201	0	1	0	4	5	1	0	4	0	0	0	1	3	1	0	1	0	0	0	Second
01040110302	0	3	0	4	3	1	0	4	0	1	0	1	2	1	0	1	0	0	1	Richest
01040110401	0	3	0	4	5	1	0	4	0	1	10	1	3	1	0	1	1	0	1	Richest
01040110501	0	1	0	4	3	1	0	4	0	0	0	1	3	1	0	1	0	0	0	Middle
01040110901	0	2	0	4	5	1	0	3	0	1	0	1	1	1	0	1	1	0	1	Richest
01040111401	0	2	0	4	5	1	0	4	0	0	0	1	3	0	0	1	1	0	0	Middle
01040111501	0	3	1	4	4	1	0	3	0	0	2	0	3	0	0	1	1	0	0	Fourth
01040111701	0	1	0	4	5	1	0	3	0	0	6	1	3	1	0	1	0	0	0	Fourth
01040112001	0	1	0	6	5	1	0	4	0	0	0	1	3	0	0	0	0	0	0	Poorest
01040112002	0	1	0	6	5	1	0	4	0	0	0	0	3	1	0	1	0	0	0	Second
01040112301	0	1	0	4	3	1	0	4	0	0	0	0	3	1	0	0	1	0	0	Second
01040112401	0	1	0	6	5	1	0	4	0	0	0	1	3	1	0	1	0	0	0	Second
01040112402	0	1	0	6	5	1	0	4	0	0	7	1	3	1	0	1	0	0	0	Middle
01040112701	0	2	0	4	5	1	0	4	0	0	0	1	3	1	0	1	0	0	0	Middle
01040112802	0	1	0	4	5	1	0	4	0	0	0	1	3	1	0	1	0	0	0	Second
01040113101	0	2	0	4	5	1	0	4	0	1	11	1	3	1	0	1	1	0	1	Richest
01040113601	0	1	0	4	3	1	0	4	0	0	0	0	3	1	0	0	0	0	0	Second
01040200101	0	1	0	2	2	1	1	3	1	0	0	1	3	1	0	1	1	0	0	Richest
01040200401	0	1	0	4	3	1	0	4	1	0	0	1	3	1	0	0	0	0	0	Middle
01040200502	0	2	0	4	2	1	1	4	1	1	5	1	3	1	0	1	1	0	1	Richest
01040200802	0	2	1	2	5	1	0	4	0	0	0	1	3	1	0	1	1	0	0	Fourth
01040200901	0	1	0	4	3	1	0	4	0	0	3	0	3	1	0	1	1	0	0	Middle
01040201201	0	2	0	4	3	1	0	4	0	0	0	1	3	0	0	1	0	0	0	Middle
01040201202	0	2	0	4	3	1	0	4	0	0	0	1	3	0	0	1	0	0	0	Middle
01040201601	0	1	0	4	2	1	1	3	1	0	0	1	3	1	0	1	1	0	0	Richest
01040201702	0	1	1	4	5	1	0	4	0	0	0	1	3	1	0	1	0	0	0	Middle
01040201901	0	3	0	6	3	1	0	3	1	0	0	1	3	1	0	1	1	0	0	Fourth
01040202301	0	2	0	6	3	0	0	4	0	0	17	1	6	0	0	0	0	0	0	Middle
01040202501	0	1	0	4	3	0	0	4	0	0	0	0	3	0	0	0	0	0	0	Poorest
01040202502	0	2	0	4	3	0	0	4	0	0	0	0	3	1	0	0	0	0	0	Second
01040202901	0	1	0	4	3	1	0	4	0	0	0	1	4	0	0	0	0	0	0	Second
01040202902	0	1	0	4	3	1	0	4	0	0	0	1	3	0	0	1	0	0	0	Second
01040203001	0	2	0	4	3	1	0	4	0	0	0	0	3	1	0	1	1	0	0	Middle
01040203401	0	3	0	4	3	1	0	4	1	0	0	1	3	1	0	1	1	0	0	Fourth
01040203701	0	2	0	6	3	1	0	4	1	0	0	1	3	0	0	1	1	0	0	Middle
01040203801	0	2	0	4	3	1	0	4	0	0	0	0	3	0	0	1	0	0	0	Middle
01040203903	0	1	0	4	3	1	0	4	0	0	0	0	3	0	0	0	0	0	0	Second
01040204101	0	1	0	4	3	1	0	4	0	0	0	0	3	1	0	0	0	0	0	Second
01040204301	0	1	0	4	3	1	0	3	1	0	0	1	2	1	0	1	1	0	0	Fourth
01040204601	0	2	0	6	3	1	0	3	1	0	0	1	3	1	0	1	0	0	0	Fourth
01040204901	0	1	1	4	3	1	0	3	0	0	7	1	3	1	0	1	1	0	0	Richest
01040205101	0	2	0	4	3	1	1	2	1	0	6	1	3	1	0	1	1	0	0	Richest
01040205301	0	3	0	4	3	1	1	3	1	0	0	1	3	1	0	1	1	0	0	Richest
01040205401	0	1	0	4	3	1	0	4	0	0	0	1	3	0	0	0	0	0	0	Second
01040205402	0	1	0	4	3	1	0	4	0	0	0	1	3	0	0	1	0	0	0	Second
01040205501	0	1	0	5	3	1	0	4	0	0	0	1	3	0	0	0	0	0	0	Second
01040205601	0	2	0	4	4	1	1	3	1	0	0	1	3	1	0	1	1	0	0	Richest
01040205701	0	1	0	4	5	1	0	3	0	0	2	1	3	1	0	1	0	0	0	Middle
01040206101	0	2	0	4	2	1	1	3	0	0	12	1	2	1	0	1	0	0	0	Richest
01040206201	0	3	0	4	3	1	0	3	0	0	3	1	3	1	0	1	1	0	0	Richest
01040206301	0	1	0	5	3	0	0	3	0	0	5	1	4	1	0	0	0	0	0	Second
01040206401	0	2	0	4	3	1	0	3	0	0	0	1	3	1	0	1	0	0	0	Fourth
01040206601	0	2	0	4	3	1	0	3	0	0	0	1	5	1	0	1	0	0	0	Middle
01040206801	0	1	0	5	5	0	0	4	0	0	0	0	3	0	0	0	0	0	0	Poorest
01040206802	0	1	0	4	3	0	0	4	0	0	0	1	3	1	0	1	0	0	0	Second
01040206901	0	1	0	4	5	0	0	4	0	0	0	1	3	0	0	0	0	0	0	Poorest
01040207001	0	1	0	5	3	0	0	4	0	0	0	1	3	0	0	0	1	0	0	Poorest
01040207102	0	2	0	4	5	1	1	4	1	1	0	1	3	1	0	1	1	0	1	Fourth
01040207301	0	1	0	4	5	0	0	4	0	0	0	1	3	0	0	0	1	0	0	Poorest
01040207501	0	1	0	4	5	0	0	4	0	0	0	0	4	0	0	0	0	0	0	Poorest
01040207502	0	1	0	4	5	0	0	4	0	0	1	1	3	0	0	0	1	0	0	Poorest
01040207701	0	1	0	4	3	1	0	3	0	0	0	1	3	1	0	1	0	0	0	Middle
01040207801	0	2	0	2	2	1	1	3	1	0	3	1	1	1	0	1	1	0	0	Richest
01040207901	0	1	0	4	3	1	0	4	0	0	0	1	8	0	0	1	0	0	0	Poorest
01040208001	0	1	0	4	3	1	0	4	1	0	0	1	3	0	0	1	0	0	0	Middle
01040208002	0	1	0	4	3	1	0	4	0	0	0	1	3	1	0	0	0	0	0	Second
01040208101	0	1	0	4	3	1	0	4	1	0	9	1	3	1	0	1	1	0	0	Richest
01040208402	0	2	0	4	5	1	0	4	1	0	0	1	2	1	0	1	1	0	0	Fourth
01040208501	0	3	1	4	3	1	1	3	1	1	1	1	3	1	NA	1	1	0	1	Richest
01040208701	0	2	0	4	3	1	0	4	0	0	0	1	3	1	0	1	0	0	0	Fourth
01040208702	0	1	0	4	3	1	0	4	0	0	5	1	3	1	0	1	0	0	0	Fourth
01040209001	0	1	0	4	3	1	0	4	0	0	11	1	3	1	0	1	1	0	0	Richest
01040209101	0	2	0	4	3	0	0	4	0	0	0	0	3	0	0	0	0	0	0	Second
01040209201	0	1	0	4	3	1	0	4	0	0	0	1	3	1	0	1	1	0	0	Middle
01040209601	0	2	0	4	3	1	1	4	0	1	0	1	3	1	0	1	1	0	1	Fourth
01040209801	0	2	0	4	3	0	0	3	0	0	10	1	3	1	0	0	0	0	0	Fourth
01040209901	0	3	1	4	2	1	1	1	0	1	0	1	3	1	0	1	1	0	1	Richest
01040210102	0	1	0	4	3	1	0	4	0	0	0	1	3	1	0	1	0	0	0	Middle
01040210501	0	2	0	4	3	1	0	4	1	0	0	1	3	0	0	1	1	0	0	Fourth
01040211201	0	3	0	4	3	1	1	3	1	0	0	1	3	1	0	1	0	0	0	Richest
01040300101	0	3	0	4	2	1	0	4	1	0	0	0	2	1	0	1	0	1	1	Richest
01040300201	0	1	0	4	2	1	0	4	0	0	0	1	5	1	0	0	0	0	0	Second
01040300701	0	3	0	4	3	0	0	3	0	0	0	1	3	1	0	0	0	0	0	Middle
01040300901	0	2	0	4	5	1	0	4	0	0	0	1	3	1	0	1	1	0	0	Middle
01040301001	0	1	0	4	5	1	0	4	0	0	0	1	4	0	0	1	1	0	0	Second
01040301202	0	1	0	4	5	1	0	4	0	0	0	1	3	1	0	1	0	0	0	Second
01040301206	0	1	0	4	5	1	0	4	0	0	0	0	5	0	0	1	0	0	0	Poorest
01040301301	0	2	0	4	4	1	0	3	1	0	1	1	3	1	0	1	1	0	0	Fourth
01040301501	0	2	0	4	5	1	0	4	0	0	0	1	3	1	0	0	0	0	0	Second
01040301701	0	2	0	6	5	1	0	4	0	0	10	1	3	0	0	0	1	0	0	Middle
01040302201	0	2	0	4	2	1	0	4	0	0	0	1	2	1	0	1	0	0	0	Fourth
01040302702	0	2	0	4	11	1	0	4	1	0	0	0	3	1	0	1	1	0	0	Second
01040303002	0	1	0	4	3	1	0	4	0	0	1	1	3	1	0	1	0	0	0	Middle
01040303401	0	2	0	4	5	1	0	4	0	0	0	1	3	1	0	1	1	0	0	Middle
01040303602	0	1	0	4	5	0	0	4	0	0	0	0	3	1	0	0	0	0	0	Poorest
01040303701	0	1	0	4	3	1	0	4	0	0	0	1	3	1	0	0	0	0	0	Second
01040303802	0	1	0	4	3	0	0	4	0	0	1	0	3	1	0	0	1	0	0	Second
01040304401	0	3	1	4	3	1	1	4	1	0	10	1	3	1	0	1	1	1	1	Richest
01040304501	0	1	1	4	3	1	0	4	0	0	0	1	2	1	0	1	1	1	1	Fourth
01040304502	0	1	0	4	3	1	0	4	1	1	0	1	2	1	0	1	1	0	1	Fourth
01040304801	0	1	0	4	3	1	0	4	0	0	0	0	3	1	0	1	0	0	0	Middle
01040304802	0	1	0	4	3	1	0	4	0	0	0	1	3	0	0	1	0	0	NA	NA
01040305001	0	1	0	4	3	1	0	4	0	0	4	1	3	1	0	1	0	0	0	Fourth
01040305003	0	1	0	4	3	1	0	4	0	0	1	1	3	1	0	1	0	0	0	Middle
01040305401	0	1	0	5	3	1	0	4	0	0	0	1	6	1	0	0	0	0	0	Poorest
01040305701	0	1	0	4	3	0	0	4	0	0	0	0	6	0	0	0	0	0	0	Poorest
01040305801	0	1	0	4	3	1	0	4	0	0	0	1	6	1	0	1	0	0	0	Second
01040306001	0	1	0	4	2	1	1	3	1	0	0	1	3	1	0	0	0	0	0	Fourth
01040306101	0	1	0	4	2	1	0	4	0	0	0	1	3	1	0	0	0	0	0	Middle
01040306201	0	1	0	4	2	1	0	4	0	0	0	1	4	1	0	1	0	0	0	Middle
01040306301	0	1	0	4	3	1	1	4	0	0	0	1	3	1	0	1	0	0	0	Fourth
01040306401	0	2	0	4	2	1	0	4	0	0	8	1	5	1	0	1	1	0	0	Fourth
01040306502	0	1	0	4	2	1	1	4	0	0	0	1	3	1	0	1	1	1	1	Fourth
01040306801	0	2	0	5	4	1	0	3	0	0	0	1	3	0	0	1	1	0	0	Middle
01040307001	1	2	0	4	3	1	0	3	0	0	9	1	2	1	0	1	1	0	1	Richest
01040307201	0	1	0	4	3	1	0	3	0	0	0	1	2	0	0	0	1	0	0	Middle
01040308001	0	1	0	4	1	1	0	4	0	0	0	1	3	1	0	1	0	0	0	Fourth
01040308002	0	3	0	6	1	1	0	4	0	0	0	1	3	0	0	0	0	0	0	Middle
01040308005	0	1	0	4	1	1	0	4	0	0	0	1	3	1	0	1	0	0	0	Fourth
01040308201	0	1	0	4	1	1	0	4	0	0	0	0	3	1	0	1	0	0	0	Middle
01040308301	0	1	0	4	3	1	0	4	0	0	0	1	3	1	0	1	0	0	0	Middle
01040308401	0	3	0	4	1	1	0	4	0	0	0	1	3	1	0	1	0	0	0	Fourth
01040308504	0	1	0	4	3	0	0	4	0	0	4	0	3	1	0	0	1	0	0	Second
01040308603	0	1	0	6	1	1	0	4	0	0	0	1	3	1	0	1	0	0	0	Middle
01040308702	0	1	1	4	3	1	0	3	0	0	0	1	2	0	0	1	0	0	0	Fourth
01040308703	0	1	0	4	2	0	0	4	0	0	0	0	2	0	0	0	0	0	0	Second
01040308704	0	1	0	6	1	1	0	4	0	0	1	1	5	0	0	1	0	0	0	Second
01040308803	0	1	0	4	2	1	0	4	0	0	0	1	3	1	0	1	0	0	0	Middle
01040308902	0	1	0	4	2	1	0	4	0	0	0	1	3	1	0	1	0	0	0	Middle
01040309201	0	3	0	4	2	1	0	3	0	0	10	1	5	1	0	1	1	0	0	Richest
01040309301	0	2	0	4	2	1	0	3	0	0	0	0	5	1	0	0	0	0	0	Second
01040400101	0	1	0	4	3	0	0	5	0	0	0	1	3	0	0	0	0	0	0	Poorest
01040400401	0	2	0	4	5	1	1	3	1	0	4	1	4	1	0	1	0	0	0	Fourth
01040400601	0	2	0	4	3	1	0	4	0	0	5	1	3	1	0	1	0	0	0	Fourth
01040400602	0	1	0	4	3	1	0	4	0	0	1	1	5	1	0	1	0	0	0	Second
01040401302	0	1	0	4	5	1	0	4	0	0	0	1	3	0	0	0	1	0	0	Second
01040401401	0	1	0	4	5	0	0	3	0	0	0	1	3	0	0	0	0	0	0	Poorest
01040401601	0	2	0	4	5	1	0	4	1	0	0	1	5	1	0	1	1	0	0	Middle
01040401901	0	1	0	4	5	0	0	4	0	0	0	1	6	0	0	0	0	0	0	Poorest
01040402201	0	1	0	4	5	0	0	4	0	0	0	1	7	0	0	0	0	0	0	Poorest
01040402401	0	1	0	4	5	0	0	4	0	0	0	1	5	1	0	0	1	0	0	Poorest
01040402802	0	1	0	4	5	NA	0	4	0	0	0	1	5	1	0	1	0	0	0	NA
01040402901	0	1	0	4	5	1	0	4	0	0	0	1	3	1	0	1	0	0	0	Second
01040403601	0	1	0	4	2	1	0	3	0	1	0	1	3	1	0	1	0	0	1	Fourth
01040403801	0	2	0	2	2	1	0	3	0	0	0	1	5	1	0	1	1	0	0	Fourth
01040404001	0	1	0	4	3	0	0	4	0	0	0	1	3	0	0	0	0	0	0	Poorest
01040404301	0	1	0	4	3	1	0	4	1	0	0	1	4	1	0	1	1	0	0	Middle
01040404501	0	1	0	4	3	0	0	4	0	1	0	0	3	1	0	0	0	0	1	Second
01040404502	0	1	0	4	3	0	0	4	0	0	0	0	3	0	0	1	0	0	0	Second
01040405201	0	2	0	4	3	1	0	3	0	1	0	1	2	1	0	1	0	0	1	Fourth
01040500102	0	1	0	4	3	0	0	4	0	0	0	1	3	0	0	0	1	0	0	Second
01040500501	NA	1	0	4	3	1	0	3	0	0	0	1	3	1	0	1	1	0	NA	NA
01040500701	0	3	2	4	3	1	1	3	0	0	1	1	3	1	0	1	1	0	0	Richest
01040500901	0	2	0	4	3	1	0	1	0	0	0	1	5	1	0	1	0	0	0	Fourth
01040501301	0	2	1	4	2	1	1	4	0	1	0	1	3	1	0	1	1	0	1	Richest
01040501302	0	3	1	4	2	1	0	4	0	0	0	1	2	1	0	1	1	0	0	Richest
01040501601	0	3	0	6	3	1	0	4	0	0	0	1	3	1	0	1	0	0	0	Middle
01040501702	0	1	0	4	3	1	0	4	0	0	0	1	3	0	0	1	1	0	0	Middle
01040502101	0	1	0	4	2	1	0	3	0	0	0	0	3	1	0	1	0	0	0	Middle
01040502501	0	3	1	4	4	1	1	3	1	0	10	1	3	1	0	1	1	0	0	Richest
01040502601	0	3	0	4	3	1	0	4	1	0	210	1	1	1	0	1	1	0	0	Richest
01040503102	0	1	0	4	5	1	0	4	0	0	0	0	3	1	0	1	NA	0	0	NA
01040503401	0	1	1	4	5	1	0	3	0	0	3	1	3	0	0	1	0	0	0	Middle
01040503701	0	2	0	5	5	0	0	3	0	0	0	0	3	1	0	0	0	0	0	Second
01040503901	0	2	0	4	5	1	0	4	0	0	0	0	3	0	0	1	1	0	0	Second
01050100201	0	3	1	4	5	1	0	3	0	0	3	1	3	1	0	1	1	1	1	Richest
01050100202	0	2	0	5	5	1	0	3	0	0	0	1	3	0	0	1	1	0	0	Middle
01050100301	0	1	0	4	2	1	1	3	1	1	0	1	3	1	0	1	1	0	1	Richest
01050101001	0	2	0	4	3	0	0	3	0	0	0	1	3	0	0	0	0	0	0	Second
01050101601	0	2	0	4	9	1	0	4	0	0	0	1	3	1	0	1	0	0	0	Second
01050101701	0	1	0	4	9	0	0	3	0	0	3	1	3	1	0	0	0	0	0	Poorest
01050101901	0	1	0	4	9	0	0	4	0	0	0	0	2	0	0	0	0	0	0	Poorest
01050102601	0	1	0	4	9	1	0	4	0	0	0	1	3	1	0	1	0	0	0	Poorest
01050102603	0	1	0	4	9	0	0	4	0	0	0	0	6	0	0	0	0	0	0	Poorest
01050102704	1	3	1	4	5	1	0	4	0	0	0	1	3	1	0	1	1	0	1	Fourth
01050102705	0	2	0	4	5	1	0	4	0	0	0	1	3	1	0	1	0	0	0	Middle
01050102801	0	1	0	4	3	0	0	3	0	0	0	0	3	0	0	0	0	0	0	Second
01050103001	0	2	0	4	5	1	0	4	0	0	9	1	3	1	0	1	0	0	0	Fourth
01050103201	0	1	0	4	5	1	0	4	1	0	0	1	3	1	0	1	1	0	0	Middle
01050103203	0	1	0	4	5	1	0	4	0	0	0	1	3	1	0	0	0	0	0	Second
01050103901	0	3	0	4	5	1	0	3	0	0	0	0	3	1	0	1	0	0	0	Middle
01050104402	0	1	0	4	3	1	0	4	0	0	2	0	3	1	0	1	0	0	0	Middle
01050104404	0	1	0	4	3	1	0	4	0	0	0	1	3	1	0	0	0	0	0	Second
01050104602	0	1	0	4	5	1	0	4	0	0	2	0	5	0	0	1	0	0	0	Poorest
01050104901	0	3	0	4	2	1	0	3	1	0	0	1	3	1	0	1	1	0	0	Richest
01050105301	0	2	0	5	4	1	0	3	1	0	0	1	3	1	0	1	0	0	0	Fourth
01050105601	0	1	0	4	3	0	0	3	0	0	0	1	3	0	0	0	0	0	0	Second
01050106401	0	1	0	4	9	1	0	3	0	0	4	1	3	0	0	1	0	0	0	Second
01050106501	0	1	0	4	2	1	0	4	0	0	0	1	3	0	0	1	1	0	0	Middle
01050106801	0	1	0	4	5	1	0	4	0	0	0	1	3	0	0	1	0	0	0	Second
01050107301	0	2	0	4	4	1	0	3	0	0	5	1	3	1	0	1	0	0	0	Fourth
01050107701	0	2	0	6	5	1	0	4	0	0	0	1	3	1	0	0	1	0	0	Second
01050108602	0	1	0	4	9	0	0	4	0	0	0	1	6	0	0	0	0	0	0	Poorest
01050108701	0	4	1	4	4	1	1	3	0	0	5	1	3	1	0	1	1	0	0	Richest
01050109303	0	1	0	4	3	0	0	4	0	0	0	1	3	1	0	0	1	0	0	Second
01050109901	0	1	0	4	5	1	0	4	0	0	0	1	3	1	0	1	0	0	0	Second
01050109903	0	1	0	4	5	1	0	4	0	0	0	1	3	1	0	1	1	0	0	Middle
01050109905	0	1	0	4	5	1	0	4	0	0	30	1	3	1	0	1	1	0	0	Richest
01050110001	0	4	0	4	2	1	1	3	1	1	9	1	3	1	0	1	0	0	1	Richest
01050110201	0	2	0	4	2	1	1	3	1	0	0	1	3	1	0	1	0	0	0	Richest
01050110301	0	2	0	4	5	1	0	3	1	0	0	1	3	1	0	1	0	0	0	Fourth
01050110401	0	1	0	4	5	1	0	3	1	0	300	1	3	1	0	1	0	0	0	Richest
01050110402	0	1	0	4	5	1	0	3	0	0	0	0	3	1	0	1	0	0	0	Second
01050110901	0	2	0	4	5	1	0	4	1	0	20	1	3	1	0	1	0	0	0	Richest
01050110903	0	2	0	4	5	1	0	4	0	0	1	1	3	1	0	1	0	0	0	Middle
01050111401	0	1	0	4	5	1	0	4	0	0	0	1	3	1	0	0	0	0	0	Second
01050111402	0	1	0	4	5	1	0	4	0	0	0	1	3	0	0	1	0	0	0	Second
01050111403	0	1	0	4	5	1	0	4	0	0	0	0	3	0	0	0	0	0	0	Poorest
01050111502	0	2	0	4	2	1	0	4	0	1	0	1	2	1	0	1	0	0	1	Fourth
01050112001	0	1	0	4	3	1	0	4	0	0	0	1	3	1	0	1	0	0	0	Middle
01050112101	0	1	0	4	3	1	0	4	1	0	0	1	3	1	0	1	0	0	0	Middle
01050112102	0	1	0	4	3	1	0	4	0	0	0	1	3	1	0	1	0	0	0	Middle
01050112103	0	1	0	4	3	1	0	4	0	0	0	1	3	1	0	1	1	0	0	Middle
01050112105	0	3	0	4	3	1	0	4	0	0	0	1	3	0	0	1	0	0	0	Fourth
01050112503	0	2	0	4	2	1	1	1	0	1	0	1	2	1	0	1	0	0	1	Richest
01050112601	0	1	0	4	3	0	0	4	0	0	0	1	6	0	0	0	0	0	0	Poorest
01050112605	0	2	0	4	3	1	0	4	0	0	0	1	3	1	0	1	0	0	0	Fourth
01050112701	0	2	0	4	5	1	0	4	1	1	0	1	3	1	0	1	0	0	1	Fourth
01050112702	0	2	0	4	5	1	0	4	1	1	0	1	3	1	0	1	0	0	1	Fourth
01050113101	0	4	0	4	2	1	1	4	0	0	0	1	1	1	0	1	0	0	0	Richest
01050113302	0	1	1	4	3	1	0	4	0	0	2	1	3	1	0	1	0	0	0	Fourth
01050113401	0	1	0	4	3	1	0	4	0	0	0	1	3	0	0	0	0	0	0	Second
01050113502	0	1	0	4	5	1	0	4	1	0	0	1	3	0	0	0	0	0	0	Second
01050113503	0	2	0	4	5	1	0	4	0	0	0	0	3	0	0	0	0	0	0	Second
01050114502	0	3	6	6	5	0	0	4	0	0	3	1	3	1	0	0	0	0	0	Middle
01050114701	0	2	2	4	5	1	1	3	0	0	0	1	3	1	0	1	1	0	0	Fourth
01050200101	0	1	0	5	9	0	0	3	1	0	2	1	3	0	0	0	0	0	0	Poorest
01050200302	0	1	0	4	3	1	1	4	0	0	0	1	3	0	0	1	1	0	0	Middle
01050200401	0	1	0	6	9	1	0	4	1	0	0	1	3	1	0	1	0	0	0	Poorest
01050200402	0	2	0	4	4	1	1	4	0	0	0	1	3	1	0	1	1	0	0	Fourth
01050200701	0	3	2	4	5	1	0	4	1	0	0	1	2	1	0	1	1	0	0	Richest
01050201001	0	2	1	4	2	1	0	2	1	0	0	1	3	1	0	1	1	0	0	Richest
01050201201	0	2	1	4	4	1	1	3	1	0	15	1	3	1	0	1	1	0	0	Richest
01050201401	0	1	0	4	2	1	0	3	1	0	1	1	3	1	0	1	0	0	0	Fourth
01050201402	0	2	0	4	2	1	0	1	0	0	0	0	2	1	0	1	1	0	0	Richest
01050201701	0	2	0	4	5	1	1	2	1	1	0	1	1	1	0	1	1	0	1	Richest
01050201702	0	2	0	4	5	1	1	3	0	1	0	1	3	1	0	1	1	0	1	Fourth
01050201802	0	1	0	4	3	0	0	4	1	0	0	0	6	0	0	0	0	0	0	Poorest
01050202101	0	2	1	4	3	1	0	4	0	0	34	1	3	1	0	1	0	0	0	Richest
01050202102	0	2	0	4	3	1	1	4	0	0	50	1	3	1	0	1	1	0	0	Richest
01050202201	0	2	0	4	3	1	0	4	1	0	20	1	3	1	0	1	1	0	0	Richest
01050202501	0	3	0	4	3	1	0	4	0	0	0	1	3	0	0	0	0	0	0	Middle
01050202503	0	2	0	4	3	1	0	4	0	0	0	1	3	1	0	0	1	0	0	Middle
01050202701	0	1	0	4	2	1	0	4	0	0	0	1	3	1	0	1	1	0	0	Fourth
01050202702	0	1	0	4	2	1	0	4	0	0	0	0	3	1	0	0	0	0	0	Second
01050203001	0	2	2	4	4	1	1	3	1	0	1	1	3	1	0	1	1	0	0	Richest
01050203101	0	3	0	4	5	1	1	3	1	0	7	1	3	1	0	1	0	0	0	Richest
01050203302	0	1	0	4	5	1	0	4	0	0	0	1	3	1	0	1	0	0	0	Second
01050203303	0	2	0	4	5	1	0	4	1	0	0	0	3	1	0	1	0	0	0	Middle
01050203501	0	1	0	4	5	1	0	4	0	0	0	1	3	1	0	1	0	0	0	Second
01050203601	0	2	0	4	3	1	1	4	1	0	26	1	2	1	0	1	1	0	0	Richest
01050204201	0	1	0	4	3	1	0	4	1	0	17	0	3	1	0	0	0	0	NA	NA
01050204202	0	1	1	4	3	0	0	4	0	0	6	1	3	0	0	0	1	0	0	Middle
01050204401	0	2	0	4	5	1	0	4	1	0	0	1	3	1	0	1	0	0	0	Middle
01050204501	0	1	0	4	5	1	0	4	1	0	15	1	3	0	0	1	0	0	0	Richest
01050204503	0	1	0	4	5	1	0	4	0	0	0	0	3	1	0	0	0	0	0	Second
01050204601	0	2	0	4	5	1	0	3	0	0	0	1	3	1	0	1	1	0	0	Fourth
01050204701	0	3	1	4	5	1	0	4	0	0	2	1	5	0	0	0	0	0	0	Second
01050204702	0	1	1	4	5	1	0	4	0	0	1	1	3	1	0	0	0	0	0	Second
01050204902	0	1	0	4	5	0	0	4	0	0	0	0	3	0	0	0	0	0	0	Poorest
01050205001	0	2	0	4	5	0	0	4	0	0	0	1	3	1	0	0	0	0	0	Second
01050205002	0	1	0	4	5	0	0	4	0	0	1	0	3	0	0	0	0	0	0	Poorest
01050205201	0	2	0	4	4	1	0	3	0	0	0	1	3	1	0	1	0	1	1	Fourth
01050205301	0	1	0	4	4	0	0	3	0	0	10	1	3	1	0	1	0	0	0	Fourth
01050205701	0	3	1	4	4	1	0	3	1	0	33	1	3	1	0	1	0	0	0	Richest
01050205801	0	1	0	4	9	0	0	4	0	0	0	0	3	0	0	0	0	0	0	Poorest
01050206001	0	2	2	4	5	1	0	3	0	0	12	1	3	1	0	1	0	0	0	Richest
01050206203	0	1	0	4	3	0	0	4	0	0	0	1	3	0	0	0	0	0	0	Poorest
01050206401	0	1	0	6	9	0	0	4	0	0	0	0	6	0	0	0	0	0	0	Poorest
01050206802	0	1	0	4	5	0	0	4	0	0	14	1	3	0	0	0	0	0	0	Middle
01050207001	0	3	0	4	3	1	0	3	0	0	0	1	6	0	0	0	0	0	0	Second
01050207101	0	1	0	4	3	1	0	4	0	0	0	1	3	0	0	1	0	0	0	Second
01050207103	0	1	0	4	3	0	0	4	0	0	0	0	3	0	0	0	0	0	0	Poorest
01050207501	0	2	0	4	5	1	0	4	0	0	0	1	2	1	0	1	1	0	0	Fourth
01050207601	0	2	0	4	5	1	0	4	0	0	0	1	2	1	0	1	0	0	0	Middle
01050207602	0	2	0	4	5	1	0	3	0	0	0	1	3	1	0	1	0	0	0	Middle
01050207701	0	2	0	4	5	1	0	4	0	1	0	1	3	1	0	1	0	0	1	Middle
01050207702	0	2	0	4	5	1	0	4	0	0	0	1	3	1	0	1	1	0	0	Middle
01050208002	0	2	0	4	5	1	1	3	0	1	12	1	3	1	0	1	0	0	1	Richest
01050208201	0	2	2	4	7	1	0	3	0	0	7	1	3	1	0	1	1	0	0	Fourth
01050208601	0	2	0	4	5	1	0	4	0	0	0	1	3	1	0	1	0	0	0	Middle
01050208602	0	2	0	4	5	0	0	4	0	0	9	1	3	1	0	1	1	0	0	Fourth
01050208901	0	3	0	6	5	1	0	4	1	0	0	1	3	0	0	1	0	0	0	Middle
01050209001	0	3	2	4	4	1	1	3	0	0	4	1	3	1	0	1	1	1	1	Richest
01050209101	0	1	1	4	5	1	0	4	0	0	1	1	3	1	0	0	1	0	0	Second
01050209103	0	1	0	4	5	0	0	4	0	0	0	1	2	0	0	0	0	0	0	Poorest
01050209901	0	1	0	6	5	1	0	4	0	0	1	0	3	0	0	1	0	0	0	Poorest
01050209902	0	4	0	4	5	1	0	4	0	0	2	0	3	0	0	0	0	0	0	Middle
01050210102	0	3	2	5	5	1	0	4	0	0	0	1	3	0	0	1	1	0	0	Middle
01050210202	0	1	0	4	5	0	0	4	0	0	0	0	3	0	0	0	0	0	0	Poorest
01050210203	0	1	0	4	5	0	0	4	0	0	0	0	3	0	0	0	0	0	0	Poorest
01050210801	0	3	1	4	4	1	0	3	1	0	10	1	3	1	0	1	0	0	0	Richest
01050211001	0	2	0	4	4	0	0	3	0	0	0	1	4	1	0	0	0	0	0	Second
01050211201	0	1	0	4	5	1	0	4	0	0	28	1	3	1	0	1	1	0	0	Richest
01050211401	0	2	0	5	5	0	0	4	0	0	0	1	8	0	0	0	0	0	0	Poorest
01050211403	0	1	1	4	5	0	0	4	0	0	5	1	3	0	0	0	0	0	0	Second
01050211405	0	1	0	5	5	0	0	4	0	0	0	0	3	0	0	0	0	0	0	Poorest
01050211702	0	2	1	4	3	1	0	3	1	0	15	1	3	0	0	1	0	0	0	Richest
01050211901	0	1	0	4	5	1	0	4	0	0	0	1	3	0	0	1	0	0	0	Second
01050212001	0	1	0	4	5	1	0	4	0	1	0	0	3	1	0	1	0	0	1	Second
01050212401	0	3	2	4	5	1	0	3	0	0	5	1	3	1	0	1	1	0	0	Richest
01050212502	0	1	0	4	5	1	0	4	0	0	0	1	3	1	0	1	0	0	0	Second
01050212701	0	2	0	4	2	1	0	3	0	0	0	1	3	1	0	1	1	0	0	Fourth
01050212801	0	2	0	4	2	1	1	3	1	0	23	1	3	1	0	1	1	1	1	Richest
01050213102	0	2	1	4	3	0	0	3	0	0	0	1	3	0	0	0	0	0	0	Second
01050300701	0	1	0	4	3	1	0	4	0	0	15	1	3	1	0	1	0	0	0	Richest
01050300702	0	1	0	5	3	1	0	4	0	0	0	1	3	1	0	0	0	0	0	Second
01050301001	0	2	0	4	3	1	1	3	1	0	0	1	3	1	0	1	0	0	0	Richest
01050301302	0	2	0	6	5	1	0	4	0	0	0	1	3	1	0	1	0	0	0	Second
01050301304	0	2	0	4	2	1	0	4	1	1	0	1	3	1	0	1	0	0	1	Fourth
01050301305	0	2	0	4	2	1	0	4	0	0	7	1	3	1	0	1	1	0	0	Richest
01050303301	0	1	0	4	3	1	0	4	1	0	0	1	3	1	0	1	1	0	0	Fourth
01050303304	0	2	0	4	5	1	0	4	0	0	2	1	3	0	0	1	0	0	0	Middle
01050303305	0	1	0	4	5	1	0	4	0	0	0	1	3	0	0	1	0	0	0	Second
01050303501	0	1	0	4	3	1	1	4	0	0	1	1	5	0	0	0	1	0	0	Second
01050303601	0	3	0	4	3	1	1	4	0	0	0	1	3	1	0	1	0	0	0	Fourth
01050304001	0	2	0	5	2	1	0	4	1	0	6	1	5	0	0	1	1	0	0	Fourth
01050304003	0	1	0	6	2	1	0	4	0	0	0	1	3	1	0	1	0	0	0	Middle
01050304402	0	2	1	4	2	1	0	3	1	0	9	1	5	1	0	0	0	0	0	Richest
01050304602	0	1	0	4	3	1	0	4	0	0	0	0	3	1	0	1	0	0	0	Middle
01050305502	0	2	0	4	5	1	0	4	0	0	0	1	3	1	0	1	1	0	0	Middle
01050305503	0	2	0	4	5	1	0	4	0	0	3	1	3	0	0	1	1	0	0	Middle
01050305504	0	1	0	4	5	1	0	4	1	0	1	1	5	1	0	1	0	0	0	Second
01050306101	0	1	0	4	5	0	0	4	0	0	0	1	3	0	0	0	0	0	0	Poorest
01050306201	0	1	0	5	4	0	0	3	0	0	0	1	3	0	0	0	0	0	0	Poorest
01050306301	0	3	0	6	4	1	0	3	0	0	0	1	3	0	0	1	1	0	0	Middle
01050306602	0	4	0	6	5	1	0	4	0	0	10	1	3	0	0	1	0	0	0	Fourth
01050306603	0	1	0	6	5	1	0	4	0	0	6	1	3	1	0	1	0	0	0	Middle
01050306702	0	1	0	4	3	1	0	4	0	0	0	1	3	1	0	1	0	0	0	Middle
01050306703	1	2	0	4	2	1	0	4	0	1	0	1	3	1	0	1	0	0	1	Fourth
01050306801	0	1	0	4	3	1	0	2	0	0	0	1	3	0	0	1	0	0	0	Middle
01050306805	0	1	0	4	3	1	0	2	1	0	0	1	3	1	0	1	0	0	0	Fourth
01050307003	0	1	0	4	2	1	0	4	0	0	1	1	3	0	0	1	0	0	0	Middle
01050307201	0	3	0	4	2	1	0	4	1	0	0	1	3	1	0	1	1	0	0	Richest
01050307203	0	1	0	4	2	1	0	4	0	0	1	1	3	0	0	1	0	0	0	Middle
01050307601	0	1	0	4	5	1	0	4	0	0	2	1	3	0	0	1	1	0	0	Middle
01050307701	0	1	0	5	4	0	0	3	0	0	0	1	3	0	0	0	1	0	0	Second
01050307901	0	2	0	6	5	1	0	3	0	1	20	1	3	1	0	1	0	0	1	Richest
01050400201	0	3	2	6	5	1	0	3	1	0	1	1	3	1	0	1	0	0	0	Fourth
01050400601	0	2	0	4	5	1	0	4	0	0	15	1	3	0	0	1	0	0	0	Richest
01050400701	0	1	0	6	5	0	0	4	0	0	0	1	3	1	0	0	0	0	0	Poorest
01050401002	0	1	0	4	5	0	0	4	0	0	0	1	2	0	0	0	0	0	0	Poorest
01050401101	0	1	0	4	5	1	0	4	0	0	0	1	3	1	0	1	0	0	0	Second
01050401201	0	3	0	4	4	1	0	1	1	0	0	1	3	1	0	1	0	0	0	Richest
01050401601	0	2	0	4	5	0	0	4	1	0	0	1	3	0	0	1	1	0	0	Middle
01050401701	0	2	0	4	5	1	0	2	0	0	0	1	3	1	0	1	1	0	0	Fourth
01050401801	0	1	1	4	5	0	0	4	0	0	4	0	3	0	0	0	1	0	0	Second
01050402401	0	2	0	6	4	0	0	3	0	0	0	1	3	1	0	0	1	0	0	Second
01050402501	0	2	0	4	4	0	0	3	0	0	6	1	3	1	0	1	1	0	0	Fourth
01050402801	0	2	0	4	4	1	1	3	1	0	3	1	3	1	0	1	1	0	0	Richest
01050403401	0	2	1	4	5	0	0	4	0	0	3	1	3	1	0	0	0	0	0	Second
01050403602	0	1	0	4	5	1	0	4	0	0	0	1	3	0	0	0	0	0	0	Poorest
01050403902	0	1	0	4	5	0	0	4	0	0	0	1	3	0	0	0	0	0	0	Poorest
01050404101	0	2	0	4	5	1	0	4	0	0	0	1	3	1	0	1	0	0	0	Middle
01050404501	0	3	5	4	5	1	1	4	1	0	0	1	3	1	0	1	1	0	0	Richest
01050404502	0	2	2	4	5	1	0	4	0	0	20	0	3	0	0	1	0	0	0	Richest
01050404503	0	2	0	4	5	1	0	4	0	0	0	1	3	1	0	1	0	0	0	Middle
01050405004	0	1	0	4	3	1	0	4	0	0	0	1	3	0	0	0	0	0	0	Second
01050405701	0	2	0	4	3	1	1	4	1	0	0	1	3	1	0	1	1	1	1	Richest
01050405901	0	1	0	4	5	1	0	4	0	0	0	1	3	0	0	0	1	0	0	Second
01050405902	0	1	0	4	3	1	0	4	0	0	9	1	3	0	0	1	1	0	0	Fourth
01050406001	0	2	0	4	5	1	0	4	1	0	4	1	3	0	0	1	1	0	0	Fourth
01050406101	0	2	0	4	5	0	0	4	0	0	0	1	3	0	0	0	0	0	0	Poorest
01050406301	0	1	0	4	5	1	0	4	0	0	7	1	3	0	0	1	0	0	0	Middle
01050406305	0	1	0	4	5	0	0	4	0	0	0	1	6	0	0	0	0	0	0	Poorest
01050406401	0	1	0	4	5	1	0	4	0	0	0	1	3	1	0	1	0	0	0	Second
01050406404	0	1	0	4	5	1	0	4	0	0	3	1	3	0	0	0	0	0	0	Second
01050406602	0	2	0	4	5	1	0	4	0	0	7	1	3	0	0	1	1	0	0	Fourth
01050406901	0	3	1	4	4	1	0	3	1	0	11	1	3	0	0	1	1	0	0	Richest
01050407301	0	2	0	4	3	1	0	3	1	0	7	1	3	1	0	1	1	0	0	Richest
01050407502	0	1	0	4	3	0	0	4	0	0	0	1	3	0	0	0	0	0	0	Poorest
01050408501	0	1	0	4	5	1	0	4	0	0	0	1	3	1	0	1	1	0	0	Middle
01050408901	0	1	0	4	2	1	0	1	0	1	4	1	3	1	0	1	1	0	1	Richest
01050409301	0	1	0	6	9	0	0	4	0	0	0	1	6	1	0	0	0	0	0	Poorest
01050409302	0	2	0	6	9	0	0	4	0	0	0	1	3	0	0	0	0	0	0	Poorest
01050409303	0	1	0	6	9	0	0	4	0	0	1	0	3	0	0	0	0	0	0	Poorest
01050409601	0	1	0	4	9	0	0	3	0	0	0	1	3	0	0	0	0	0	0	Poorest
01050410004	0	1	0	4	5	1	0	4	0	0	0	1	3	1	0	0	0	0	0	Second
01050410303	0	1	0	8	9	0	0	4	0	0	0	1	3	0	0	0	0	0	0	Poorest
01050410501	0	3	0	3	4	0	0	3	0	0	0	1	3	0	0	0	1	0	0	Middle
01050410601	0	1	0	4	9	0	0	4	0	0	10	1	5	1	0	0	0	0	0	Poorest
01050410701	0	1	1	4	5	1	1	4	1	0	0	1	3	1	0	1	0	0	0	Middle
01050411001	0	2	0	4	5	1	0	4	0	0	1	1	3	1	0	1	0	0	0	Middle
01050411302	0	1	0	4	5	1	0	4	1	0	0	1	3	0	0	1	0	0	0	Second
01050411601	0	3	1	4	2	1	0	4	1	0	10	1	3	1	0	1	1	0	0	Richest
01050411606	0	2	0	4	2	1	0	4	0	0	0	1	2	1	0	1	0	0	0	Fourth
01050411801	0	1	0	4	5	1	0	3	0	0	10	1	5	0	0	1	0	0	0	Middle
01050411907	0	1	0	4	5	1	0	4	0	0	0	0	3	1	0	1	0	0	0	Second
01050412201	0	2	0	6	5	0	0	4	0	0	5	0	6	1	0	0	1	0	0	Poorest
01050500402	0	1	0	4	3	1	0	4	0	0	0	1	1	1	0	1	0	0	0	Fourth
01050500501	0	1	0	4	3	1	0	4	0	0	0	1	3	1	0	0	0	0	0	Second
01050500502	0	2	0	4	3	1	1	4	0	0	0	1	3	1	0	1	0	0	0	Fourth
01050500604	1	2	0	4	3	1	0	4	0	0	2	1	3	1	0	1	0	0	1	Fourth
01050500703	0	1	0	4	3	1	0	4	0	0	0	1	3	1	0	1	1	0	0	Middle
01050500704	0	2	0	4	3	1	0	4	0	0	0	0	3	1	0	1	0	0	0	Middle
01050501201	0	1	0	4	3	1	0	4	0	0	15	0	6	0	0	1	0	0	0	Middle
01050501702	0	2	0	4	5	1	0	3	0	0	6	1	3	1	0	1	0	0	0	Fourth
01050502001	0	2	0	4	5	1	1	3	1	0	1	1	3	1	0	1	1	1	1	Richest
01050502002	0	1	0	4	3	1	0	4	0	0	0	1	3	1	0	1	0	0	0	Middle
01050502004	0	2	0	4	3	1	0	4	1	0	0	1	3	1	0	1	0	0	0	Fourth
01050502101	0	1	0	4	5	0	0	3	0	0	0	0	3	0	0	0	0	0	0	Poorest
01050502801	0	2	0	4	3	0	0	4	0	0	0	1	3	0	0	0	0	0	0	Second
01050502901	0	2	0	4	3	0	0	4	0	0	7	1	3	0	0	0	0	0	0	Middle
01050503103	0	1	0	4	5	1	0	4	0	0	1	1	3	1	0	1	0	0	0	Middle
01050503301	0	3	0	4	4	1	0	3	0	1	0	1	1	1	0	1	0	0	1	Richest
01050503501	0	2	0	4	5	1	0	3	0	0	0	1	3	0	0	1	1	0	0	Middle
01050503601	0	1	1	4	4	1	0	3	0	0	0	1	3	1	0	1	1	0	0	Fourth
01050503701	0	3	0	4	4	1	0	3	0	1	5	1	3	1	0	1	0	0	1	Richest
01050503904	0	1	0	4	5	1	0	2	0	0	9	1	2	1	0	1	0	0	0	Richest
01050504001	0	2	0	4	4	1	1	3	0	1	3	1	3	1	0	1	1	1	1	Richest
01050504201	0	3	1	4	5	1	0	3	0	0	30	1	3	1	0	1	1	0	0	Richest
01050504301	0	2	0	4	5	1	0	3	0	0	0	1	3	1	0	0	1	0	0	Middle
01050504601	0	1	0	4	3	0	0	4	0	0	0	0	3	0	0	0	0	0	0	Poorest
01050506501	0	2	0	4	4	1	0	3	0	1	2	1	3	1	0	1	1	0	1	Fourth
01050506601	0	2	0	4	3	1	0	4	0	0	0	1	3	0	0	0	0	0	0	Second
01050506901	0	1	0	4	2	0	0	3	0	0	0	1	3	0	0	0	0	0	0	Second
01050507202	0	1	0	4	3	1	0	4	0	0	0	1	3	0	0	1	0	0	0	Second
01050507203	0	1	0	4	3	1	0	3	0	0	0	1	3	1	0	1	0	0	0	Middle
01050507401	0	2	1	4	3	1	0	4	0	0	5	1	3	1	0	1	1	0	0	Richest
01050507801	0	1	0	5	3	1	0	4	0	0	0	1	3	1	0	1	0	0	0	Middle
01050600801	0	2	0	4	4	0	0	2	0	0	50	1	3	1	0	0	1	0	0	Richest
01050601301	0	2	0	4	5	0	0	3	1	1	28	1	3	1	0	1	1	0	1	Richest
01050601501	0	1	0	5	5	0	0	4	0	0	0	1	3	0	0	0	0	0	0	Poorest
01050601502	0	1	0	4	5	0	0	4	0	0	0	1	3	0	0	0	0	0	0	Poorest
01050601701	0	1	0	4	5	0	0	4	0	0	0	1	5	1	0	0	0	0	0	Poorest
01050601804	0	1	0	6	5	0	0	4	0	0	0	1	3	1	0	0	0	0	0	Poorest
01050602001	0	2	0	4	3	1	0	4	0	0	5	1	3	1	0	1	1	1	1	Richest
01050602101	0	1	0	4	3	0	0	3	1	0	1	1	3	1	0	0	1	0	0	Middle
01050602502	0	1	0	4	5	1	0	4	0	0	0	1	2	1	0	1	0	0	0	Middle
01050602504	0	1	0	4	5	1	0	4	0	0	0	1	3	1	0	1	0	0	0	Second
01050602601	0	1	0	6	5	0	0	4	0	0	0	1	5	0	0	0	1	0	0	Poorest
01050602701	0	1	0	6	5	0	0	4	0	0	0	1	3	1	0	0	0	0	0	Poorest
01050602901	0	3	0	4	11	1	0	4	1	0	6	1	3	1	0	1	0	0	0	Middle
01050603001	0	1	0	4	2	1	0	4	1	0	20	1	3	1	0	1	1	0	0	Richest
01050603201	0	2	0	4	2	1	1	2	1	1	0	1	3	1	0	1	0	0	1	Richest
01050603501	0	3	0	4	2	1	0	1	1	0	6	1	3	1	0	1	1	0	0	Richest
01050603701	0	1	0	4	5	1	0	2	1	0	0	1	3	1	0	1	0	0	0	Fourth
01050604001	0	3	0	4	4	0	0	3	0	0	0	1	3	1	0	0	0	0	0	Middle
01050604301	0	2	0	6	5	0	0	4	0	0	0	1	3	1	0	0	1	0	0	Poorest
01050604603	0	3	0	6	5	0	0	4	0	0	0	1	3	0	0	0	0	0	0	Poorest
01050605002	0	1	0	6	5	0	0	4	0	0	0	0	3	0	0	0	NA	0	NA	NA
01050605501	0	2	2	4	4	0	0	3	0	0	0	1	3	1	0	1	0	0	0	Middle
01050605601	0	1	0	6	5	0	0	3	0	0	0	0	3	0	0	0	0	0	0	Poorest
01050605702	0	2	0	4	5	0	0	4	0	0	0	1	3	0	0	0	0	0	0	Poorest
01050605901	0	1	0	6	5	0	0	3	0	0	11	1	3	0	0	0	1	0	0	Middle
01050606001	0	1	0	4	5	0	0	4	0	0	0	1	3	0	0	0	0	0	0	Poorest
01050606201	0	1	0	6	9	0	0	3	0	0	0	0	6	0	0	0	0	0	0	Poorest
01050606401	0	3	0	4	5	0	0	3	0	0	30	1	3	1	0	0	1	0	0	Richest
01050607001	0	1	0	6	2	1	0	2	0	0	0	1	3	0	0	1	0	0	0	Middle
01050607101	0	2	1	4	2	1	1	1	0	0	0	1	1	1	0	1	1	1	1	Richest
01050608401	0	1	0	6	5	0	0	3	0	0	5	1	3	1	0	0	1	0	0	Second
01050608701	0	1	0	6	5	0	0	4	0	0	0	0	3	1	0	0	0	0	0	Poorest
01050608801	0	1	2	4	5	0	0	4	0	1	3	1	3	1	0	1	1	0	1	Middle
01050609101	0	2	0	4	5	0	0	4	0	0	0	0	6	0	0	0	0	0	0	Poorest
01050609401	0	1	0	4	5	0	0	1	0	0	0	1	5	1	0	1	1	1	1	Middle
01060100201	0	3	0	4	9	1	0	3	0	0	0	1	3	1	0	1	0	0	0	Middle
01060100401	0	2	0	4	3	1	0	4	1	0	4	1	3	1	0	0	1	0	0	Fourth
01060100901	0	4	0	6	8	1	0	4	1	0	2	0	2	1	0	1	1	0	0	Middle
01060101202	0	1	0	6	5	0	0	3	0	0	0	1	6	0	0	0	0	0	0	Poorest
01060101401	0	1	0	4	3	1	0	4	0	0	0	1	3	0	0	0	0	0	0	Second
01060101402	0	1	0	4	3	1	0	4	0	0	0	1	3	1	0	1	0	0	0	Middle
01060101501	0	1	0	4	3	1	0	4	0	0	0	1	3	1	0	0	0	0	0	Second
01060101601	0	2	0	4	5	1	1	3	0	1	0	1	3	1	0	1	1	0	1	Fourth
01060102201	0	2	0	6	5	1	0	3	0	0	0	0	3	1	0	1	0	0	0	Second
01060102301	0	2	0	6	4	1	0	3	1	0	10	1	3	1	0	1	1	0	0	Richest
01060102401	0	1	2	4	5	1	0	4	0	1	0	1	3	1	0	1	0	1	1	Middle
01060102403	0	2	0	4	5	1	0	4	0	0	0	1	3	1	0	1	0	0	0	Middle
01060102901	0	2	0	4	4	1	1	3	0	0	5	1	3	1	0	1	1	0	0	Richest
01060103301	0	1	0	4	3	1	0	4	0	0	0	1	3	1	0	1	0	0	0	Middle
01060103402	0	1	0	4	3	1	0	4	0	0	0	0	5	0	0	1	0	0	0	Second
01060103801	0	1	0	4	3	0	0	3	0	0	0	0	3	0	0	0	1	0	0	Second
01060103901	0	2	0	4	5	1	0	4	0	1	14	1	3	1	0	1	NA	0	1	NA
01060104201	0	1	0	4	5	1	0	4	0	0	0	1	5	1	0	1	0	0	0	Second
01060104601	0	2	0	4	5	1	0	4	0	0	0	1	3	1	0	1	0	0	0	Middle
01060104701	0	1	0	4	5	1	0	4	0	0	0	0	3	1	0	1	0	0	0	Second
01060104702	0	1	0	4	5	1	0	4	0	0	0	1	3	0	0	1	0	0	0	Second
01060104703	0	2	0	4	5	1	0	4	0	0	0	1	3	1	0	1	0	0	0	Middle
01060104704	0	1	0	4	5	1	0	4	0	0	0	1	3	1	0	1	1	0	0	Middle
01060104801	0	1	0	4	5	1	0	4	0	0	0	1	3	1	0	1	0	0	0	Second
01060104901	0	1	0	4	5	1	0	4	0	0	12	1	3	1	0	1	1	0	0	Fourth
01060105001	0	2	0	4	5	1	0	4	0	0	1	1	3	1	0	1	1	0	0	Middle
01060105003	0	1	0	4	5	1	0	4	0	1	0	1	3	1	0	0	0	0	1	Second
01060105201	0	1	0	4	5	0	0	4	0	0	0	0	2	0	0	0	0	0	0	Poorest
01060105701	0	2	0	4	5	1	1	4	0	0	0	1	3	1	0	1	1	0	0	Fourth
01060105801	0	2	0	6	5	1	0	4	0	0	0	1	3	0	0	1	0	0	0	Second
01060105901	0	2	0	4	5	1	0	4	0	0	0	1	3	1	0	1	0	0	0	Middle
01060106002	0	1	0	4	5	1	0	4	0	0	0	1	3	1	0	1	0	0	0	Second
01060106101	0	1	0	6	5	0	0	4	0	0	5	1	3	1	0	0	1	0	0	Second
01060106401	0	1	0	4	5	0	0	4	0	0	0	0	3	0	0	0	0	0	0	Poorest
01060106601	0	1	0	4	5	1	0	4	0	0	0	0	6	0	0	0	0	0	0	Poorest
01060106603	0	2	0	4	5	1	1	4	1	0	2	1	3	1	0	1	1	0	0	Fourth
01060106801	0	2	0	4	2	1	1	3	1	0	0	1	2	1	0	1	1	0	0	Richest
01060106901	0	2	0	4	3	1	0	3	0	0	2	1	3	1	0	1	1	0	0	Fourth
01060107101	0	1	0	4	3	1	0	4	0	0	0	1	3	1	0	0	0	0	0	Second
01060107102	0	2	0	4	3	1	0	4	0	0	0	1	3	1	0	1	1	0	0	Fourth
01060107201	0	1	0	4	3	0	0	4	0	0	0	1	6	1	0	0	1	0	0	Poorest
01060107302	0	1	0	5	3	0	0	4	0	0	0	1	5	0	0	0	0	1	1	Poorest
01060107501	0	3	0	6	3	0	0	3	1	0	0	1	6	1	0	0	0	0	0	Second
01060107601	0	1	0	4	2	1	0	1	0	0	0	1	3	1	0	1	0	0	0	Fourth
01060107801	0	1	0	4	3	1	0	4	0	0	0	1	3	1	0	1	0	0	0	Middle
01060107902	0	2	0	4	3	1	0	4	0	0	0	1	3	1	0	1	0	0	0	Fourth
01060108301	0	1	0	4	3	1	0	4	0	0	0	1	3	1	0	0	0	0	0	Second
01060108401	0	2	0	4	3	1	1	3	0	1	0	0	3	1	0	1	0	0	1	Fourth
01060108601	0	1	0	4	3	1	0	4	0	0	0	1	3	1	0	0	0	0	0	Second
01060108602	0	3	0	4	3	1	0	4	0	0	0	1	3	1	0	1	0	0	0	Fourth
01060108901	0	2	0	4	3	0	0	4	0	0	5	1	3	0	0	0	1	0	0	Middle
01060109101	0	1	0	4	3	1	0	4	0	0	10	1	3	1	0	1	1	0	0	Richest
01060109102	0	2	1	4	3	1	1	4	0	1	4	1	2	1	0	1	0	0	1	Richest
01060200101	0	1	0	4	5	0	0	4	0	0	0	0	3	1	0	0	1	0	0	Poorest
01060200201	0	1	0	4	5	0	0	4	0	0	8	1	3	1	0	1	0	0	0	Middle
01060200301	0	2	0	4	5	0	0	4	0	0	0	1	3	0	0	1	1	0	0	Second
01060200701	0	3	0	4	4	1	0	3	1	0	0	1	3	1	0	1	1	0	0	Richest
01060200901	0	2	0	4	3	1	0	3	1	0	10	1	3	1	0	1	0	0	0	Richest
01060201001	0	1	0	5	5	0	0	4	0	0	4	1	3	0	0	0	1	0	0	Second
01060201002	0	1	0	4	5	0	0	4	0	0	0	1	3	0	0	0	1	0	0	Poorest
01060201101	0	2	0	4	5	1	0	4	0	0	9	1	3	1	0	1	1	0	0	Fourth
01060201201	0	1	0	4	5	1	0	4	1	0	1	0	3	1	0	0	0	0	0	Second
01060201306	0	1	0	4	5	1	0	4	0	0	0	1	3	1	0	1	0	0	0	Second
01060201501	0	2	0	5	5	0	0	3	0	0	0	1	3	1	0	0	1	0	0	Second
01060201701	0	2	1	4	3	1	0	4	0	0	0	1	3	1	0	1	0	0	0	Fourth
01060201802	0	1	0	4	3	1	0	4	0	0	0	0	3	0	0	0	0	0	0	Second
01060201803	0	1	0	4	5	1	0	4	0	0	0	1	3	1	0	1	0	0	0	Second
01060201902	0	1	0	4	3	1	0	4	0	0	0	0	3	1	0	0	0	0	0	Second
01060202101	0	1	0	4	5	1	0	4	0	0	0	1	3	1	0	1	0	0	0	Second
01060202801	0	1	0	4	3	0	0	4	0	0	0	1	3	1	0	0	1	0	0	Second
01060202901	0	3	0	4	3	1	0	5	0	1	0	1	3	1	0	1	1	0	1	Fourth
01060203201	0	1	0	4	5	0	0	4	0	0	0	1	6	1	0	0	0	0	0	Poorest
01060203301	0	1	0	5	3	1	0	4	0	0	0	1	3	0	0	0	0	0	0	Second
01060203501	0	2	0	4	5	1	0	4	0	0	0	1	3	0	0	1	0	0	0	Second
01060203701	0	2	1	4	3	1	0	4	0	0	13	1	3	1	0	1	1	0	0	Richest
01060204101	0	3	2	4	3	1	1	4	0	1	2	1	3	1	0	1	0	0	1	Richest
01060204301	0	1	0	4	3	1	0	4	0	0	0	0	3	1	0	0	0	0	0	Second
01060204302	0	1	0	4	3	0	0	4	0	0	2	0	3	1	0	0	0	0	0	Second
01060204401	0	1	0	4	3	1	0	4	0	0	0	0	3	1	0	0	0	0	0	Second
01060204402	0	1	0	4	3	1	0	4	0	0	0	1	4	1	0	0	0	0	0	Second
01060204501	0	2	0	4	3	1	1	3	0	1	3	1	3	1	0	1	1	0	1	Richest
01060204601	0	1	0	4	3	1	0	4	0	0	0	0	3	0	0	1	0	0	0	Second
01060204701	0	1	0	4	3	1	0	4	0	0	0	1	3	0	0	1	0	0	0	Second
01060204801	0	2	0	6	3	1	1	4	0	0	6	1	3	1	0	1	1	0	0	Fourth
01060205001	0	1	0	4	3	0	0	4	0	0	0	0	3	1	0	0	0	0	0	Second
01060205101	0	1	0	4	3	0	0	4	0	0	0	0	3	0	0	0	0	0	0	Poorest
01060205302	0	1	0	6	3	0	0	4	0	0	0	0	3	0	0	0	0	0	0	Poorest
01060205401	0	1	0	4	3	0	0	4	0	0	0	1	6	0	0	0	0	0	0	Poorest
01060205701	0	1	0	4	3	1	0	3	0	0	0	1	3	1	0	1	0	0	0	Middle
01060206001	0	2	2	4	2	1	1	3	0	0	25	1	3	1	0	1	1	0	0	Richest
01060206101	0	1	0	4	5	1	0	4	0	0	0	0	6	1	0	1	0	0	0	Poorest
01060206201	0	1	0	4	3	1	0	4	0	0	0	0	3	0	0	1	0	0	0	Second
01060206202	0	1	0	4	5	0	0	4	0	0	0	1	3	0	0	0	0	0	0	Poorest
01060206301	0	1	0	4	3	0	0	4	0	0	0	1	6	0	0	0	0	0	0	Poorest
01060206402	0	1	0	4	3	0	0	4	0	0	0	1	3	0	0	0	0	0	0	Poorest
01060206501	0	2	1	4	3	1	1	3	0	0	0	0	3	0	0	1	0	0	0	Fourth
01060206601	0	3	0	4	11	1	0	4	0	0	2	1	3	1	0	0	0	0	0	Poorest
01060206701	0	2	0	4	5	1	0	4	0	0	13	1	3	1	0	1	0	0	0	Richest
01060206801	0	1	0	4	3	1	0	4	0	0	0	1	5	1	0	0	1	0	0	Second
01060207001	0	1	0	4	3	1	0	4	0	0	0	1	5	1	0	1	1	0	0	Second
01060207301	0	1	0	4	2	1	0	3	0	0	0	1	3	0	0	0	0	0	0	Middle
01060207401	0	2	0	4	3	1	0	3	0	0	2	0	3	1	0	1	0	0	0	Fourth
01060207601	0	1	0	4	2	1	0	4	0	0	2	0	3	1	0	1	0	0	0	Middle
01060207602	0	1	0	4	2	1	0	4	1	0	6	1	3	1	0	1	0	0	0	Fourth
01060207701	0	3	0	4	2	1	0	3	0	0	0	1	3	1	0	1	1	0	0	Richest
01060207801	0	2	1	4	2	1	1	3	1	1	0	1	3	1	0	1	1	0	1	Richest
01060208201	0	2	1	4	2	1	1	3	1	0	20	1	3	1	0	1	1	0	0	Richest
01060208301	0	1	0	4	2	1	1	3	1	0	18	1	3	1	0	1	0	0	0	Richest
01060208701	0	1	2	6	3	1	0	4	0	0	0	1	3	0	0	1	1	0	0	Middle
01060208702	0	1	0	4	3	1	0	4	0	0	0	0	3	1	0	1	0	0	0	Middle
01060208801	0	2	0	4	2	1	1	4	0	0	0	1	3	1	0	1	1	0	0	Fourth
01060208901	0	1	0	4	2	1	0	4	0	1	0	1	3	1	0	1	0	0	1	Fourth
01060208902	0	1	0	4	2	1	0	4	0	0	0	0	3	1	0	0	0	0	0	Second
01060209001	0	1	1	4	2	1	0	4	0	1	0	1	3	1	0	1	0	0	1	Fourth
01060209102	0	1	1	4	3	0	0	4	0	0	0	1	6	0	0	0	0	0	0	Poorest
01060209201	0	1	1	4	3	0	0	3	0	0	0	1	3	0	0	0	0	0	0	Second
01060209401	0	1	0	4	2	1	0	3	0	0	0	1	3	1	0	1	0	0	0	Fourth
01060209502	0	1	0	6	3	1	0	4	0	0	30	0	3	1	0	1	1	0	0	Richest
01060300101	0	3	0	4	2	1	0	3	0	0	0	1	5	1	0	1	1	0	0	Fourth
01060300702	0	1	0	4	5	1	0	4	0	0	0	0	3	1	0	0	0	0	0	Second
01060300703	0	1	0	4	5	1	0	4	1	0	0	1	5	1	0	1	0	0	0	Second
01060300801	0	2	0	4	3	1	0	4	0	0	0	1	3	0	0	1	0	0	0	Middle
01060300901	0	1	0	4	3	1	0	4	0	0	0	0	3	0	0	0	0	0	0	Second
01060300902	0	1	0	4	3	1	0	4	0	0	0	1	3	0	0	1	0	0	0	Second
01060300903	0	3	0	4	3	1	0	4	0	0	13	1	5	1	0	1	1	0	0	Richest
01060301101	0	1	0	4	3	1	0	4	1	0	0	1	3	0	0	0	0	0	0	Second
01060301102	0	1	0	4	3	1	0	4	0	0	0	0	3	0	0	0	0	0	0	Second
01060301103	0	1	0	4	3	1	0	4	0	0	4	1	3	1	0	1	NA	0	0	NA
01060301201	1	2	0	4	2	1	1	2	1	1	0	0	1	1	0	1	1	1	1	Richest
01060301401	0	2	0	4	3	1	1	3	0	1	0	1	1	1	0	1	1	1	1	Richest
01060301501	0	1	0	4	3	1	0	4	0	0	0	1	3	1	0	1	1	0	0	Middle
01060301801	0	2	0	4	3	1	0	3	0	0	0	1	3	1	0	1	0	0	0	Fourth
01060301802	0	2	0	4	3	1	1	4	1	1	1	1	3	1	0	1	1	0	1	Richest
01060301901	0	1	0	5	3	1	0	4	0	0	0	1	5	1	0	1	1	0	0	Second
01060302201	0	2	0	4	2	1	0	3	0	1	0	1	3	1	0	0	0	0	1	Fourth
01060302901	0	2	0	4	3	1	0	3	0	0	0	1	3	0	0	1	0	0	0	Middle
01060303301	0	1	0	4	3	1	0	4	0	0	0	1	3	1	0	1	0	0	0	Middle
01060303302	0	1	0	2	3	0	0	4	0	1	0	1	3	1	0	1	0	0	1	Fourth
01060303401	0	2	0	4	3	1	0	3	0	0	0	1	3	1	0	1	0	0	0	Fourth
01060303501	0	1	0	4	3	1	0	4	0	0	0	1	3	0	0	1	NA	0	0	NA
01060303506	0	1	0	4	3	1	0	4	0	0	0	1	5	0	0	1	1	0	0	Second
01060303701	0	2	0	4	2	1	0	1	0	0	0	1	3	1	0	1	0	0	0	Richest
01060303702	0	1	0	4	2	1	0	2	0	0	0	1	3	1	0	1	0	0	0	Fourth
01060303801	0	1	0	4	2	1	0	4	0	0	0	1	3	1	0	1	1	0	0	Fourth
01060303802	0	1	0	4	2	1	0	4	0	0	0	1	3	1	0	1	0	0	0	Middle
01060304301	0	1	0	4	4	1	0	4	0	0	0	1	3	1	0	1	0	0	0	Middle
01060304501	0	1	1	4	4	1	0	4	0	1	0	1	3	1	0	0	1	0	1	Middle
01060304601	0	1	0	4	5	1	0	4	0	0	5	1	3	0	0	1	0	0	0	Middle
01060304701	0	1	0	6	5	1	0	4	0	0	19	1	3	0	0	1	0	0	0	Fourth
01060304801	0	1	0	3	5	1	0	4	0	0	0	1	3	1	0	1	0	0	0	Middle
01060304901	0	1	0	4	3	0	0	4	0	0	2	0	6	1	0	0	NA	0	0	NA
01060305001	0	1	0	4	3	1	0	4	0	1	0	1	3	0	0	1	0	0	1	Middle
01060305201	0	2	1	4	5	1	0	4	0	0	0	1	3	1	0	1	1	0	0	Middle
01060305303	0	1	0	4	5	1	0	4	0	0	0	0	3	0	0	1	0	0	0	Second
01060305401	0	1	0	4	5	1	0	4	0	0	0	1	3	1	0	1	0	0	0	Second
01060305701	0	1	1	4	5	1	0	4	0	0	0	1	3	1	0	1	0	0	0	Middle
01060305702	0	1	1	4	5	1	0	4	0	0	0	1	3	0	0	1	0	0	0	Second
01060306101	0	1	0	4	4	0	0	3	0	0	0	1	3	1	0	0	0	0	0	Second
01060306301	0	3	0	4	3	1	0	3	0	0	0	1	3	1	0	1	0	0	0	Fourth
01060306401	0	1	0	4	5	0	0	4	0	0	0	0	3	1	0	0	0	0	0	Poorest
01060306601	0	1	0	4	5	0	0	4	0	0	0	1	3	0	0	0	0	0	0	Poorest
01060306604	0	1	0	4	5	0	0	4	0	0	0	1	3	1	0	0	1	0	0	Second
01060307001	0	2	0	4	3	1	0	3	0	0	5	1	3	0	0	1	0	0	0	Fourth
01060307701	0	2	0	4	2	1	1	3	1	0	6	1	3	1	0	1	0	0	0	Richest
01060308301	0	2	0	4	3	1	1	4	0	0	0	1	3	1	0	1	0	0	0	Fourth
01060308601	0	1	0	4	2	1	0	4	0	0	0	1	2	1	0	1	0	0	0	Fourth
01060309001	0	1	0	4	3	1	0	4	0	0	0	1	5	1	0	1	0	0	0	Second
01060309101	0	1	3	4	2	1	0	4	1	0	3	1	3	1	0	1	0	0	0	Richest
01060309301	0	2	0	4	3	1	0	3	0	0	0	1	3	1	0	1	0	0	0	Fourth
01060309501	0	2	1	4	4	1	0	3	1	1	0	1	3	1	0	1	0	0	1	Fourth
01060309601	0	2	0	4	3	0	0	4	0	0	0	0	6	1	0	0	0	0	0	Poorest
01060309901	0	1	0	6	3	1	0	4	0	0	0	1	3	0	0	1	0	0	0	Second
01060309902	0	1	0	4	3	0	0	4	0	0	0	1	3	0	0	0	0	0	0	Poorest
01060309903	0	1	0	4	3	0	0	4	0	0	0	1	3	0	0	0	0	0	0	Poorest
01060310201	0	1	0	4	3	1	0	4	0	0	0	1	3	1	0	1	1	0	0	Middle
01060310502	0	1	0	5	3	1	0	4	0	0	0	1	3	0	0	1	0	0	0	Second
01060310601	0	1	0	4	3	1	0	4	0	0	7	0	3	1	0	1	0	0	0	Fourth
01060310801	0	2	0	4	2	1	0	3	0	0	11	0	3	1	0	1	0	0	0	Richest
01060310901	0	4	0	4	2	1	0	3	1	0	0	1	3	0	0	1	0	0	0	Richest
01060311201	0	4	0	4	5	1	0	4	0	0	0	1	2	1	0	1	0	1	1	Fourth
01060311202	0	1	0	4	2	1	0	4	0	0	0	1	3	0	0	0	0	0	0	Second
01060311401	0	1	0	3	5	1	0	4	0	0	7	1	3	1	0	1	1	0	0	Fourth
01060311501	1	1	0	4	5	1	1	4	1	0	1	1	5	1	0	1	1	0	1	Middle
01060311601	0	2	0	4	5	1	0	4	0	0	0	1	3	1	0	1	1	0	0	Middle
01060311901	0	2	0	4	3	1	0	4	0	0	0	1	3	1	0	1	1	0	0	Fourth
01060312101	0	2	2	4	2	1	0	4	0	0	1	1	3	0	0	0	0	0	0	Middle
01060312301	0	1	0	4	5	1	0	4	0	0	0	1	3	0	0	0	0	0	0	Poorest
01060312602	0	1	0	4	3	1	0	4	0	0	0	1	3	0	0	1	0	0	0	Second
01060312701	0	1	0	4	3	1	0	4	0	0	2	0	3	0	0	0	0	0	0	Second
01060312702	0	1	0	4	3	0	0	4	0	0	0	1	3	0	0	0	0	0	0	Poorest
01060312802	0	1	1	4	3	0	0	4	0	0	0	0	3	1	0	0	0	0	0	Second
01060313001	0	1	0	4	5	0	0	4	0	0	0	0	3	0	0	0	0	0	0	Poorest
01070100201	0	1	0	4	5	0	0	4	0	0	0	0	3	0	0	0	0	0	0	Poorest
01070100402	0	1	0	6	5	0	0	4	0	0	0	1	3	1	0	0	0	0	0	Poorest
01070100901	0	1	0	4	5	0	0	4	0	0	0	1	3	0	0	0	0	0	0	Poorest
01070101101	0	1	0	6	5	0	0	4	0	0	0	0	6	0	0	0	0	0	0	Poorest
01070101202	0	1	0	4	5	0	0	6	0	0	4	1	3	0	0	0	0	0	0	Poorest
01070101701	0	2	2	4	4	0	0	3	0	0	19	1	3	1	0	0	1	0	0	Richest
01070102401	0	2	0	4	4	0	0	3	0	0	7	0	3	1	0	0	0	0	0	Middle
01070102501	0	1	0	4	4	0	0	3	0	0	4	1	3	1	0	0	1	0	0	Middle
01070102901	0	1	0	6	5	0	0	3	0	0	0	0	3	1	0	0	1	0	0	Poorest
01070103201	0	1	0	6	5	0	0	4	0	0	4	0	6	0	0	0	1	0	0	Poorest
01070103601	0	2	0	4	4	0	0	3	0	0	7	1	3	0	0	0	0	0	0	Middle
01070106601	1	3	0	4	5	1	0	3	0	0	7	1	3	1	0	1	0	0	1	Richest
01070106701	0	2	0	4	4	0	0	3	0	0	10	1	3	1	0	0	1	0	0	Fourth
01070107301	0	1	0	4	5	0	0	4	0	0	0	0	3	0	0	0	0	0	0	Poorest
01070111501	0	2	0	4	5	0	0	4	0	0	0	1	2	0	0	0	0	0	0	Second
01070115101	0	2	1	4	5	1	0	4	1	0	10	0	5	1	0	1	0	0	0	Fourth
01070117401	0	2	1	4	4	1	0	3	1	0	10	0	3	1	0	1	1	0	0	Richest
01070118201	0	1	0	4	4	0	0	3	0	0	0	0	3	0	0	0	0	0	0	Poorest
01070118301	0	1	0	4	4	1	1	3	0	0	0	1	3	1	0	1	0	0	0	Fourth
01070118502	0	1	0	4	5	1	0	4	1	0	8	1	2	1	0	0	0	0	0	Fourth
01070119502	0	1	0	4	5	1	0	4	0	0	0	1	3	1	0	0	1	0	0	Second
01070119602	0	1	0	4	3	1	0	4	0	0	0	1	3	1	0	1	1	0	0	Middle
01070119701	0	1	0	4	5	0	0	4	0	0	0	0	3	0	0	0	0	0	0	Poorest
01070119702	0	1	0	4	5	1	0	4	1	0	0	1	3	1	0	1	0	0	0	Middle
01070121001	0	1	0	6	4	0	0	3	0	0	0	1	6	0	0	0	0	0	0	Poorest
01070122001	0	3	0	5	4	1	0	3	0	1	3	1	3	1	0	1	1	0	1	Richest
01070122301	0	3	1	4	2	1	0	4	0	1	0	1	3	1	0	1	0	0	1	Richest
01070122401	0	2	0	4	2	1	1	4	0	0	0	1	3	1	0	1	0	1	1	Fourth
01070122801	0	2	2	4	3	1	0	4	0	0	0	1	3	1	0	1	1	0	0	Fourth
01070123202	0	2	0	3	3	0	0	4	0	0	0	0	5	0	0	0	0	0	0	Poorest
01070123302	0	2	0	4	3	1	0	4	0	0	0	1	2	1	0	1	0	1	1	Fourth
01070123401	0	1	0	4	5	0	0	4	0	0	0	1	3	1	0	0	0	0	0	Poorest
01070123801	0	2	0	4	5	0	0	4	0	0	10	1	3	1	0	0	1	0	0	Fourth
01070124301	0	1	0	4	5	0	0	4	0	0	0	1	3	1	0	0	1	0	0	Second
01070124401	0	2	0	4	4	1	1	3	0	0	0	1	3	1	0	1	1	0	0	Fourth
01070124601	0	2	0	4	3	0	0	4	0	0	0	1	3	1	0	0	1	0	0	Middle
01070124801	0	1	0	4	3	1	0	4	0	0	0	1	3	0	0	1	0	0	0	Second
01070125601	0	1	0	5	3	1	0	4	1	0	10	1	3	1	0	1	1	0	0	Richest
01070125701	0	3	0	4	2	1	0	4	0	0	20	1	3	1	0	1	1	0	0	Richest
01070125902	0	1	0	4	3	0	0	4	0	0	0	0	3	0	0	0	0	0	0	Poorest
01070126001	0	2	0	5	5	0	0	3	0	0	4	1	3	1	0	0	0	0	0	Second
01070126201	0	5	0	4	2	1	1	1	0	1	0	1	3	1	0	1	1	1	1	Richest
01070126501	0	1	0	4	3	0	0	4	0	0	0	1	3	0	0	0	1	0	0	Second
01070127401	0	2	0	4	3	0	0	3	1	0	0	1	3	1	0	0	0	0	0	Middle
01070127801	0	1	0	4	3	0	0	4	0	0	22	0	3	1	0	0	0	0	0	Richest
01070128001	0	2	1	4	4	1	0	3	0	0	2	1	3	1	0	1	1	0	0	Fourth
01070128601	0	2	1	4	2	1	0	3	0	0	16	1	3	1	0	1	0	0	0	Richest
01070129201	0	4	2	4	4	1	0	3	0	0	16	1	3	1	0	1	0	0	0	Richest
01070129401	0	1	0	4	3	1	0	4	0	0	0	1	3	1	0	1	0	0	0	Middle
01070129801	0	2	0	4	3	0	0	3	0	0	9	1	3	1	0	0	1	0	0	Fourth
01070130201	0	1	0	4	5	1	0	4	0	0	0	1	3	1	0	1	1	0	0	Middle
01070130601	0	1	0	4	5	1	0	4	0	0	0	1	3	0	0	1	0	0	0	Second
01070131601	0	2	0	4	3	1	0	4	0	0	0	1	3	1	0	1	1	0	0	Fourth
01070131801	0	1	1	4	5	0	0	4	0	0	0	0	6	0	0	0	0	0	0	Poorest
01070133003	0	3	1	4	3	0	0	4	0	0	10	1	3	1	0	0	0	0	0	Fourth
01070200301	0	1	0	4	2	1	0	4	0	0	0	1	3	1	0	1	0	0	0	Middle
01070200302	0	1	0	4	2	1	0	4	0	0	2	1	3	1	0	1	1	0	0	Fourth
01070200501	0	2	0	4	3	1	0	4	0	0	0	1	3	1	0	1	1	0	0	Fourth
01070200802	0	1	0	4	3	0	0	4	0	0	3	1	3	0	0	0	0	0	0	Second
01070201001	0	2	0	4	3	1	0	4	1	0	0	1	3	1	0	1	1	0	0	Fourth
01070201101	0	1	1	4	3	0	0	3	0	0	13	1	3	0	0	0	0	0	0	Fourth
01070201301	0	1	0	4	3	NA	0	3	0	0	5	1	4	1	0	0	1	0	0	NA
01070201601	0	1	0	4	5	1	0	4	0	0	0	1	5	1	0	1	1	0	0	Second
01070201602	0	1	0	4	5	0	0	4	0	0	0	1	3	1	0	0	0	0	0	Poorest
01070201701	0	2	0	4	5	1	0	4	0	0	0	1	3	1	0	1	0	0	0	Middle
01070201901	0	1	0	4	2	1	0	3	0	0	0	1	3	1	0	1	1	0	0	Fourth
01070202201	0	2	1	4	3	1	0	3	0	0	3	1	3	1	0	1	1	0	0	Richest
01070202501	0	2	0	4	3	1	0	4	0	0	0	1	3	1	0	1	1	0	0	Fourth
01070203401	0	1	0	4	3	1	0	4	0	0	0	1	3	1	0	0	0	0	0	Second
01070203702	0	1	0	4	3	0	0	4	0	0	0	1	6	0	0	0	1	0	0	Poorest
01070203901	0	2	0	4	3	0	0	4	0	0	3	1	3	0	0	0	0	0	0	Second
01070204201	0	2	0	4	3	1	0	4	0	0	0	0	4	1	0	1	1	0	0	Middle
01070204801	0	1	0	4	3	0	0	4	0	0	0	1	3	1	0	0	0	0	0	Second
01070205301	0	3	0	4	5	0	0	4	0	0	4	0	3	0	0	0	0	0	0	Second
01070205702	0	1	0	4	5	1	0	4	0	0	0	1	3	0	0	1	0	0	0	Second
01070206101	0	1	0	4	3	1	0	4	0	0	0	0	3	1	0	1	0	0	0	Middle
01070206201	0	1	0	4	2	1	0	3	0	0	0	1	1	1	0	1	0	0	0	Fourth
01070206202	0	2	0	4	5	1	1	1	1	0	0	1	3	1	0	1	1	0	0	Richest
01070206401	0	1	0	4	5	1	0	4	0	0	0	1	3	0	0	0	0	0	0	Poorest
01070206601	0	1	0	4	3	0	0	3	0	0	0	1	4	0	0	0	0	0	0	Second
01070207201	0	2	0	4	2	1	1	3	0	0	0	1	3	1	0	1	1	0	0	Richest
01070207401	0	1	0	4	3	1	0	3	0	0	0	1	5	1	0	1	1	0	0	Middle
01070207701	0	1	0	4	2	1	1	3	1	1	0	1	1	1	0	1	0	0	1	Richest
01070208101	0	3	0	4	4	1	0	3	1	0	0	1	3	1	0	1	0	0	0	Fourth
01070208201	0	1	1	4	5	1	0	4	0	0	0	1	3	1	0	1	1	0	0	Middle
01070209001	0	1	0	4	5	0	0	3	1	0	1	1	3	0	0	0	0	0	0	Second
01070209101	0	1	0	4	5	0	0	3	0	0	0	1	4	1	0	0	0	0	0	Poorest
01070209801	1	3	1	4	4	1	0	3	0	0	0	1	3	1	0	1	0	0	1	Fourth
01070210401	0	1	0	4	5	0	0	4	0	0	13	1	3	1	0	0	0	0	0	Middle
01070210403	0	1	0	4	5	0	0	4	0	0	0	1	3	0	0	0	0	0	0	Poorest
01070210901	0	2	1	4	5	1	1	3	0	1	3	1	3	1	0	1	1	0	1	Richest
01070211201	0	1	0	4	5	1	0	3	1	1	0	0	3	1	0	1	0	0	1	Middle
01070211301	0	3	0	4	5	1	0	3	0	0	0	0	3	1	0	1	0	0	0	Middle
01070211502	0	1	0	4	3	0	0	4	0	0	0	1	4	1	0	0	0	0	0	Second
01070211801	0	2	0	4	3	1	0	4	0	0	1	0	3	1	0	1	0	0	0	Middle
01070211901	0	1	0	4	3	1	0	4	0	0	0	1	3	0	0	0	0	0	0	Second
01070212002	0	1	0	4	3	1	0	4	0	0	1	0	3	1	0	1	1	0	0	Middle
01070212601	0	2	0	4	3	1	0	4	0	0	0	1	3	1	0	1	0	0	0	Fourth
01070212801	0	1	0	4	3	1	0	4	0	0	0	1	3	1	0	0	0	0	0	Second
01070213101	0	1	0	4	3	1	0	4	0	1	8	1	3	1	0	1	1	0	1	Richest
01070213301	0	2	0	4	3	1	1	3	0	0	2	1	3	1	0	1	1	0	0	Richest
01070213501	0	2	0	4	3	0	0	3	1	0	0	1	3	1	0	0	1	0	0	Middle
01070213701	0	1	0	5	5	0	0	4	0	0	1	1	3	1	0	0	0	0	0	Poorest
01070213801	0	2	3	4	3	1	0	4	0	0	2	1	3	1	0	1	1	0	0	Fourth
01070214401	0	1	0	4	3	1	0	4	0	0	0	1	3	1	0	1	0	0	0	Middle
01070214701	0	2	0	4	3	0	0	3	0	0	0	1	3	0	0	0	0	0	0	Second
01070214902	0	2	0	4	3	1	0	4	0	1	0	1	5	0	0	1	1	0	1	Middle
01070215201	0	2	0	4	5	1	0	4	0	0	16	1	3	1	0	1	0	0	0	Richest
01070215301	0	2	0	4	3	1	1	3	1	1	0	1	3	1	0	1	1	0	1	Richest
01070215502	0	1	0	4	3	1	0	4	0	0	0	1	3	1	0	1	0	0	0	Middle
01070215601	0	1	0	5	3	1	0	4	0	0	4	1	5	1	0	0	1	0	0	Second
01070216101	0	1	0	4	3	0	0	4	0	0	0	0	6	0	0	0	0	0	0	Poorest
01070216601	0	1	0	4	3	0	0	3	0	0	0	1	3	0	0	0	1	0	0	Second
01070217101	0	2	0	4	3	1	0	4	0	0	6	1	3	1	0	1	1	0	0	Richest
01070217201	0	2	0	4	3	1	1	3	0	0	0	1	3	1	0	1	0	0	0	Fourth
01070218201	0	2	0	4	3	1	0	4	0	0	6	1	3	1	0	1	0	0	0	Fourth
01070218501	0	1	0	5	9	0	0	4	0	0	7	1	3	0	0	0	0	0	0	Poorest
01070218603	0	2	0	4	2	1	1	4	0	0	0	1	5	1	0	1	0	0	0	Middle
01070218604	0	1	0	4	2	1	0	4	0	0	0	1	5	1	0	1	1	0	0	Middle
01070218801	0	4	0	4	2	1	0	3	1	0	0	1	3	1	0	1	0	0	0	Richest
01070219103	0	1	0	4	3	1	1	4	0	0	0	0	3	1	0	1	1	0	0	Middle
01070219201	0	1	0	4	3	0	0	4	0	0	0	0	3	0	0	0	0	0	0	Poorest
01070219802	0	1	0	4	3	1	0	4	0	0	0	1	3	1	0	0	0	0	0	Second
01070221201	0	2	0	4	3	1	0	3	0	0	2	1	3	1	0	1	1	0	0	Fourth
01070221401	0	1	0	4	2	1	0	4	0	1	0	1	3	1	0	1	1	0	1	Fourth
01070221402	0	1	0	4	3	1	0	4	0	0	1	1	3	1	0	1	1	0	0	Middle
01070221701	0	2	3	4	3	1	0	3	1	0	1	1	3	1	0	1	1	0	0	Richest
01070221802	NA	1	0	4	3	1	0	4	0	0	0	1	3	1	0	0	0	0	NA	NA
01070222001	0	1	0	5	3	0	0	4	0	0	0	0	3	0	0	0	1	0	0	Poorest
01070222101	0	1	0	4	3	0	0	4	0	0	0	0	3	1	0	0	0	0	0	Second
01070222103	0	1	0	4	3	1	0	4	0	0	0	1	3	1	0	0	0	0	0	Second
01070222701	0	1	0	4	5	1	0	4	0	0	4	1	3	0	0	1	0	0	0	Middle
01070222702	0	1	0	4	5	1	0	4	0	0	1	1	3	0	0	1	0	0	0	Second
01070300401	0	1	0	4	3	1	0	4	0	1	4	0	3	1	0	1	1	0	1	Fourth
01070300601	0	2	0	4	2	1	1	4	1	1	0	1	2	1	0	1	1	0	1	Richest
01070300701	0	2	0	4	2	1	0	4	0	1	0	1	2	1	0	1	0	0	1	Fourth
01070300901	0	2	0	6	3	0	0	3	0	0	0	1	3	0	0	0	1	0	0	Second
01070301102	0	1	0	4	3	1	0	4	0	0	3	1	3	1	0	1	0	0	0	Fourth
01070301401	0	3	0	4	3	1	0	3	0	0	0	1	3	0	0	1	0	0	0	Fourth
01070301601	0	3	0	5	3	1	0	3	0	0	2	1	5	1	0	1	0	0	0	Fourth
01070302301	1	2	2	2	2	1	1	3	0	0	10	1	3	1	0	1	0	0	1	Richest
01070302801	0	2	1	4	2	1	0	3	1	1	0	1	3	1	0	1	0	0	1	Richest
01070303101	0	2	1	4	4	1	1	3	0	1	6	1	3	1	0	1	1	1	1	Richest
01070303301	0	1	0	5	5	1	0	4	0	0	0	1	3	0	0	1	0	0	0	Second
01070304301	0	2	0	2	3	1	0	4	0	0	9	1	3	1	0	1	1	0	0	Richest
01070304501	0	2	0	4	3	1	1	4	0	0	1	1	3	1	0	1	1	0	0	Fourth
01070304901	0	1	0	5	3	0	0	4	0	0	0	0	6	0	0	0	0	0	0	Poorest
01070305001	0	1	1	6	3	0	0	4	0	0	0	1	3	0	0	0	0	0	0	Poorest
01070305204	0	1	0	6	3	1	0	4	0	0	0	1	2	0	0	1	1	0	0	Middle
01070305801	0	2	1	4	3	1	0	3	0	0	0	1	3	1	0	1	0	0	0	Fourth
01070306002	0	1	0	5	3	0	0	4	0	0	0	1	3	0	0	0	1	0	0	Poorest
01070306401	0	1	0	4	3	1	0	4	0	0	1	0	3	1	0	0	0	0	0	Second
01070306501	0	1	0	6	3	1	0	4	0	0	0	1	2	0	0	1	0	0	0	Second
01070306502	0	1	0	5	3	0	0	4	0	0	10	1	2	1	0	0	1	0	0	Fourth
01070306601	0	1	0	6	3	1	0	4	0	0	0	0	3	0	0	1	0	0	0	Second
01070307102	0	2	0	4	3	1	0	4	0	0	0	1	3	1	0	1	0	0	0	Fourth
01070307201	0	1	0	5	3	1	0	4	0	0	0	1	3	0	0	0	0	0	0	Second
01070307301	0	1	0	4	3	1	0	4	1	0	0	1	3	1	0	1	0	0	0	Middle
01070307302	0	1	0	4	3	1	0	4	1	0	0	1	3	0	0	1	0	0	0	Middle
01070307501	0	1	0	2	3	1	0	4	0	0	0	1	3	0	0	0	0	0	0	Middle
01070308901	0	2	0	4	3	1	0	4	0	0	0	1	3	1	0	1	1	0	0	Fourth
01070309001	0	3	0	2	11	1	0	3	0	0	0	1	3	1	0	1	1	0	0	Middle
01070309302	0	2	0	4	2	1	0	4	1	0	0	1	3	1	0	1	1	0	0	Fourth
01070309401	0	2	0	4	2	1	0	3	0	0	4	1	3	1	0	1	1	0	0	Richest
01070400801	0	1	0	4	5	1	0	4	0	0	5	0	3	1	0	1	1	0	0	Middle
01070401201	0	5	0	4	2	1	0	3	1	1	0	1	3	1	0	1	1	1	1	Richest
01070401301	0	3	0	4	2	1	0	3	1	0	2	1	3	1	0	1	1	0	0	Richest
01070401501	0	1	0	4	3	1	0	4	1	1	0	1	5	1	0	1	0	0	1	Middle
01070402001	0	1	0	4	3	1	0	4	0	0	0	1	3	1	0	0	0	0	0	Second
01070402101	0	2	1	4	3	1	0	3	1	0	0	1	3	1	0	1	0	0	0	Fourth
01070402601	0	1	0	4	2	1	0	4	0	0	2	1	3	0	0	1	0	0	0	Middle
01070402602	0	1	0	4	3	1	0	4	0	0	0	1	3	1	0	1	0	0	0	Middle
01070402603	0	1	0	4	3	1	0	4	1	0	5	1	3	0	0	1	0	0	0	Fourth
01070404202	0	1	0	4	3	1	0	4	0	0	5	1	3	1	0	1	0	0	0	Fourth
01070407001	0	2	1	4	3	1	0	3	0	0	6	1	3	1	0	1	0	0	0	Richest
01070407101	0	3	1	4	3	1	0	3	0	1	0	1	3	1	0	1	1	0	1	Richest
01070407202	0	1	0	4	3	1	0	4	0	0	0	1	3	1	0	1	0	0	0	Middle
01070407401	0	1	0	4	2	1	0	4	0	0	0	1	5	0	0	1	0	0	0	Second
01070407701	0	2	0	4	3	1	0	4	0	0	0	1	5	1	0	1	0	0	0	Middle
01070408101	NA	3	0	4	2	1	0	4	0	NA	0	1	3	1	NA	1	NA	0	NA	NA
01070408201	0	1	0	4	3	0	0	4	0	0	0	1	3	0	0	0	0	0	0	Poorest
01070408503	0	2	1	4	2	1	0	4	1	0	5	1	3	1	0	1	1	0	0	Richest
01070408801	0	3	0	2	2	1	1	3	1	0	10	1	3	1	0	1	0	0	0	Richest
01070409101	0	2	1	4	2	1	0	4	0	0	0	1	3	1	0	1	0	0	0	Fourth
01070409302	0	1	0	4	2	1	0	4	0	1	0	1	3	1	0	1	0	0	1	Fourth
01070409401	0	4	0	4	2	1	1	3	1	0	10	1	3	1	0	1	0	0	0	Richest
01070409501	0	1	0	4	3	1	0	4	0	0	6	1	3	0	0	1	NA	0	0	NA
01070409601	0	2	0	4	4	1	0	4	1	0	0	1	3	0	0	1	0	0	0	Middle
01070409602	0	1	0	2	3	1	0	4	0	0	0	1	3	0	0	1	0	0	0	Middle
01070409901	0	2	3	4	2	1	1	1	0	0	7	1	3	1	0	1	1	0	0	Richest
01070410404	0	1	0	4	3	1	0	4	0	0	0	1	3	1	0	1	0	0	0	Middle
01070410501	0	1	0	4	3	1	0	4	1	0	0	1	3	0	0	1	1	0	0	Middle
01070410701	0	2	0	4	3	1	0	3	0	0	2	1	3	1	0	1	1	0	0	Fourth
01070411001	0	1	0	5	3	1	0	4	0	0	9	1	3	0	0	1	0	0	0	Fourth
01070411602	0	3	0	4	2	1	0	4	1	0	0	1	5	1	0	1	0	0	0	Fourth
01070412702	0	1	0	4	3	1	0	4	0	0	3	0	5	1	0	1	0	0	0	Second
01070413001	0	1	0	4	3	1	0	4	0	1	0	1	5	1	0	1	1	0	1	Middle
01070413101	0	1	0	4	3	1	0	4	0	0	0	1	5	1	0	1	0	0	0	Second
01070413201	0	2	0	4	2	1	0	3	0	0	0	1	2	1	0	1	1	0	0	Richest
01070413303	0	2	0	4	5	1	0	4	0	0	0	0	3	1	0	1	0	0	0	Middle
01070413304	0	4	0	4	3	1	0	4	1	1	0	1	2	1	0	1	0	1	1	Richest
01070413501	0	2	0	4	2	1	0	4	0	0	0	1	3	1	0	1	0	0	0	Fourth
01070413701	0	2	0	4	2	1	0	4	0	1	0	1	3	1	0	1	0	0	1	Fourth
01070414201	0	1	0	4	3	1	0	4	0	0	0	0	3	1	0	1	0	0	0	Middle
01070414801	0	4	0	4	2	1	1	3	0	0	0	1	3	1	0	1	0	0	0	Richest
01070415101	0	3	1	4	2	1	1	3	1	0	100	1	3	1	0	1	1	0	0	Richest
01070415901	0	1	0	4	3	1	0	4	1	1	2	1	3	1	0	1	1	0	1	Fourth
01070415902	0	3	2	4	3	1	0	4	0	0	20	1	2	1	0	1	0	0	0	Richest
01070415903	0	1	0	4	3	1	0	4	0	0	0	1	3	0	0	1	0	0	0	Second
01070416001	0	3	0	4	2	1	1	3	1	1	0	1	5	1	0	1	0	0	1	Richest
01070416101	0	4	4	4	2	1	0	3	1	0	8	1	3	1	0	1	1	0	0	Richest
01070500401	0	1	0	6	4	0	0	3	0	0	18	1	3	1	0	1	1	0	0	Richest
01070501401	0	1	1	6	8	0	0	4	0	0	6	1	3	0	0	0	0	0	0	Poorest
01070506601	0	1	0	6	8	0	0	3	0	0	15	1	3	0	0	0	0	0	0	Second
01070506901	0	1	1	6	8	0	0	6	0	0	19	1	3	0	0	0	0	0	0	Second
01070507201	0	2	0	4	5	0	0	4	1	0	2	1	3	1	0	1	0	0	0	Middle
01070508601	0	2	0	6	8	0	0	4	0	0	4	1	3	0	0	0	0	0	0	Poorest
01070509601	0	2	0	6	8	0	0	4	0	0	0	1	8	0	0	0	1	0	0	Poorest
01070509801	0	1	0	4	8	0	0	4	0	0	0	1	3	0	0	0	0	0	0	Poorest
01070510001	0	2	0	6	8	0	0	4	0	0	2	1	6	1	0	0	0	0	0	Poorest
01070510101	0	1	0	6	8	0	0	4	0	0	1	0	6	0	0	0	0	0	0	Poorest
01070510102	0	1	0	6	9	0	0	4	0	0	6	1	6	0	0	0	0	0	0	Poorest
01070510301	0	5	1	6	4	0	0	3	1	1	30	1	3	1	0	1	1	1	1	Richest
01070510401	0	1	1	6	4	0	0	3	0	0	5	1	6	1	0	0	1	0	0	Second
01070510901	0	1	1	4	4	1	0	3	0	0	5	1	3	1	0	1	1	0	0	Fourth
01070511701	0	3	2	4	4	0	0	3	0	1	10	1	3	1	0	1	1	1	1	Richest
01070511801	0	2	1	4	5	0	0	3	0	0	30	1	3	1	0	1	1	0	0	Richest
01070512401	0	1	1	4	4	0	0	3	0	0	2	1	3	0	0	0	0	0	0	Second
01070512601	0	1	3	4	4	0	0	3	0	0	10	1	3	1	0	0	0	0	0	Fourth
01070512701	0	2	3	4	4	0	0	3	0	0	8	1	3	1	0	1	1	0	0	Richest
01070513203	0	1	0	4	5	0	0	4	0	1	0	1	3	1	0	0	0	0	1	Second
01070514201	0	2	0	4	5	0	0	4	0	0	7	1	6	1	0	0	0	0	0	Second
01070515501	0	2	1	4	4	0	0	3	0	0	23	1	3	1	0	0	0	0	0	Richest
01070515801	0	1	0	6	5	0	0	4	0	0	12	1	4	0	0	0	0	0	0	Second
01070516002	0	1	0	4	5	1	0	4	0	0	0	0	3	0	0	1	0	0	0	Second
01070516801	0	1	0	4	5	0	0	3	0	0	4	1	3	1	0	0	0	0	0	Second
01070517001	0	1	0	4	4	0	0	3	0	0	0	0	3	0	0	0	0	0	0	Poorest
01070517401	0	1	0	4	4	0	0	3	0	0	2	1	3	1	0	0	0	0	0	Second
01070517501	0	2	1	6	4	1	0	3	0	0	19	0	3	1	0	1	1	0	0	Richest
01070518201	0	2	0	4	4	0	0	3	0	0	6	0	3	1	0	0	1	0	0	Middle
01070518501	0	3	0	6	5	0	0	3	0	0	0	0	3	1	0	0	0	0	0	Second
01070518701	0	2	0	6	4	0	0	3	0	0	10	1	3	0	0	0	1	0	0	Middle
01070519501	0	3	2	4	5	0	0	4	1	0	10	1	3	1	0	1	1	1	1	Richest
01070519701	0	2	2	4	5	0	0	4	0	0	0	1	3	0	0	0	1	0	0	Second
01070519802	0	1	0	6	5	0	0	4	0	0	1	0	3	0	0	0	0	0	0	Poorest
01070520201	0	1	0	4	5	0	0	4	0	0	0	0	3	1	0	0	0	0	0	Poorest
01070520601	0	3	1	4	4	0	0	3	1	0	10	1	3	1	0	1	1	0	0	Richest
01070520701	0	1	1	4	5	0	0	3	0	0	4	1	3	1	0	0	0	1	1	Middle
01070520901	0	1	1	4	5	0	0	4	0	0	0	0	3	0	0	0	0	0	0	Poorest
01070521001	0	1	0	6	5	0	0	4	0	0	0	0	3	0	0	0	0	0	0	Poorest
01070521102	0	2	0	4	5	0	0	4	0	0	1	1	3	1	0	0	0	0	0	Second
01070521801	0	1	2	6	5	0	0	3	0	0	0	1	3	1	0	1	0	0	0	Second
01070522802	0	1	1	5	5	0	0	4	0	0	7	1	3	0	0	0	0	0	0	Second
01070523301	0	2	0	4	5	0	0	4	0	0	2	1	7	0	0	1	0	0	0	Poorest
01070524001	0	1	0	4	5	0	0	4	0	0	0	1	3	1	0	0	0	0	0	Poorest
01070524201	0	1	0	6	3	0	0	3	0	0	6	1	5	0	0	0	0	0	0	Poorest
01070524401	0	2	1	4	4	1	0	3	0	0	0	1	3	1	0	1	1	0	0	Fourth
01070524701	0	2	0	4	5	1	0	4	0	0	0	1	3	1	0	1	1	0	0	Middle
01070525701	0	1	5	4	4	0	0	3	0	0	50	1	3	1	0	0	1	0	0	Richest
01070526001	0	2	0	4	5	1	0	4	0	0	7	1	3	1	0	1	0	0	0	Fourth
01070526201	0	1	0	4	5	1	0	4	0	0	0	1	3	0	0	1	0	0	0	Second
01070526801	0	1	0	4	3	0	0	4	0	0	0	1	3	1	0	0	1	0	0	Second
01070526802	0	1	0	4	3	0	0	4	0	0	0	1	3	1	0	0	1	0	0	Second
01070526902	0	1	0	4	3	0	0	4	0	0	16	1	3	1	0	0	1	0	0	Fourth
01070527201	0	2	0	5	4	1	0	3	0	0	0	1	3	1	0	1	0	0	0	Middle
01070527401	0	1	0	4	5	1	0	3	0	0	0	1	3	1	0	1	0	0	0	Middle
01070527801	0	3	0	4	4	1	1	3	0	0	0	1	1	1	0	1	0	0	0	Richest
01070527901	0	2	2	4	4	1	0	3	1	0	20	0	5	1	0	1	1	0	0	Richest
01070528301	0	1	0	4	4	0	0	4	0	0	0	1	6	0	0	0	0	0	0	Poorest
01070528501	0	2	0	4	4	0	0	3	0	0	0	1	5	0	0	0	0	0	0	Poorest
01080100501	0	1	0	4	8	0	0	4	0	0	0	1	7	0	0	0	0	0	0	Poorest
01080100801	0	1	0	4	8	0	0	4	0	0	0	1	3	0	0	0	0	0	0	Poorest
01080100901	0	2	0	6	8	0	0	4	0	0	0	1	6	0	0	0	0	0	0	Poorest
01080101601	0	1	0	4	8	0	0	4	0	0	0	0	3	1	0	0	0	0	0	Poorest
01080101701	0	2	0	5	8	1	0	3	1	0	0	1	3	1	0	1	1	0	0	Middle
01080101901	0	2	0	4	4	1	0	4	1	1	2	1	3	1	0	1	0	0	1	Fourth
01080102401	0	2	0	4	8	1	0	4	0	0	0	1	3	1	0	1	1	0	0	Second
01080102901	0	2	1	6	8	0	0	4	0	0	0	0	8	0	0	0	0	0	0	Poorest
01080103601	0	1	0	4	3	1	0	4	0	0	11	1	3	1	0	1	1	0	0	Richest
01080104001	0	1	0	6	5	1	0	4	0	0	0	1	3	1	0	1	0	0	0	Second
01080104101	0	3	0	6	4	1	0	3	0	0	6	1	3	1	0	1	1	0	0	Fourth
01080104501	0	1	0	4	3	1	0	4	0	0	0	0	3	1	0	0	0	0	0	Second
01080105001	0	1	0	6	3	0	0	4	0	0	0	0	6	0	0	0	0	0	0	Poorest
01080105301	0	1	2	6	3	1	0	3	0	0	3	1	6	0	0	0	0	0	0	Poorest
01080105902	0	1	0	4	3	1	0	4	0	0	0	1	3	1	0	0	1	0	0	Middle
01080106501	0	2	0	6	3	1	0	3	0	0	0	1	3	1	0	1	1	0	0	Fourth
01080107001	0	1	0	5	3	0	0	4	0	0	4	1	3	1	0	0	1	0	0	Second
01080107301	0	2	1	6	3	0	0	3	0	0	4	0	3	1	0	0	1	0	0	Middle
01080108401	0	2	0	6	4	1	0	3	0	1	2	1	3	1	0	1	1	0	1	Fourth
01080108902	0	1	0	4	3	1	0	4	0	0	0	0	3	0	0	0	0	0	0	Second
01080109601	0	1	0	4	3	1	0	3	0	0	0	1	3	0	0	1	0	0	0	Middle
01080109602	0	1	0	4	3	0	0	4	0	0	0	0	3	0	0	0	0	0	0	Poorest
01080109901	0	1	0	4	3	1	0	4	0	0	0	1	3	0	0	1	0	0	0	Second
01080110101	0	3	0	5	4	1	0	3	0	0	11	1	3	1	0	1	1	1	1	Richest
01080110601	0	1	0	6	3	0	0	4	0	0	0	1	3	0	0	0	0	0	0	Poorest
01080110603	0	2	0	4	3	1	0	4	0	0	0	1	3	1	0	0	0	0	0	Middle
01080111001	0	2	0	4	3	1	0	4	0	0	0	1	3	0	0	1	0	0	0	Middle
01080111101	0	1	0	5	3	0	0	4	0	0	0	0	3	0	0	0	0	0	0	Poorest
01080111301	0	1	0	4	3	1	0	4	0	0	0	0	3	1	0	1	0	0	0	Middle
01080112001	0	2	0	4	3	0	0	3	0	0	0	1	3	1	0	0	1	0	0	Middle
01080113201	0	1	0	6	5	0	0	4	0	0	7	0	3	0	0	0	1	0	0	Poorest
01080113301	0	1	0	4	5	0	0	4	0	0	0	1	3	0	0	0	0	0	0	Poorest
01080114001	0	1	0	4	3	0	0	4	0	0	0	0	3	0	0	0	1	0	0	Poorest
01080114501	0	2	0	5	4	0	0	4	0	0	2	1	3	1	0	1	1	0	0	Middle
01080115101	0	2	1	6	5	0	0	4	0	0	0	1	3	0	0	0	0	0	0	Poorest
01080115601	0	1	0	4	5	0	0	4	0	0	3	1	5	0	0	0	1	0	0	Poorest
01080116101	0	2	0	4	3	1	0	4	0	0	0	1	3	1	0	1	0	0	0	Fourth
01080116301	0	2	0	6	3	1	0	4	0	0	0	1	3	1	0	1	1	0	0	Middle
01080116401	0	1	0	4	3	0	0	4	0	0	2	0	3	0	0	0	0	0	0	Poorest
01080116801	0	2	0	4	3	1	0	4	0	0	0	0	3	1	0	0	0	0	0	Middle
01080117001	0	2	1	4	3	1	0	4	0	0	11	1	3	1	0	1	1	0	0	Richest
01080117201	0	2	0	5	5	0	0	3	0	0	8	1	3	1	0	0	0	0	0	Middle
01080117801	0	2	0	4	3	1	0	4	0	0	0	0	3	1	0	1	0	0	0	Middle
01080117901	0	2	0	5	3	1	0	4	0	0	0	1	3	0	0	0	1	0	0	Second
01080118101	0	2	0	4	3	1	0	4	0	0	0	1	3	1	0	1	1	0	0	Fourth
01080118401	0	1	0	4	5	1	0	4	0	0	0	0	3	1	0	1	1	0	0	Second
01080118801	0	2	0	4	4	1	0	3	0	0	1	1	3	1	0	1	0	0	0	Fourth
01080118901	0	1	0	6	5	0	0	4	0	0	0	1	3	0	0	0	0	0	0	Poorest
01080119601	0	1	0	4	4	1	0	4	1	0	0	1	3	0	0	1	0	0	0	Middle
01080120301	0	2	3	4	4	1	1	4	0	0	3	1	1	1	0	1	1	0	0	Richest
01080120602	0	1	0	4	3	1	0	4	0	0	0	1	3	1	0	1	1	0	0	Middle
01080120703	0	2	0	4	3	1	0	4	0	0	0	1	3	1	0	1	0	0	0	Fourth
01080121801	0	1	0	4	3	1	0	4	0	0	0	0	3	1	0	0	0	0	0	Second
01080121802	0	1	0	4	3	1	0	4	0	0	1	1	3	0	0	1	0	0	0	Middle
01080121803	0	1	0	4	3	1	0	4	0	0	5	1	3	1	0	1	0	0	0	Fourth
01080122001	0	1	0	4	3	1	0	4	0	0	0	0	3	0	0	0	0	0	0	Second
01080122501	0	2	1	6	3	0	0	4	0	0	4	1	3	1	0	0	1	0	0	Middle
01080123001	0	1	2	4	3	1	1	3	1	1	20	1	3	0	0	1	0	0	1	Richest
01080123302	0	1	0	4	3	1	0	4	0	0	0	1	3	1	0	0	1	0	0	Middle
01080123701	0	2	0	4	5	1	1	4	0	0	0	1	3	1	0	1	0	0	0	Middle
01080124001	0	1	0	6	3	0	0	4	1	0	3	1	3	0	0	0	0	0	0	Second
01080124501	0	2	1	4	3	0	0	3	0	0	0	1	3	1	0	1	0	0	0	Fourth
01080124702	0	1	0	4	3	0	0	4	0	0	0	1	3	0	0	0	0	0	0	Poorest
01080125501	0	1	0	4	3	1	0	4	0	0	0	1	3	1	0	1	0	0	0	Middle
01080125801	0	1	0	4	3	0	0	4	0	0	0	1	3	0	0	0	1	0	0	Second
01080126901	0	1	0	4	3	0	0	4	0	0	0	0	6	0	0	0	1	0	0	Poorest
01080127301	0	5	1	4	2	1	1	3	1	1	300	1	2	1	0	1	1	1	1	Richest
01080127801	0	1	0	4	3	0	0	4	0	0	0	0	6	1	0	0	0	0	0	Poorest
01080128901	0	3	0	4	3	1	1	3	0	0	0	1	3	1	0	1	0	0	0	Richest
01080129201	0	1	0	4	3	0	0	4	0	0	0	1	6	1	0	0	0	0	0	Poorest
01080129701	0	2	0	4	3	1	0	4	0	0	25	1	3	1	0	1	1	0	0	Richest
01080130001	0	3	0	4	2	1	1	3	0	1	0	1	3	1	0	1	0	0	1	Richest
01080131806	0	2	0	5	3	1	0	4	0	0	0	1	5	0	0	1	0	0	0	Second
01080132601	0	1	0	4	3	0	0	4	0	0	3	0	3	0	0	0	0	0	0	Second
01080133201	0	3	0	4	3	1	0	4	0	0	10	1	3	1	0	1	0	0	0	Richest
01080134202	0	1	0	4	3	1	0	4	0	0	0	1	3	1	0	0	NA	0	0	NA
01080134204	0	1	0	4	3	1	0	4	0	0	0	0	2	0	0	0	0	0	0	Second
01080134301	0	1	0	4	3	1	0	4	0	0	0	0	3	1	0	0	0	0	0	Second
01080134801	0	4	1	4	5	1	1	3	1	0	0	1	3	1	0	1	1	0	0	Richest
01080135401	0	2	0	4	3	0	0	3	0	0	0	1	3	0	0	0	0	0	0	Second
01080300101	0	1	0	6	5	0	0	3	0	0	0	0	3	1	0	0	0	0	0	Poorest
01080300102	0	1	3	4	3	1	0	4	0	0	0	1	3	1	0	1	1	0	0	Fourth
01080301601	0	2	0	4	3	1	0	3	0	0	0	1	3	1	0	1	1	0	0	Fourth
01080302401	0	2	1	4	4	1	0	3	0	0	15	1	3	1	0	1	0	0	0	Richest
01080304301	0	2	0	4	4	0	0	3	0	0	1	1	2	1	0	0	1	0	0	Middle
01080304701	0	2	2	4	4	0	0	3	0	0	0	1	1	1	0	0	0	0	0	Fourth
01080306901	0	2	0	4	4	1	0	1	1	1	0	1	3	1	0	1	1	0	1	Richest
01080307101	0	1	1	4	5	0	0	4	0	0	10	1	2	1	0	0	1	0	0	Fourth
01080307301	0	1	0	4	5	0	0	4	0	1	0	0	3	0	0	0	0	0	1	Poorest
01080308701	0	2	2	4	4	1	0	3	0	1	15	1	3	1	0	1	1	0	1	Richest
01080308801	0	2	0	5	5	0	0	3	1	0	0	1	3	1	0	0	1	0	0	Second
01080309501	0	1	0	4	5	0	0	4	0	0	0	0	3	0	0	0	0	0	0	Poorest
01080309502	0	1	0	4	5	0	0	4	0	0	0	0	8	0	0	0	0	0	0	Poorest
01080309601	0	1	0	6	5	0	0	4	0	0	0	0	3	0	0	0	0	0	0	Poorest
01080310001	0	2	0	4	5	1	0	4	0	0	0	1	3	0	0	1	1	0	0	Middle
01080311601	0	2	0	6	5	0	0	4	1	0	17	1	3	0	0	0	0	0	0	Fourth
01080311701	0	2	0	5	5	0	0	4	0	0	1	0	3	0	0	0	0	0	0	Poorest
01080311801	0	1	1	4	4	1	0	3	0	0	8	1	3	1	0	1	0	0	0	Fourth
01080312201	0	2	0	6	5	0	0	4	0	0	3	1	6	1	0	0	1	0	0	Poorest
01080313201	0	1	0	4	5	0	0	4	0	0	0	0	3	1	0	0	0	0	0	Poorest
01080314302	0	1	0	4	5	0	0	4	0	0	0	0	6	0	0	0	0	0	0	Poorest
01080314901	0	1	0	4	5	0	0	5	0	0	0	0	3	0	0	0	0	0	0	Poorest
01080315001	0	2	0	5	5	1	0	3	1	0	0	1	3	1	0	1	1	0	0	Fourth
01080315201	0	1	0	4	5	1	0	4	0	0	0	1	3	0	0	1	0	0	0	Second
01080315701	0	1	0	4	5	0	0	4	0	0	0	0	6	0	0	0	0	0	0	Poorest
01080317201	0	1	1	4	5	0	0	4	0	0	5	1	5	1	0	0	0	0	0	Second
01080317301	0	2	0	4	5	0	0	4	0	0	10	0	5	1	0	0	0	0	0	Second
01080318001	0	1	0	4	5	0	0	4	0	0	0	1	3	0	0	0	0	0	0	Poorest
01080318501	0	1	0	5	4	0	0	3	0	0	0	1	3	0	0	0	1	0	0	Second
01080318601	0	2	0	4	5	0	0	3	0	0	17	1	3	1	0	0	1	0	0	Richest
01080403301	0	2	1	4	4	0	0	3	1	0	19	1	3	1	0	0	1	0	0	Richest
01080403601	0	1	1	4	4	0	0	3	0	0	20	1	3	1	0	1	1	0	0	Richest
01080403801	0	1	0	4	9	0	0	3	0	0	0	1	3	1	0	0	0	0	0	Poorest
01080405101	0	3	2	4	4	0	0	4	1	0	20	1	3	1	0	1	1	0	0	Richest
01080406801	0	2	0	4	5	0	0	4	0	1	5	1	2	1	0	1	1	0	1	Fourth
01080407001	0	1	0	4	5	0	0	4	0	0	0	1	3	1	0	0	1	0	0	Second
01080408501	0	1	0	4	5	0	0	4	0	0	2	1	3	0	0	0	0	0	0	Poorest
01080409101	0	1	0	4	5	0	0	5	0	0	0	1	3	1	0	0	0	0	0	Poorest
01080410001	0	1	1	4	4	0	0	3	0	0	0	1	3	1	0	0	0	0	0	Second
01080411801	0	1	0	5	5	0	0	4	0	0	4	1	3	0	0	0	0	0	0	Poorest
01080413501	0	2	0	4	4	0	0	3	0	0	0	1	3	0	0	0	1	0	0	Second
01080414301	0	1	0	6	5	0	0	4	0	0	3	0	3	0	0	0	0	0	0	Poorest
01080414302	0	1	0	6	5	0	0	4	0	0	0	1	6	0	0	0	0	0	0	Poorest
01080417001	0	2	1	4	4	0	0	3	0	1	9	1	1	1	0	1	1	0	1	Richest
01080417401	0	2	1	4	4	1	0	3	0	0	4	1	3	0	0	1	1	0	0	Fourth
01080417501	0	1	0	4	4	0	0	3	0	0	0	0	3	1	0	0	1	0	0	Second
01080418501	0	1	0	4	5	0	0	6	0	0	0	0	6	0	0	0	NA	0	0	NA
01080419801	0	1	0	4	5	0	0	4	0	0	0	0	8	0	0	0	0	0	0	Poorest
01080420001	0	1	0	6	5	0	0	4	0	0	0	1	3	1	0	0	0	0	0	Poorest
01080420101	0	2	0	6	5	0	0	4	0	0	10	1	6	1	0	0	0	0	0	Second
01080420201	0	2	1	6	4	0	0	4	0	0	9	1	3	1	0	1	0	1	1	Fourth
01080420301	0	1	0	6	5	0	0	4	0	0	0	1	6	0	0	0	0	0	0	Poorest
01080420601	0	1	0	6	5	0	0	4	0	0	0	0	6	0	0	0	0	0	0	Poorest
01080420801	0	2	0	6	5	0	0	3	0	0	5	1	3	1	0	1	1	0	0	Middle
01080420901	0	1	0	6	5	0	0	4	0	0	0	0	6	0	0	0	0	0	0	Poorest
01080420902	0	1	0	4	5	0	0	4	0	0	11	1	6	1	0	0	0	0	0	Second
01080421001	1	2	1	4	4	0	0	3	1	1	0	1	3	1	0	1	1	1	1	Fourth
01080421401	0	2	0	4	5	0	0	4	0	0	0	1	3	1	0	0	1	0	0	Second
01080421402	0	1	0	4	5	0	0	4	0	0	0	0	3	1	0	0	0	0	0	Poorest
01080421901	0	1	0	6	5	0	0	4	0	0	0	1	3	0	0	0	0	0	0	Poorest
01080422101	0	2	5	4	5	0	0	4	0	0	10	1	3	0	0	0	1	0	0	Fourth
01080422102	0	1	0	4	9	0	0	4	0	0	0	1	3	0	0	0	0	0	0	Poorest
01080422701	0	1	0	6	5	0	0	4	0	0	2	0	3	0	0	0	0	0	0	Poorest
01080422702	0	1	0	6	5	0	0	4	0	0	1	1	3	0	0	0	0	0	0	Poorest
01080423101	0	2	0	4	8	0	0	4	0	0	0	1	3	0	0	0	0	0	0	Poorest
01080423301	0	2	1	6	5	0	0	4	0	0	3	1	8	0	0	0	1	0	0	Poorest
01080423401	0	2	1	4	5	0	0	4	0	0	0	1	3	0	0	0	1	0	0	Second
01080423701	0	2	0	4	5	0	0	4	0	0	6	1	3	0	0	1	1	0	0	Middle
01080424001	0	2	0	4	5	0	0	4	0	0	3	1	3	1	0	0	0	0	0	Second
01080424301	0	1	0	4	5	0	0	4	0	0	0	1	3	1	0	1	0	0	0	Second
01080424701	0	1	0	4	5	0	0	4	1	0	0	1	3	1	0	1	1	0	0	Middle
01080424801	0	1	0	4	5	0	0	4	1	0	0	1	3	0	0	0	0	0	0	Poorest
01080426501	0	1	0	5	5	0	0	4	0	0	3	1	6	1	0	0	1	0	0	Poorest
01080426601	0	2	0	6	5	0	0	3	1	0	0	1	6	1	0	0	0	0	0	Poorest
01080426701	0	1	0	6	5	0	0	4	0	0	3	1	6	1	0	0	1	0	0	Poorest
01080427501	0	1	0	6	4	0	0	3	0	0	0	0	6	0	0	0	1	0	0	Poorest
01080427901	0	1	0	6	5	0	0	4	0	0	5	1	3	0	0	0	0	0	0	Poorest
01080428101	0	1	7	4	4	0	0	3	0	1	100	1	3	1	0	0	1	0	1	Richest
01080428301	0	2	1	6	5	0	0	4	0	0	0	1	4	1	0	0	0	0	0	Poorest
01080428501	0	2	0	4	5	0	0	3	0	0	30	0	3	1	0	0	0	0	0	Richest
01080428601	0	1	0	4	5	0	0	4	0	0	4	1	3	0	0	0	1	0	0	Second
01080429101	0	1	0	4	5	0	0	4	0	0	5	0	3	1	0	1	1	0	0	Middle
01080429302	0	1	0	6	5	0	0	4	0	0	2	1	3	1	0	0	1	0	0	Poorest
01080429303	0	1	0	6	5	0	0	6	0	0	0	0	3	0	0	0	0	0	0	Poorest
01080429501	0	1	0	6	5	0	0	6	0	0	0	1	4	0	0	0	0	0	0	Poorest
01080430301	0	4	3	4	4	1	1	1	1	0	0	1	3	1	0	1	1	1	1	Richest
01080430702	0	1	0	4	5	0	0	4	0	0	2	1	3	0	0	0	0	0	0	Poorest
01080431601	0	1	0	4	5	0	0	4	0	0	0	1	6	0	0	0	0	0	0	Poorest
01080431701	0	4	0	4	5	0	0	4	0	1	3	1	3	1	0	0	0	0	1	Fourth
01080432001	0	1	0	4	5	0	0	3	0	0	5	1	2	0	0	0	0	0	0	Second
01080500101	0	1	1	6	8	0	0	4	0	0	7	1	6	1	0	0	1	0	0	Poorest
01080500301	0	1	2	6	8	0	0	3	0	0	0	1	6	1	0	0	1	0	0	Poorest
01080502901	0	1	1	6	8	0	0	3	0	0	4	1	6	0	0	0	1	0	0	Poorest
01080503001	0	2	1	6	8	0	0	3	0	0	3	1	6	0	0	0	1	0	0	Poorest
01080503201	0	1	0	6	8	0	0	4	0	0	0	0	6	0	0	0	0	0	0	Poorest
01080503202	0	1	0	6	8	0	0	4	0	0	0	1	6	0	0	0	0	0	0	Poorest
01080503401	0	1	0	6	5	0	0	3	0	0	0	0	6	1	0	0	0	0	0	Poorest
01080503701	0	1	0	6	8	0	0	4	0	0	3	1	4	0	0	0	0	0	0	Poorest
01080504801	0	2	0	4	4	0	0	3	0	0	1	1	3	1	0	0	0	0	0	Middle
01080505701	0	2	1	4	4	0	0	3	0	1	100	1	3	1	0	0	1	0	1	Richest
01080601101	0	2	0	6	4	0	0	4	0	0	5	1	3	0	0	0	1	0	0	Second
01080601401	0	2	0	4	4	0	0	3	1	0	18	1	3	1	0	1	1	0	0	Richest
01080602301	0	1	0	6	8	0	0	6	0	0	0	1	6	0	0	0	1	0	0	Poorest
01080602501	0	1	0	4	4	0	0	3	1	0	12	1	3	1	0	1	1	0	0	Richest
01080604801	0	1	0	6	4	0	0	3	0	0	50	0	6	0	0	0	1	0	0	Richest
01080604901	0	2	0	4	5	1	0	3	0	0	0	1	3	1	0	1	0	0	0	Middle
01080606401	0	4	3	4	4	0	1	3	1	0	20	1	3	1	0	1	1	1	1	Richest
01080609001	0	1	0	4	4	0	0	3	0	0	0	1	3	1	0	0	1	0	0	Second
01080610001	0	2	0	4	4	0	0	3	0	0	0	1	3	1	0	0	0	0	0	Second
01080610305	0	1	0	4	3	1	0	4	0	0	3	1	8	1	0	1	0	0	0	Second
01080610401	0	1	0	4	3	1	0	4	0	0	0	1	3	1	0	1	1	0	0	Middle
01080611101	0	1	0	4	9	0	0	4	0	0	0	0	7	1	0	0	0	0	0	Poorest
01080613001	0	1	0	5	5	0	0	4	0	0	6	0	6	1	0	0	0	0	0	Poorest
01080614701	0	3	1	4	5	0	0	3	1	0	20	1	3	1	0	0	1	0	0	Richest
01080614801	0	1	0	4	5	0	0	4	0	0	0	0	6	0	0	0	0	0	0	Poorest
01080614901	0	1	0	4	5	0	0	4	0	0	2	1	6	1	0	0	0	0	0	Poorest
01080615201	0	2	1	4	4	0	0	1	1	0	0	1	3	1	0	0	1	0	0	Fourth
01080615901	0	3	1	4	4	0	0	3	0	0	5	0	3	1	0	0	1	0	0	Fourth
01080617001	0	1	1	4	5	0	0	4	0	1	1	0	3	1	0	0	0	0	1	Second
01080617201	0	2	0	4	5	0	0	4	0	0	0	1	3	0	0	0	1	0	0	Second
01080617801	0	2	1	4	5	0	0	4	0	0	0	1	3	0	0	0	0	0	0	Second
01080617802	0	1	0	4	5	0	0	4	0	0	0	0	3	0	0	0	0	0	0	Poorest
01080617901	0	2	0	4	5	0	0	4	0	0	0	1	3	0	0	0	0	0	0	Poorest
01080618201	0	2	3	4	5	0	0	4	0	0	0	1	5	0	0	0	0	0	0	Poorest
01080618401	0	1	0	4	5	0	0	3	1	0	0	1	5	1	0	0	0	0	0	Poorest
01080700301	0	1	0	6	8	0	0	6	0	0	0	0	6	0	0	0	0	0	0	Poorest
01090100301	0	1	0	4	3	1	1	3	0	0	0	1	3	1	0	1	0	0	0	Fourth
01090100401	0	3	2	4	2	1	1	3	0	1	20	1	3	1	0	1	1	0	1	Richest
01090100501	0	1	0	4	3	0	0	4	0	0	0	1	3	1	0	0	1	0	0	Second
01090100701	0	1	0	5	3	0	0	4	0	0	0	1	3	0	0	0	0	0	0	Poorest
01090100702	0	1	0	4	3	0	0	4	0	0	0	1	3	0	0	0	0	0	0	Poorest
01090101002	0	1	0	4	5	1	0	4	1	0	0	1	3	1	0	0	0	0	0	Second
01090101301	0	2	0	4	4	1	0	3	0	0	0	1	3	1	0	1	0	0	0	Fourth
01090102601	0	1	0	4	3	1	0	4	0	0	0	1	2	1	0	1	0	0	0	Middle
01090102603	0	1	0	4	5	0	0	4	0	0	0	1	3	1	0	0	1	0	0	Second
01090103001	0	1	1	5	3	1	0	3	0	0	0	1	6	1	0	1	1	0	0	Second
01090103301	0	3	0	4	3	1	0	3	0	1	0	1	3	1	0	1	1	0	1	Richest
01090103601	0	1	0	4	5	0	0	4	0	0	0	0	3	1	0	0	0	0	0	Poorest
01090104101	0	1	0	4	4	1	0	3	1	0	6	1	3	0	0	1	1	0	0	Fourth
01090104201	0	1	0	4	4	0	0	3	0	0	0	0	3	0	0	0	0	0	0	Poorest
01090104501	0	1	0	4	5	1	0	4	0	0	0	1	3	0	0	1	1	0	0	Second
01090104801	0	1	0	4	4	1	0	3	0	0	30	1	3	1	0	1	1	0	0	Richest
01090105301	0	3	0	4	5	0	0	3	1	0	1	1	3	1	0	0	0	0	0	Middle
01090105401	0	2	0	4	5	1	0	3	0	0	0	0	3	1	0	0	0	0	0	Second
01090105701	0	3	0	4	3	1	0	3	0	0	1	0	3	0	0	1	1	0	0	Fourth
01090105901	0	1	0	4	5	1	0	4	0	0	0	1	3	1	0	1	1	0	0	Middle
01090106101	0	2	0	4	5	1	1	3	0	1	0	0	3	1	0	1	1	0	1	Fourth
01090106402	0	1	0	4	5	1	0	4	0	0	7	1	3	0	0	1	1	0	0	Middle
01090106901	0	1	1	6	4	0	0	3	0	0	0	0	3	0	0	0	0	0	0	Poorest
01090107701	0	1	0	4	3	1	0	4	0	0	0	0	3	1	0	1	0	0	0	Middle
01090107703	0	1	0	4	3	1	0	4	0	0	0	1	1	1	0	1	0	0	0	Fourth
01090107704	0	1	0	4	5	1	0	4	0	0	1	1	5	1	0	1	1	0	0	Second
01090107901	0	2	0	4	4	0	0	3	0	0	0	1	1	1	0	1	1	0	0	Fourth
01090108001	0	2	1	4	4	1	0	3	1	0	1	1	3	1	0	1	0	0	0	Fourth
01090108303	0	2	0	4	3	1	0	4	0	0	30	1	3	1	0	1	1	0	0	Richest
01090108304	0	1	1	4	3	1	0	4	0	0	4	1	3	1	0	0	0	0	0	Middle
01090108501	0	1	0	4	3	1	0	4	0	0	0	1	5	0	0	1	1	0	0	Second
01090108601	0	1	0	4	3	1	0	4	0	0	0	1	3	1	0	1	0	0	0	Middle
01090108902	0	2	0	4	3	1	0	4	0	0	0	1	3	1	0	1	1	0	0	Fourth
01090109001	0	2	0	4	2	1	0	4	0	0	0	1	3	1	0	1	0	0	0	Fourth
01090109002	0	2	0	4	2	1	0	4	0	0	0	1	3	1	0	1	1	0	0	Fourth
01090109301	0	2	1	4	2	1	1	3	1	0	0	1	3	1	0	1	0	0	0	Richest
01090109602	0	1	0	5	5	1	0	4	0	0	0	1	3	0	0	1	1	0	0	Second
01090110301	0	2	1	4	5	0	0	3	0	0	0	1	3	1	0	1	0	0	0	Middle
01090111401	0	3	1	4	4	1	1	1	1	0	4	1	3	1	0	1	0	0	0	Richest
01090111701	0	2	0	4	4	1	0	3	0	1	4	1	1	1	0	1	1	0	1	Richest
01090112001	0	1	0	5	5	0	0	4	1	0	2	1	3	0	0	0	0	0	0	Poorest
01090112201	0	2	1	4	4	0	0	3	0	0	1	1	2	1	0	1	1	0	0	Fourth
01090112501	0	2	0	6	4	0	0	3	0	0	0	1	3	1	0	0	1	0	0	Second
01090112601	0	1	0	4	4	0	0	3	0	0	0	1	3	0	0	0	0	0	0	Second
01090115601	0	2	0	4	2	1	0	4	0	1	0	1	3	1	0	1	0	0	1	Fourth
01090116102	0	1	0	4	5	1	0	4	0	0	0	1	2	1	0	1	0	0	0	Middle
01090116201	0	2	0	4	3	1	0	4	0	0	0	1	3	1	0	1	0	0	0	Fourth
01090116301	0	2	1	4	2	1	0	1	0	0	0	1	3	1	0	1	0	1	1	Richest
01090116601	0	2	1	4	4	0	0	3	0	0	0	1	3	0	0	0	0	0	0	Second
01090116801	0	2	0	4	3	1	0	3	0	0	0	1	3	1	0	1	1	0	0	Fourth
01090117601	0	1	0	4	3	1	0	4	0	0	0	1	3	1	0	1	1	0	0	Middle
01090117603	0	1	0	4	3	1	0	4	0	0	12	1	3	1	0	1	0	0	0	Richest
01090117701	0	1	0	4	3	0	0	3	0	0	0	1	6	0	0	0	0	0	0	Poorest
01090119102	0	1	0	4	3	1	0	4	0	0	0	1	4	0	0	1	0	0	0	Second
01090119802	0	1	0	4	5	1	0	4	0	0	0	0	3	0	0	0	0	0	0	Poorest
01090120302	0	1	0	4	5	1	1	4	1	1	0	1	3	1	0	1	1	1	1	Fourth
01090120501	0	1	0	4	3	0	0	4	0	0	0	0	5	0	0	0	0	0	0	Poorest
01090120601	0	2	0	6	5	0	0	4	0	0	1	0	5	1	0	0	0	0	0	Poorest
01090120901	0	2	0	4	5	1	0	4	0	0	0	0	3	0	0	1	0	0	0	Second
01090121001	0	3	1	4	4	1	1	3	1	0	3	1	3	1	0	1	1	0	0	Richest
01090121201	0	3	0	4	4	1	0	3	0	1	0	0	5	1	0	1	0	1	1	Middle
01090121401	0	4	0	4	5	1	0	4	1	1	0	1	3	0	0	1	0	0	1	Fourth
01090123101	0	2	1	4	5	1	0	3	0	0	0	1	3	1	0	0	0	0	0	Middle
01090123601	0	2	0	4	4	1	0	3	0	0	0	1	3	1	0	1	1	0	0	Fourth
01090124003	0	2	3	4	3	1	0	4	0	0	5	1	3	1	0	1	1	0	0	Richest
01090124101	0	2	0	6	3	1	0	3	0	0	0	1	3	0	0	0	1	0	0	Second
01090124201	1	4	0	4	2	1	1	3	1	0	0	1	3	1	0	1	1	1	1	Richest
01090124401	0	2	0	6	3	1	0	4	1	0	0	1	3	1	0	1	0	0	0	Middle
01090124802	0	1	0	4	5	1	0	4	0	0	1	1	6	1	0	1	1	0	0	Second
01090200301	0	2	0	4	5	1	0	4	0	0	20	1	3	1	0	1	1	0	0	Richest
01090200602	0	1	0	4	3	1	0	4	0	0	0	0	3	0	0	1	0	0	0	Second
01090200801	1	3	2	4	2	1	0	3	1	1	0	1	3	1	0	1	1	1	1	Richest
01090201101	0	3	1	4	3	1	0	3	1	0	7	1	3	1	0	1	0	0	0	Richest
01090201301	0	1	0	4	3	1	0	3	0	0	0	1	3	1	0	1	0	0	0	Middle
01090201402	0	1	0	4	3	0	0	3	0	0	37	1	3	0	0	0	NA	0	0	NA
01090201801	0	1	0	4	5	1	0	3	1	1	0	1	3	1	0	1	1	0	1	Fourth
01090201901	0	2	1	4	3	0	0	3	0	0	2	1	2	0	0	0	1	0	0	Middle
01090202101	0	2	1	4	2	1	0	3	0	1	0	1	3	1	0	1	0	0	1	Richest
01090202401	0	3	0	4	4	1	0	1	0	0	200	1	3	1	0	1	0	1	1	Richest
01090202501	0	3	0	4	4	1	1	3	0	1	4	1	3	1	0	1	0	0	1	Richest
01090202601	0	1	0	4	2	1	0	4	0	0	0	1	3	1	0	0	0	0	0	Middle
01090202901	0	2	0	4	3	1	0	3	0	0	10	1	3	1	0	1	1	0	0	Richest
01090203001	0	2	0	4	5	1	0	4	0	0	15	1	3	1	0	1	NA	0	0	NA
01090203101	0	1	0	4	5	1	0	4	0	0	0	0	5	0	0	1	1	0	0	Poorest
01090203102	0	1	0	4	5	1	0	4	0	0	0	0	5	1	0	1	0	0	0	Poorest
01090203201	0	1	0	4	5	1	0	4	0	0	0	0	4	1	0	1	0	0	0	Second
01090203301	0	2	0	4	5	1	0	4	1	0	0	1	3	1	0	1	1	0	0	Fourth
01090203501	1	3	2	4	2	1	1	4	1	1	10	1	1	1	0	1	1	0	1	Richest
01090203701	0	3	0	5	5	1	0	4	0	0	0	1	4	1	0	1	1	0	0	Middle
01090203704	0	1	0	4	3	1	0	4	0	0	7	1	3	1	0	1	1	0	0	Fourth
01090203801	0	1	0	5	3	1	0	4	0	0	0	1	3	0	0	0	0	0	0	Second
01090204201	0	2	3	4	3	1	0	3	1	0	0	1	2	1	0	1	0	0	0	Richest
01090204301	0	1	0	4	3	1	0	4	0	0	0	1	3	1	0	1	1	0	0	Middle
01090204701	0	2	0	4	5	1	0	4	0	0	0	1	3	1	0	1	NA	0	0	NA
01090204801	0	3	0	4	5	1	0	4	1	0	0	1	3	1	0	1	1	0	0	Fourth
01090205401	0	2	0	4	5	0	0	3	1	0	0	0	3	1	0	0	0	0	0	Second
01090206201	0	2	0	4	3	0	0	3	0	0	0	1	3	1	0	0	0	1	1	Middle
01090206401	0	2	0	4	2	1	0	4	0	1	0	1	3	1	0	1	0	0	1	Fourth
01090206601	0	1	0	4	2	1	0	4	0	0	0	1	3	0	0	1	0	0	0	Middle
01090207001	0	1	0	4	3	1	0	3	0	0	0	0	3	0	0	1	0	0	0	Middle
01090207101	0	1	0	4	3	0	0	4	0	0	1	1	3	0	0	0	0	0	0	Second
01090207102	0	1	0	4	3	0	0	4	0	0	0	1	3	0	0	0	0	0	0	Poorest
01090207201	0	1	0	5	3	0	0	4	0	0	1	0	3	0	0	0	0	0	0	Poorest
01090207401	0	1	0	4	5	0	0	4	0	0	0	0	6	0	0	0	0	0	0	Poorest
01090207601	0	4	0	4	5	1	0	4	0	0	0	1	3	1	0	1	0	0	0	Fourth
01090207701	0	1	0	5	5	0	0	4	0	0	0	0	6	0	0	0	0	0	0	Poorest
01090207801	0	1	0	4	5	1	0	4	0	0	0	1	3	1	0	1	1	0	0	Middle
01090208201	0	1	1	4	3	1	0	3	0	0	10	1	3	1	0	1	0	0	0	Richest
01090208401	0	1	0	4	3	1	0	4	0	0	0	1	3	1	0	1	1	0	0	Middle
01090208402	0	1	0	4	3	1	0	4	0	0	0	1	3	1	0	1	0	0	0	Middle
01090208601	0	1	0	4	3	1	0	4	0	1	3	1	3	0	0	1	0	0	1	Middle
01090209201	0	1	0	4	3	1	0	4	0	0	0	1	3	1	0	1	0	0	0	Middle
01090209202	0	2	1	4	3	1	0	4	0	0	30	1	3	1	0	1	1	0	0	Richest
01090209702	0	1	0	4	5	1	0	4	0	0	0	1	3	1	0	1	1	0	0	Middle
01090210201	0	2	0	4	5	1	0	4	0	0	0	1	3	1	0	1	0	0	0	Middle
01090210301	0	1	0	6	5	1	0	4	0	0	0	1	3	0	0	1	0	0	0	Poorest
01090210601	0	2	1	4	4	1	0	3	0	0	1	0	3	1	0	0	0	0	0	Middle
01090210801	0	1	1	4	3	1	0	3	0	0	50	1	3	1	0	1	1	0	0	Richest
01090210901	0	1	0	6	3	1	0	4	0	0	9	1	3	1	0	1	0	0	0	Fourth
01090211201	0	3	0	4	3	1	0	3	0	1	10	0	3	1	0	1	0	0	1	Richest
01090211301	0	1	0	4	5	1	0	3	0	0	13	1	3	1	0	1	0	0	0	Richest
01090211501	0	2	0	4	2	1	0	4	0	1	30	1	3	0	0	1	1	0	1	Richest
01090211601	0	1	0	4	5	0	0	4	0	0	0	1	3	0	0	0	0	0	0	Poorest
01090211701	0	1	0	4	5	0	0	3	0	0	0	1	3	1	0	0	0	0	0	Second
01090211901	0	1	0	4	3	0	0	3	0	0	0	1	3	0	0	0	0	0	0	Second
01090212201	0	2	1	4	3	0	0	3	0	0	5	1	3	1	0	0	1	0	0	Fourth
01090212701	0	1	0	4	3	1	0	4	0	0	0	1	3	1	0	1	0	0	0	Middle
01090212702	0	1	0	4	3	1	0	4	0	0	2	1	3	1	0	1	0	0	0	Middle
01090212901	0	2	0	4	3	1	0	4	0	0	0	1	3	1	0	0	0	0	0	Middle
01090213201	0	1	0	4	3	0	0	3	0	0	0	0	3	0	0	0	0	0	0	Second
01090214301	0	1	0	4	5	0	0	4	0	0	20	1	3	0	0	1	0	0	0	Fourth
01090214601	0	2	1	4	5	1	0	4	0	0	10	1	3	0	0	1	1	0	0	Fourth
01090215001	0	1	0	4	3	1	0	4	0	0	0	1	3	1	0	1	0	0	0	Middle
01090215101	0	1	0	4	3	1	0	4	0	0	0	1	3	0	0	1	0	0	0	Second
01090215201	0	8	3	4	3	1	1	3	1	1	20	1	3	1	0	1	1	1	1	Richest
01090215901	0	1	0	5	3	0	0	3	0	0	0	0	5	0	0	0	0	0	0	Poorest
01090300401	0	2	1	4	5	1	1	4	1	0	400	1	1	1	0	1	1	0	0	Richest
01090300801	0	2	0	4	3	0	0	4	0	0	0	1	3	0	0	0	0	0	0	Second
01090300901	0	1	0	4	5	0	0	4	0	0	0	1	6	1	0	0	0	0	0	Poorest
01090301201	0	2	0	4	2	1	1	1	0	0	5	1	1	1	0	1	1	0	0	Richest
01090301402	0	1	0	6	5	0	0	4	0	0	0	0	7	0	0	0	0	0	0	Poorest
01090301404	0	1	0	6	5	1	0	4	0	0	0	0	3	0	0	0	0	0	0	Poorest
01090301501	0	2	2	4	5	1	1	4	0	1	5	1	1	1	0	1	1	0	1	Richest
01090302001	0	1	0	6	5	1	0	4	0	0	0	1	3	0	0	1	0	0	0	Poorest
01090302201	0	2	0	4	5	1	0	4	0	0	0	0	3	0	0	1	0	0	0	Second
01090302401	0	1	0	4	3	0	0	4	0	0	0	1	3	0	0	0	0	0	0	Poorest
01090302501	0	3	0	4	3	1	0	4	0	1	0	1	3	1	0	1	1	0	1	Fourth
01090302601	0	2	0	4	3	1	0	4	0	0	0	0	3	1	0	1	0	0	0	Middle
01090302602	0	1	0	4	3	1	0	4	0	0	0	1	3	1	0	1	0	0	0	Middle
01090302802	0	1	0	4	3	1	0	4	0	0	0	1	3	1	0	1	0	0	0	Middle
01090303202	0	1	0	6	3	1	0	4	0	0	0	1	3	1	0	1	0	0	0	Second
01090303203	0	1	1	6	3	1	0	4	0	0	0	1	3	0	0	1	1	0	0	Second
01090303601	0	1	0	4	5	1	0	4	0	0	8	1	3	0	0	1	0	0	0	Middle
01090303702	0	1	0	4	5	1	0	4	0	0	0	0	3	0	0	0	1	0	0	Poorest
01090303802	0	1	0	5	3	0	0	4	0	0	0	1	3	0	0	0	0	0	0	Poorest
01090304101	0	1	0	4	3	0	0	4	0	0	0	1	3	0	0	0	0	0	0	Poorest
01090306001	0	2	0	4	4	1	1	3	0	0	0	1	3	1	0	1	0	0	0	Fourth
01090306301	0	2	0	4	4	1	1	3	0	0	0	1	3	1	0	1	1	0	0	Fourth
01090306401	0	2	0	4	7	1	0	4	0	0	2	1	3	1	0	1	1	0	0	Middle
01090306501	0	1	0	4	7	0	0	4	0	0	0	1	3	1	0	0	0	0	0	Poorest
01090400201	0	1	0	4	3	1	0	3	0	0	0	0	3	0	0	1	0	0	0	Middle
01090400203	0	1	0	4	3	1	0	4	0	0	0	1	3	1	0	1	1	0	0	Middle
01090400301	0	1	0	5	3	1	0	4	0	0	0	0	6	1	0	1	1	0	0	Second
01090400601	0	2	0	4	3	0	0	4	0	0	0	1	3	1	0	0	1	0	0	Middle
01090400701	0	1	0	4	3	0	0	4	0	0	0	0	3	1	0	0	0	0	0	Second
01090400702	0	1	0	5	3	0	0	4	0	0	0	0	3	0	0	0	1	0	0	Poorest
01090400801	0	1	0	5	3	1	0	4	0	0	0	1	5	1	0	0	1	0	0	Second
01090400902	0	2	0	4	3	1	0	4	0	0	0	1	3	1	0	1	1	0	0	Fourth
01090401201	0	1	0	4	3	1	0	4	0	0	0	1	3	1	0	1	0	0	0	Middle
01090402001	0	1	0	4	5	1	0	4	0	0	9	1	3	1	0	1	1	0	0	Fourth
01090402101	0	1	0	4	5	0	0	4	0	0	0	1	3	0	0	0	1	0	0	Poorest
01090402401	0	2	1	4	3	1	0	3	0	0	5	1	3	1	0	1	1	0	0	Richest
01090402501	0	2	0	6	3	1	0	4	0	0	0	1	3	0	0	1	0	0	0	Second
01090402703	0	1	0	4	5	0	0	4	0	0	0	1	3	0	0	0	0	0	0	Poorest
01090402901	0	1	0	4	3	0	0	4	0	0	5	0	6	1	0	0	1	0	0	Second
01090403001	0	2	1	4	3	1	0	4	0	0	3	1	3	1	0	1	1	0	0	Fourth
01090403201	0	1	0	4	3	0	0	4	0	0	0	1	3	0	0	0	0	0	0	Poorest
01090403301	0	1	0	4	3	1	0	4	0	0	3	1	3	1	0	1	1	0	0	Fourth
01090403303	0	1	0	4	3	1	0	4	0	0	0	1	3	0	0	1	0	0	0	Second
01090403401	0	2	0	4	3	1	0	3	0	1	0	1	3	1	0	1	0	0	1	Fourth
01090403701	0	1	0	4	3	1	0	3	0	0	4	0	2	1	0	1	0	0	0	Fourth
01090404404	0	1	0	4	5	0	0	4	0	0	0	1	3	1	0	1	1	0	0	Second
01090405002	0	2	0	4	5	1	0	4	0	0	0	1	3	1	0	1	1	0	0	Middle
01090405401	0	2	0	4	2	1	0	1	0	0	0	1	2	1	0	1	1	0	0	Richest
01090406201	0	1	1	4	3	1	0	4	1	0	0	1	3	0	0	1	1	0	0	Middle
01090406701	0	1	0	4	3	0	0	3	0	0	0	1	3	0	0	0	0	0	0	Second
01090407101	0	2	0	4	5	1	0	4	0	0	8	0	3	1	0	1	1	0	0	Fourth
01090407201	0	2	0	4	5	1	0	3	0	0	0	1	3	0	0	1	0	0	0	Middle
01090407401	0	2	0	4	4	1	0	3	0	1	0	1	3	1	0	1	1	0	1	Fourth
01090407501	0	2	0	5	5	1	0	4	1	0	0	1	3	1	0	1	0	0	0	Middle
01090407601	0	1	0	4	5	1	0	4	0	0	0	1	3	1	0	1	1	0	0	Middle
01090408401	0	1	0	5	3	1	0	4	0	0	0	1	3	1	0	1	1	0	0	Middle
01090408402	0	1	0	5	3	1	0	4	0	0	0	1	3	0	0	1	0	0	0	Second
01090408502	0	1	0	5	9	0	0	4	0	0	0	1	3	0	0	0	0	0	0	Poorest
01090408701	0	2	0	4	3	1	1	4	1	1	0	1	3	1	0	1	0	1	1	Richest
01090409001	0	2	0	4	3	1	0	3	0	0	0	1	3	1	0	1	1	0	0	Fourth
01090409501	0	1	0	6	3	0	0	4	0	0	1	1	3	0	0	0	0	0	0	Poorest
01090409701	0	1	0	4	5	1	0	4	0	0	0	1	3	0	0	1	0	0	0	Second
01090410001	0	2	1	4	3	1	0	3	0	1	0	1	3	1	0	1	1	0	1	Richest
01090410203	0	1	0	4	3	1	0	4	0	1	0	0	3	1	0	1	0	0	1	Middle
01090410301	0	1	0	4	3	0	0	4	0	0	10	1	6	0	0	0	1	0	0	Second
01090410601	0	2	0	4	5	0	0	4	0	0	2	1	2	1	0	0	0	0	0	Second
01090410901	0	2	0	4	3	1	0	3	1	0	2	1	3	1	0	1	1	0	0	Richest
01090411401	0	2	0	4	5	1	0	4	1	0	0	1	3	1	0	1	1	0	0	Fourth
01090411701	0	1	0	4	5	1	0	4	1	0	0	1	3	1	0	1	0	0	0	Middle
01090411802	1	1	6	4	5	1	1	4	0	0	5	1	3	1	0	1	1	0	1	Richest
01090411901	0	3	1	4	4	1	0	3	0	0	382	1	3	0	0	1	1	0	0	Richest
01090412001	0	1	0	4	4	1	0	3	0	0	1	1	3	0	0	0	0	0	0	Second
01090412101	0	2	0	6	5	1	0	4	0	0	7	1	3	0	0	1	1	0	0	Middle
01090412202	0	1	0	4	5	1	0	4	0	0	2	1	3	0	0	1	0	0	0	Second
01090412301	0	3	1	4	5	1	0	4	0	0	6	1	3	0	0	1	1	0	0	Fourth
01090413202	0	1	0	4	3	1	0	4	0	0	0	0	3	0	0	1	0	0	0	Second
01090413601	0	1	0	2	3	1	0	4	0	0	7	1	3	1	0	1	0	0	0	Richest
01090413702	0	1	0	4	3	0	0	4	0	0	0	1	3	1	0	0	0	0	0	Second
01090414101	0	1	0	5	3	1	0	4	0	0	0	0	3	0	0	0	0	0	0	Poorest
01090414401	0	3	0	4	3	1	1	3	1	0	16	1	3	0	0	1	1	0	0	Richest
01090414501	0	3	0	4	5	1	0	4	1	0	5	1	3	1	0	1	0	0	0	Fourth
01090414701	0	2	0	4	3	1	0	4	0	0	0	0	3	1	0	1	0	0	0	Middle
01090414801	0	2	0	4	3	1	0	4	0	0	0	1	3	0	0	0	0	0	0	Second
01090414901	0	1	0	4	3	0	0	4	0	0	0	1	6	1	0	0	0	0	0	Poorest
01090414902	0	1	0	4	3	0	0	4	0	0	0	0	6	0	0	0	0	0	0	Poorest
01090415101	0	4	0	4	3	1	0	3	0	0	0	1	3	1	0	0	0	0	0	Fourth
01090415503	0	1	0	4	5	0	0	4	0	0	0	1	5	0	0	0	0	0	0	Poorest
01090415601	0	2	0	4	3	0	0	3	0	0	0	1	3	1	0	0	0	0	0	Middle
01090415801	0	5	4	4	2	1	1	4	1	0	7	1	3	1	0	1	1	0	0	Richest
01090415901	0	2	0	4	2	1	1	4	1	0	0	1	3	1	0	1	1	0	0	Richest
01090416001	0	2	0	6	4	1	0	3	0	0	0	1	3	1	0	1	1	0	0	Middle
01090416601	0	3	1	4	2	1	0	4	0	0	7	1	3	1	0	1	1	0	0	Richest
01090417001	0	1	0	4	5	1	0	4	0	0	0	0	3	1	0	1	0	0	0	Second
01090417002	0	1	0	4	5	1	0	4	0	0	0	0	3	0	0	0	0	0	0	Poorest
01090417101	0	3	1	4	4	1	0	3	1	0	1	1	3	1	0	1	0	0	0	Richest
01090500301	0	1	0	6	9	0	0	4	0	0	0	0	6	1	0	0	0	0	0	Poorest
01090500401	0	1	0	6	5	0	0	6	0	0	0	0	6	1	0	0	0	0	0	Poorest
01090500501	0	1	0	6	5	0	0	6	0	0	0	1	3	1	0	0	0	0	0	Poorest
01090500601	0	1	0	6	5	0	0	6	0	0	0	0	3	0	0	0	1	0	0	Poorest
01090500602	0	1	0	6	9	0	0	4	0	0	0	1	3	0	0	0	0	0	0	Poorest
01090500603	0	1	0	6	5	0	0	4	0	0	0	1	7	0	0	0	0	0	0	Poorest
01090501101	0	1	0	6	5	0	0	6	0	0	0	0	6	0	0	0	0	0	0	Poorest
01090501701	0	1	0	6	5	0	0	6	0	0	0	0	5	1	0	0	0	0	0	Poorest
01090501801	0	1	0	6	5	0	0	6	0	0	0	1	3	0	0	0	0	0	0	Poorest
01090501802	0	1	0	6	5	0	0	6	0	0	0	1	3	0	0	0	0	0	0	Poorest
01090502101	0	1	0	6	5	0	0	4	0	0	0	1	3	0	0	0	1	0	0	Poorest
01090502102	0	1	0	6	5	0	0	4	0	0	0	0	6	0	0	0	0	0	0	Poorest
01090502501	0	1	1	4	5	0	0	6	0	0	5	1	8	0	0	0	0	0	0	Poorest
01090502701	0	2	1	6	4	0	0	3	0	0	7	1	3	0	0	0	0	0	0	Middle
01090504001	0	1	0	4	5	0	0	4	0	0	0	0	3	0	0	0	0	0	0	Poorest
01090504101	0	1	0	4	5	0	0	4	0	0	0	0	3	0	0	0	0	0	0	Poorest
01090504501	0	1	0	6	5	0	0	4	0	0	0	1	3	0	0	0	0	0	0	Poorest
01090504801	0	4	0	6	4	0	0	3	1	0	7	1	3	0	0	1	1	0	0	Fourth
01090504901	0	2	0	6	4	0	0	3	1	0	19	1	3	1	0	0	1	0	0	Richest
01090505502	0	1	0	4	5	0	0	4	0	0	0	0	3	0	0	0	0	0	0	Poorest
01090600301	0	2	1	6	9	0	0	3	0	0	0	1	3	1	0	1	0	0	0	Poorest
01090600501	0	1	1	6	4	0	0	3	0	0	4	0	6	1	0	0	0	0	0	Poorest
01090600601	0	2	2	6	4	0	0	3	0	0	0	1	6	0	0	0	0	0	0	Poorest
01090600801	0	1	0	4	5	0	0	4	0	0	0	1	3	0	0	0	0	0	0	Poorest
01090601401	0	1	0	4	5	0	0	3	0	0	0	1	6	0	0	0	0	0	0	Poorest
01090601501	0	2	0	6	9	0	0	3	0	0	0	0	3	0	0	0	0	0	0	Poorest
01090601601	0	2	0	6	4	0	0	3	0	0	0	1	6	1	0	0	0	0	0	Poorest
01090601801	0	1	0	4	5	1	0	3	0	0	20	0	3	1	0	1	0	1	1	Richest
01090601901	0	1	0	4	5	1	0	4	0	0	0	0	3	0	0	1	0	0	0	Second
01090602301	0	1	0	4	5	1	0	3	0	0	0	1	3	0	0	1	0	0	0	Second
01090602401	0	2	1	4	5	1	1	3	1	1	6	1	3	1	0	1	1	0	1	Richest
01090602601	0	2	0	6	5	0	0	4	0	0	0	0	3	1	0	0	0	0	0	Poorest
01090602701	0	2	0	5	5	0	0	4	0	0	0	1	8	1	0	0	0	0	0	Poorest
01090602801	0	2	0	4	5	0	0	4	0	0	0	0	3	0	0	0	0	0	0	Poorest
01090603101	0	4	1	4	5	1	1	4	0	1	10	1	3	1	0	1	1	0	1	Richest
01090603601	0	1	2	4	5	0	0	3	0	0	1	1	6	0	0	0	0	0	0	Poorest
01090603801	0	1	0	4	5	0	0	3	0	0	2	0	3	0	0	0	0	0	0	Poorest
01090603901	0	2	0	4	4	0	0	3	0	0	8	0	3	0	0	0	1	0	0	Middle
01090604201	0	2	1	4	4	0	1	3	1	0	2	1	3	1	0	1	1	1	1	Richest
[truncated: 1,086 more rows]

## Sheet: RuralHousehold
idmenage	cart	nbedroom	fruit	legume	legumin	radio	tuberc	chicken	ducks	cattle	pig	scor_socioeco	nivse
2010100101	0	1	1	1	1	1	1	5	5	0	0	3.901	Fourth
2010100401	0	2	1	1	1	1	1	40	8	0	0	12.272	Richest
2010100701	0	1	0	1	0	1	1	5	0	0	0	2.207	Middle
2010100901	0	1	1	1	1	0	1	2	0	0	0	2.399	Middle
2010101001	0	1	1	1	1	1	1	5	0	0	0	3.056	Middle
2010200401	0	1	1	1	1	1	1	0	4	1	0	2.884	Middle
2010200601	0	1	1	1	1	1	1	6	0	2	0	3.769	Fourth
2010200701	1	2	1	1	1	1	1	12	4	4	0	6.645	Richest
2010200901	0	2	1	1	1	0	1	0	0	0	0	2.16	Second
2010201201	0	1	0	0	0	0	0	0	0	0	0	0.199	Poorest
2010201501	1	2	1	1	1	1	1	9	1	4	0	5.481	Richest
2010201601	0	2	1	1	1	1	1	8	6	0	0	4.926	Richest
2010201701	0	1	1	1	1	1	1	7	0	2	0	3.988	Fourth
2010201801	0	1	0	0	1	1	1	7	0	3	0	3.411	Fourth
2010201802	0	1	0	0	1	1	1	24	0	0	0	6.393	Richest
2010201901	1	2	1	1	1	1	1	0	0	3	0	3.094	Fourth
2010202101	1	2	0	0	1	1	1	23	12	1	0	8.841	Richest
2010202201	1	3	1	1	1	1	1	6	7	12	0	8.013	Richest
2010202301	1	1	0	0	1	1	1	13	0	11	0	6.894	Richest
2010202401	0	2	1	1	1	0	1	0	0	2	0	2.654	Middle
2010202501	0	1	0	0	1	1	1	0	0	0	0	1.137	Poorest
2010202601	0	1	0	0	0	1	1	1	0	0	0	0.882	Poorest
2010202701	0	1	0	0	1	1	0	13	0	0	0	3.52	Fourth
2010202801	1	2	0	1	1	1	1	0	0	6	0	3.46	Fourth
2010202901	0	2	1	1	1	1	1	30	8	10	0	12.552	Richest
2010203501	0	2	1	0	1	1	1	0	0	2	0	2.205	Middle
2010203601	0	2	0	0	0	1	0	0	0	3	0	1.139	Poorest
2010203701	0	1	0	1	1	1	1	0	0	0	0	1.586	Second
2010204101	0	2	0	1	1	0	1	0	0	0	0	1.785	Second
2010204201	0	2	1	1	1	1	1	4	3	2	0	4.037	Fourth
2010204401	0	2	1	1	1	1	1	7	7	0	0	4.876	Richest
2010204501	1	2	1	1	1	1	1	20	0	4	0	7.721	Richest
2010204801	1	2	1	1	1	1	1	5	6	11	0	7.179	Richest
2010204901	0	2	0	1	1	1	1	5	0	4	0	3.868	Fourth
2010205001	0	1	1	1	1	1	1	0	0	0	0	1.961	Second
2010205301	0	2	1	1	1	1	1	1	0	0	0	2.379	Middle
2010205501	0	1	1	1	1	0	1	5	0	7	0	4.785	Richest
2010205901	1	2	1	1	1	1	1	9	0	3	0	5.065	Richest
2010206401	0	2	1	1	1	1	1	5	7	0	0	4.438	Fourth
2010206501	0	2	1	0	1	1	1	2	0	0	0	2.149	Second
2010206701	0	2	0	0	1	1	1	0	0	0	0	1.336	Poorest
2010206901	0	1	0	1	1	1	1	12	0	3	0	4.955	Richest
2010207201	0	1	1	1	1	1	1	25	0	0	0	7.436	Richest
2010207301	0	2	0	1	1	1	1	14	5	15	0	9.401	Richest
2010207601	0	2	0	1	1	1	1	3	0	0	0	2.442	Middle
2010207701	0	2	1	1	1	1	1	0	0	0	0	2.16	Second
2010207801	0	3	1	1	1	1	1	5	0	0	0	3.454	Fourth
2010208001	1	2	0	1	1	1	1	20	6	1	0	7.619	Richest
2010208201	0	2	0	1	1	1	1	2	0	1	0	2.47	Middle
2010208301	1	2	1	1	1	1	1	3	3	8	0	5.493	Richest
2010208401	0	2	1	1	1	1	1	0	0	0	0	2.16	Second
2010208501	0	2	1	1	1	1	1	17	1	0	0	6.052	Richest
2010208601	0	1	1	1	1	1	1	0	0	0	0	1.961	Second
2010208701	0	2	1	1	1	1	1	0	0	0	0	2.16	Second
2010208801	0	1	1	1	1	1	1	0	0	0	0	1.961	Second
2010208901	0	2	1	1	1	1	1	1	0	0	0	2.379	Middle
2010209501	0	2	0	1	1	1	1	0	0	0	0	1.785	Second
2010209901	0	2	1	1	1	1	1	7	3	0	0	4.2	Fourth
2010210101	0	2	1	1	0	1	1	0	0	0	0	1.686	Second
2010210201	0	1	0	0	0	1	0	4	0	0	0	1.075	Poorest
2010211201	0	2	1	0	1	0	1	0	3	0	0	2.218	Middle
2010211301	1	3	1	1	1	1	1	4	3	13	0	7.146	Richest
2010211501	0	1	0	1	1	1	1	8	0	0	0	3.338	Fourth
2010211701	0	3	1	1	1	1	1	2	0	0	0	2.797	Middle
2010211801	1	2	1	1	1	1	1	9	2	11	0	7.379	Richest
2010211901	1	5	1	1	1	1	1	10	0	10	0	7.61	Richest
2010212201	1	1	1	1	1	1	1	13	0	12	0	7.965	Richest
2010212401	0	1	1	1	1	0	1	13	0	0	0	4.808	Richest
2010212701	1	2	1	1	1	0	1	9	0	2	0	4.818	Richest
2010212901	0	1	0	1	0	1	0	0	0	0	0	0.648	Poorest
2010212902	0	1	0	0	0	0	0	2	0	0	0	0.637	Poorest
2010213001	0	1	1	1	1	1	1	1	0	0	0	2.18	Second
2010213201	0	1	0	0	0	1	0	0	0	0	0	0.199	Poorest
2010213301	0	2	1	1	1	1	1	3	0	3	0	3.558	Fourth
2010213701	0	2	1	1	1	1	1	7	0	0	0	3.693	Fourth
2010213801	0	2	0	1	1	1	1	2	2	2	0	3.055	Middle
2010213901	0	2	1	1	1	1	1	3	0	0	0	2.817	Middle
2010214501	0	2	1	1	1	1	1	2	0	0	0	2.598	Middle
2010214601	0	1	0	1	1	1	1	1	0	0	0	1.805	Second
2010214602	0	1	0	1	1	0	0	2	0	0	0	1.56	Second
2010215201	1	1	1	1	1	1	1	20	0	5	0	7.769	Richest
2010215301	0	1	1	1	1	1	1	0	0	0	0	1.961	Second
2010215401	0	1	0	1	1	0	1	0	0	1	0	1.833	Second
2010215402	0	1	1	1	0	1	0	4	0	0	0	1.899	Second
2010215601	0	2	0	1	1	1	1	2	0	0	0	2.223	Middle
2010215701	0	2	0	1	1	1	1	8	0	0	0	3.537	Fourth
2010216001	0	2	0	1	1	1	1	3	0	0	0	2.442	Middle
2010216101	0	1	1	1	1	1	1	5	0	0	0	3.056	Middle
2010216301	0	1	1	1	1	1	1	0	0	0	0	1.961	Second
2010216601	0	1	1	1	1	1	1	0	0	0	0	1.961	Second
2010217201	0	1	0	0	1	1	1	8	0	0	0	2.889	Middle
2010217202	0	1	0	0	0	0	0	0	0	0	0	0.199	Poorest
2010217301	0	1	1	1	1	1	1	0	0	0	0	1.961	Second
2010217501	0	1	0	1	1	1	1	0	0	2	0	2.08	Second
2010217701	0	3	1	1	1	1	1	10	12	0	0	6.577	Richest
2010217801	0	2	1	1	1	1	1	8	0	0	0	3.912	Fourth
2010217901	0	2	1	1	1	1	1	10	4	0	0	5.026	Richest
2010218001	0	2	1	1	1	1	1	9	0	0	0	4.131	Fourth
2010300101	0	1	0	0	1	1	0	0	0	0	0	0.673	Poorest
2010301501	1	3	1	1	1	1	1	2	0	5	0	4.225	Fourth
2010301701	0	2	0	0	0	1	0	6	0	0	0	1.712	Second
2010301901	0	1	1	0	1	1	1	0	0	4	0	2.5	Middle
2010303301	0	1	1	0	0	1	1	0	0	0	1	1.038	Poorest
2010305701	1	2	1	1	1	1	1	0	0	7	0	4.082	Fourth
2010306301	0	1	0	0	0	1	0	0	0	0	0	0.199	Poorest
2010306801	0	2	0	1	1	1	1	0	0	0	0	1.785	Second
2010306901	0	2	1	1	1	1	1	0	0	0	0	2.16	Second
2010307201	0	1	1	1	1	1	1	3	0	0	0	2.618	Middle
2010309201	1	2	1	1	1	1	1	1	11	7	0	6.16	Richest
2010309301	0	2	1	1	1	0	1	0	0	0	0	2.16	Second
2010310701	0	1	0	0	0	1	0	0	0	0	0	0.199	Poorest
2010310901	0	2	1	1	1	1	1	0	0	0	0	2.16	Second
2010311401	0	2	1	1	1	1	1	2	0	0	1	2.598	Middle
2010311501	0	1	1	1	1	1	1	0	0	0	0	1.961	Second
2010311601	1	2	1	0	1	1	1	3	0	4	0	3.549	Fourth
2010311602	0	1	1	1	1	1	1	1	0	0	0	2.18	Second
2010311701	0	1	1	1	1	1	0	0	0	0	0	1.497	Poorest
2010312001	0	1	0	0	0	0	0	0	0	0	0	0.199	Poorest
2010312201	1	3	1	1	1	1	1	4	0	4	0	4.416	Fourth
2010312401	0	1	0	1	1	1	1	0	0	0	2	1.586	Second
2010312402	0	1	0	0	0	1	0	0	0	0	0	0.199	Poorest
2010312501	1	2	0	0	0	1	0	0	0	0	0	0.591	Poorest
2010312701	0	1	0	0	0	1	0	0	0	0	0	0.199	Poorest
2010312901	0	2	0	0	0	1	0	8	0	0	0	2.15	Second
2010313001	0	1	0	0	0	1	0	1	0	0	0	0.418	Poorest
2010313201	0	3	1	1	1	1	1	20	0	4	0	7.727	Richest
2010313901	0	2	1	1	1	1	1	0	0	0	0	2.16	Second
2010314002	0	2	1	0	0	1	1	0	0	0	1	1.237	Poorest
2010314101	0	1	0	0	0	0	0	0	0	0	0	0.199	Poorest
2010314401	0	2	1	1	1	0	1	0	0	0	2	2.16	Second
2010315201	0	2	1	1	1	1	1	10	0	0	0	4.35	Fourth
2010315801	0	1	0	0	0	1	0	1	0	0	0	0.418	Poorest
2010315802	0	1	0	0	0	1	0	20	0	0	0	4.579	Fourth
2010315902	0	1	1	1	1	0	1	11	0	0	0	4.37	Fourth
2010316001	0	1	0	1	1	1	1	0	0	0	0	1.586	Second
2010316002	0	1	1	1	1	0	0	5	0	0	0	2.592	Middle
2010316702	0	1	1	1	1	1	1	3	0	0	0	2.618	Middle
2010316901	0	3	1	1	1	1	1	20	0	2	0	7.233	Richest
2010317601	0	1	1	1	1	1	1	0	0	0	0	1.961	Second
2010317801	0	2	1	1	1	1	1	14	0	0	0	5.226	Richest
2010317901	0	2	1	0	0	0	0	4	7	0	0	2.832	Middle
2010318001	0	2	1	0	0	0	0	50	0	0	1	11.723	Richest
2010318301	0	1	1	1	1	0	0	0	0	0	0	1.497	Poorest
2010318401	0	4	1	1	1	1	1	80	0	0	0	20.078	Richest
2010318701	0	2	0	0	1	1	1	1	0	0	0	1.555	Second
2010319101	0	3	1	0	1	1	1	6	0	0	1	3.224	Fourth
2010319701	0	2	1	1	1	1	1	25	0	0	0	7.635	Richest
2010320901	0	1	0	1	1	1	1	2	0	0	1	2.024	Second
2010321001	0	2	1	1	1	0	1	11	0	0	2	4.569	Fourth
2010321101	0	1	1	1	1	1	1	0	0	0	0	1.961	Second
2010321201	0	2	1	0	1	1	1	0	0	0	1	1.711	Second
2010321301	0	1	0	1	1	0	1	6	0	0	1	2.9	Middle
2010321501	0	2	0	1	1	1	1	16	0	0	7	5.289	Richest
2010321801	0	2	1	1	1	1	1	8	0	0	1	3.912	Fourth
2010321901	0	2	0	0	0	1	1	0	0	0	3	0.862	Poorest
2010322001	0	1	0	1	0	1	1	0	0	0	0	1.112	Poorest
2010322501	0	2	0	0	0	1	0	0	0	0	1	0.398	Poorest
2010323001	0	1	1	1	1	1	1	0	0	3	0	2.702	Middle
2010323002	0	1	1	1	1	0	1	0	0	0	0	1.961	Second
2010323201	0	1	0	0	0	1	0	0	0	0	0	0.199	Poorest
2010323301	0	5	1	0	0	1	0	10	5	0	0	4.405	Fourth
2010323901	1	1	0	0	0	1	0	10	0	0	0	2.582	Middle
2010324801	0	2	0	0	1	1	1	13	2	0	0	4.521	Fourth
2010324901	0	2	0	0	1	1	1	3	0	0	0	1.993	Second
2010325001	0	2	1	1	1	1	1	24	0	0	0	7.416	Richest
2010325002	0	1	0	0	0	0	0	0	0	0	0	0.199	Poorest
2010326601	0	3	0	0	0	1	0	0	0	0	0	0.597	Poorest
2010326701	0	2	1	0	0	1	0	4	0	0	0	1.649	Second
2010327001	0	1	0	1	0	1	1	7	0	0	0	2.645	Middle
2010327301	0	1	1	1	1	1	1	3	0	0	0	2.618	Middle
2010327402	0	1	1	1	1	0	1	0	0	0	0	1.961	Second
2010327403	0	1	0	0	0	0	0	0	0	0	0	0.199	Poorest
2010327501	0	1	0	0	0	0	0	0	0	0	0	0.199	Poorest
2010327502	0	1	1	1	1	1	1	0	0	0	0	1.961	Second
2010328001	0	2	1	0	0	1	0	1	0	0	0	0.992	Poorest
2010328002	0	3	0	0	0	1	0	5	0	0	0	1.692	Second
2010329601	0	2	1	1	0	1	1	6	0	0	0	3	Middle
2010400401	0	2	1	1	1	1	1	4	0	7	0	4.765	Richest
2010400801	0	2	1	1	1	0	1	7	0	2	0	4.187	Fourth
2010400901	0	1	1	0	0	1	1	0	0	0	0	1.038	Poorest
2010401001	1	1	1	1	1	1	1	10	0	17	0	8.543	Richest
2010401201	0	1	1	1	1	1	1	2	0	0	0	2.399	Middle
2010401202	0	2	1	1	1	1	1	10	0	0	0	4.35	Fourth
2010401401	1	2	1	0	1	1	1	2	0	2	0	2.836	Middle
2010401601	1	3	1	1	1	1	1	20	0	18	0	11.378	Richest
2010401701	1	2	1	1	1	1	1	50	0	26	0	19.725	Richest
2010401901	0	1	1	1	1	0	1	3	0	2	0	3.112	Fourth
2010402001	1	2	1	1	1	1	1	40	1	15	0	14.987	Richest
2010402301	1	1	1	1	1	1	1	15	0	6	0	6.921	Richest
2010402302	1	1	1	1	1	1	1	26	0	0	0	7.848	Richest
2010402401	0	1	0	0	0	0	0	0	0	2	0	0.693	Poorest
2010402402	0	1	1	1	1	1	1	10	0	4	0	5.139	Richest
2010402501	1	2	1	1	1	1	1	8	0	12	0	7.069	Richest
2010402601	0	1	1	1	1	1	1	0	0	0	0	1.961	Second
2010402602	0	2	0	0	1	1	1	5	0	4	0	3.419	Fourth
2010402701	0	2	1	1	1	0	1	0	0	0	0	2.16	Second
2010402801	0	1	1	1	1	0	1	9	0	2	0	4.426	Fourth
2010402901	1	2	1	1	1	1	1	25	0	3	0	8.569	Richest
2010403501	1	1	1	1	1	1	1	15	0	3	0	6.18	Richest
2010403602	0	1	1	0	1	1	1	4	2	0	0	2.726	Middle
2010403801	0	2	1	1	1	0	1	1	2	0	0	2.717	Middle
2010404201	0	1	0	0	0	0	1	2	2	0	0	1.439	Poorest
2010404301	0	2	0	0	0	1	1	4	0	0	0	1.738	Second
2010404401	0	1	1	1	1	0	1	0	0	0	0	1.961	Second
2010404501	0	1	1	1	1	1	1	7	0	1	0	3.741	Fourth
2010404601	0	1	1	1	1	1	1	0	0	0	0	1.961	Second
2010404701	1	2	1	1	1	1	1	3	0	1	0	3.257	Fourth
2010404801	0	2	1	1	1	1	1	1	0	4	0	3.367	Fourth
2010404901	0	1	1	1	1	1	1	7	0	2	0	3.988	Fourth
2010405301	1	1	0	0	0	1	1	3	0	2	0	2.007	Second
2010405401	0	2	1	1	1	1	1	3	3	3	0	4.065	Fourth
2010405501	1	2	1	1	1	1	1	4	6	9	0	6.466	Richest
2010405601	0	2	1	1	1	1	1	4	0	0	0	3.036	Middle
2010405801	0	1	1	1	1	1	1	0	0	0	0	1.961	Second
2010406201	1	2	0	1	1	1	1	2	11	12	0	7.239	Richest
2010406401	0	2	1	1	1	1	1	10	0	0	0	4.35	Fourth
2010406501	0	1	1	1	1	1	1	10	0	0	0	4.151	Fourth
2010406901	0	1	1	1	1	1	1	3	0	0	0	2.618	Middle
2010407001	0	1	1	1	0	1	1	2	0	0	0	1.925	Second
2010407201	1	1	1	1	1	1	1	0	0	4	0	3.142	Fourth
2010407601	0	2	1	1	1	0	1	15	4	0	0	6.121	Richest
2010408101	0	2	1	1	1	1	1	40	0	2	0	11.414	Richest
2010408501	1	1	1	1	1	1	1	13	0	4	0	5.989	Richest
2010503701	0	2	1	1	1	1	1	1	0	0	0	2.379	Middle
2010505401	0	1	1	1	1	1	1	5	0	0	0	3.056	Middle
2010505801	0	1	1	1	1	0	1	23	0	0	0	6.998	Richest
2010506301	0	3	1	1	1	1	1	10	0	0	1	4.549	Fourth
2010506401	0	2	1	1	1	1	1	11	0	0	1	4.569	Fourth
2010508101	0	1	0	0	0	1	0	5	0	0	0	1.294	Poorest
2010508402	0	1	0	1	0	1	1	0	0	0	0	1.112	Poorest
2010508601	0	1	1	1	1	1	1	0	0	0	0	1.961	Second
2010510902	0	4	1	1	1	1	1	10	0	0	0	4.748	Richest
2010512501	0	2	1	1	1	1	1	12	0	0	0	4.788	Richest
2010512801	0	2	0	0	1	1	1	0	0	0	0	1.336	Poorest
2010513701	0	2	1	1	1	0	1	0	0	0	0	2.16	Second
2010513801	0	1	0	0	1	1	1	0	0	0	0	1.137	Poorest
2010514101	0	1	0	1	1	0	1	0	0	0	0	1.586	Second
2010514801	0	2	1	1	1	1	1	0	0	3	0	2.901	Middle
2010515601	0	1	0	1	1	0	1	18	0	0	0	5.528	Richest
2010515901	0	2	1	1	1	1	1	5	5	0	0	4.1	Fourth
2010516201	0	1	1	1	1	1	1	0	0	4	0	2.949	Middle
2010516701	0	2	1	1	1	1	1	20	0	3	0	7.281	Richest
2010517101	0	2	1	1	1	0	1	3	0	0	0	2.817	Middle
2010517501	0	2	0	0	0	0	0	50	0	0	3	11.348	Richest
2010517701	0	2	0	0	1	1	0	11	0	6	0	4.763	Richest
2010518101	0	1	0	1	1	1	1	2	0	0	0	2.024	Second
2010600101	0	2	1	1	1	1	1	10	0	0	0	4.35	Fourth
2010600401	0	2	1	1	1	1	1	25	0	1	2	7.882	Richest
2010600501	0	1	1	1	1	1	1	20	0	0	0	6.341	Richest
2010600701	0	2	1	1	1	1	1	20	0	0	0	6.54	Richest
2010600801	0	1	1	1	0	1	0	4	0	0	0	1.899	Second
2010601501	0	1	1	1	1	1	1	2	0	0	0	2.399	Middle
2010601801	0	1	1	1	1	0	1	15	0	0	2	5.246	Richest
2010701301	0	4	0	1	0	0	1	10	0	0	0	3.899	Fourth
2010801301	0	1	1	1	1	1	1	0	0	0	0	1.961	Second
2010801501	0	1	1	1	1	1	1	7	0	1	0	3.741	Fourth
2010801601	0	1	1	1	1	1	1	20	10	0	0	8.031	Richest
2010801701	0	1	0	1	0	1	1	4	0	0	0	1.988	Second
2010801801	0	1	1	0	1	1	1	0	0	0	0	1.512	Poorest
2010802001	1	1	1	1	1	1	1	10	0	4	0	5.332	Richest
2010802301	0	1	1	0	0	0	1	10	0	2	0	3.722	Fourth
2010802401	0	2	1	1	1	1	1	10	0	4	0	5.338	Richest
2010900401	1	2	1	1	1	1	1	30	0	2	0	9.417	Richest
2010900402	0	1	1	0	0	1	1	11	0	0	0	3.447	Fourth
2011000101	0	1	1	0	1	1	1	1	0	0	0	1.731	Second
2011000201	0	1	1	0	0	1	0	10	0	0	0	2.764	Middle
2011000301	0	1	1	1	1	1	1	4	0	1	0	3.084	Fourth
2011000401	0	1	0	0	1	1	1	4	0	0	0	2.013	Second
2011000601	0	2	1	0	1	1	1	7	0	0	0	3.244	Fourth
2011000701	0	1	1	0	1	1	1	0	0	0	0	1.512	Poorest
2011000901	0	2	1	1	1	0	1	0	0	1	0	2.407	Middle
2011001001	0	1	1	0	0	1	1	0	0	0	0	1.038	Poorest
2011001101	0	1	0	0	0	0	1	18	0	1	0	4.852	Richest
2011001201	0	2	0	1	0	0	1	2	0	0	0	1.749	Second
2011001301	0	1	0	0	1	1	1	3	0	0	0	1.794	Second
2011001401	1	2	1	0	0	1	1	20	2	5	0	7.383	Richest
2011001501	0	1	0	1	0	1	0	0	0	0	0	0.648	Poorest
2011001601	0	1	1	0	1	1	1	0	0	0	0	1.512	Poorest
2011001701	0	1	1	1	1	0	1	0	0	0	0	1.961	Second
2011001801	0	2	1	1	0	0	1	0	0	0	0	1.686	Second
2011002101	0	1	1	0	1	0	1	0	0	0	0	1.512	Poorest
2011002301	0	1	0	0	0	0	1	0	0	0	0	0.663	Poorest
2011002401	0	1	0	1	1	1	1	9	4	0	0	4.233	Fourth
2011002601	1	2	0	1	1	1	1	2	0	3	0	3.157	Fourth
2011002801	0	1	1	1	0	1	1	20	4	0	0	6.543	Richest
2011003501	1	1	1	1	1	1	1	21	0	16	0	10.705	Richest
2011003801	1	1	0	0	0	1	1	6	0	9	0	4.393	Fourth
2011004001	0	1	1	0	0	1	1	12	3	0	0	4.173	Fourth
2011004101	0	1	0	0	0	1	1	6	0	2	0	2.471	Middle
2011004301	0	1	0	0	0	1	1	12	5	1	0	4.383	Fourth
2011004401	1	1	0	0	0	0	1	0	0	0	0	0.856	Poorest
2011100101	0	1	0	1	1	1	1	0	0	0	0	1.586	Second
2011100401	0	1	1	0	1	1	1	0	0	0	0	1.512	Poorest
2011100501	1	2	1	1	1	1	1	10	0	9	0	6.766	Richest
2011100601	1	1	1	0	1	1	1	9	0	0	0	3.676	Fourth
2020101601	0	2	1	1	1	1	1	0	0	0	0	2.16	Second
2020102001	0	1	1	1	1	1	1	9	0	0	0	3.932	Fourth
2020200101	0	1	0	1	1	1	1	5	0	2	0	3.175	Fourth
2020200302	0	1	1	1	1	1	1	0	1	0	0	2.13	Second
2020200601	0	1	1	0	1	1	1	0	0	0	0	1.512	Poorest
2020200701	0	1	1	0	0	1	1	2	0	0	0	1.476	Poorest
2020300101	0	1	1	1	1	1	1	10	0	0	0	4.151	Fourth
2020300301	0	1	1	0	1	1	1	1	0	0	0	1.731	Second
2020300601	0	1	1	1	0	1	1	4	0	0	0	2.363	Middle
2020300901	0	2	1	0	1	1	1	7	0	0	0	3.244	Fourth
2020301601	0	1	1	1	0	1	1	4	0	9	0	4.586	Fourth
2020301901	0	1	1	1	0	1	1	2	0	6	0	3.407	Fourth
2020400402	0	1	1	1	1	1	1	2	0	0	0	2.399	Middle
2020400501	0	1	1	1	0	1	1	9	0	0	0	3.458	Fourth
2020400901	0	1	0	1	0	1	0	8	0	0	0	2.4	Middle
2020500101	0	3	1	0	1	1	1	15	0	10	0	7.665	Richest
2020500701	0	2	1	1	0	0	1	3	0	0	0	2.343	Middle
2020501901	0	1	1	1	1	1	1	3	0	0	0	2.618	Middle
2020502601	0	2	1	1	1	1	1	15	0	5	0	6.68	Richest
2020502701	0	2	1	1	0	1	1	4	0	0	0	2.562	Middle
2020600101	0	1	1	0	1	1	1	2	0	0	0	1.95	Second
2020600401	0	2	1	1	1	0	1	30	0	7	0	10.459	Richest
2020600501	0	2	1	0	0	1	0	2	0	1	0	1.458	Poorest
2020700101	0	1	1	0	0	1	1	7	0	0	0	2.571	Middle
2020700401	0	2	0	1	1	1	1	40	0	0	0	10.545	Richest
2020700601	0	1	1	1	1	1	1	5	0	0	0	3.056	Middle
2020701101	0	2	1	1	0	1	1	10	0	0	0	3.876	Fourth
2020701501	0	2	1	1	1	1	1	6	0	0	0	3.474	Fourth
2020701601	0	2	1	1	1	1	1	10	9	2	0	6.365	Richest
2020701901	0	1	1	1	1	1	1	9	0	0	0	3.932	Fourth
2020703001	0	2	1	1	1	1	1	3	0	0	0	2.817	Middle
2020800201	0	2	1	0	1	1	1	10	0	0	0	3.901	Fourth
2020800301	0	1	1	1	0	1	1	6	0	3	0	3.542	Fourth
2020800501	0	2	1	1	1	1	1	6	6	8	0	6.464	Richest
2020801001	0	2	1	1	0	0	1	1	0	2	0	2.399	Middle
2021200101	0	1	1	1	1	0	1	4	0	0	0	2.837	Middle
2021200301	0	1	1	1	1	1	1	3	0	0	0	2.618	Middle
2021200401	0	1	1	1	1	1	1	17	0	0	0	5.684	Richest
2021200501	0	2	1	1	1	1	1	30	7	2	0	10.407	Richest
2021200701	0	1	1	1	1	1	1	6	0	0	0	3.275	Fourth
2021300501	0	1	0	1	1	1	1	19	0	0	0	5.747	Richest
2021300701	0	2	1	0	1	1	1	5	0	0	0	2.806	Middle
2021601801	0	1	1	0	0	1	0	0	0	0	0	0.574	Poorest
2021700101	0	1	1	1	1	0	1	0	0	0	0	1.961	Second
2021700201	0	2	1	1	1	1	1	4	7	0	0	4.219	Fourth
2021800301	0	1	1	1	1	0	1	1	0	0	0	2.18	Second
2021800402	0	1	0	1	1	1	1	2	0	0	0	2.024	Second
2021800901	0	1	1	1	1	1	1	5	0	0	0	3.056	Middle
2021801101	0	2	1	1	1	1	1	10	3	0	0	4.857	Richest
2021801201	0	1	1	1	1	1	1	15	2	0	0	5.584	Richest
2021801301	0	2	1	1	1	1	1	6	0	0	0	3.474	Fourth
2040100201	0	2	0	1	1	1	1	50	0	12	0	15.699	Richest
2040100401	0	2	1	1	1	1	1	4	0	0	0	3.036	Middle
2040100501	0	2	1	1	1	1	1	0	0	0	0	2.16	Second
2040100601	0	2	0	0	0	1	0	0	0	0	0	0.398	Poorest
2040101001	0	2	1	1	0	1	1	1	0	0	0	1.905	Second
2040101101	0	2	1	1	0	1	1	0	0	0	0	1.686	Second
2040101401	0	2	1	1	1	0	1	0	0	0	0	2.16	Second
2040101501	0	1	1	1	1	1	1	0	0	0	0	1.961	Second
2040101601	0	1	1	1	1	1	1	0	0	0	0	1.961	Second
2040101702	0	1	1	1	1	1	1	0	0	0	0	1.961	Second
2040101801	0	1	1	1	1	1	1	0	0	0	0	1.961	Second
2040102101	0	2	1	1	1	1	1	7	0	0	2	3.693	Fourth
2040102401	0	1	0	1	0	0	1	0	0	0	0	1.112	Poorest
2040102501	0	1	0	1	1	1	1	12	0	0	0	4.214	Fourth
2040102601	0	1	0	0	0	1	0	0	0	0	0	0.199	Poorest
2040102901	0	1	0	0	0	1	0	0	0	0	0	0.199	Poorest
2040102902	0	1	0	0	0	1	0	0	0	0	0	0.199	Poorest
2040103101	0	2	1	0	0	0	1	0	0	0	0	1.237	Poorest
2040103201	0	2	0	0	1	1	1	0	0	0	0	1.336	Poorest
2040103301	0	1	1	0	1	1	1	0	0	0	0	1.512	Poorest
2040103501	0	2	1	1	1	1	1	5	0	0	0	3.255	Fourth
2040103701	0	1	1	1	1	1	1	0	0	0	0	1.961	Second
2040103802	0	1	0	0	0	1	0	0	0	0	0	0.199	Poorest
2040104102	0	1	1	0	0	1	0	2	0	0	0	1.012	Poorest
2040104401	0	1	1	0	0	1	1	8	0	0	0	2.79	Middle
2040104501	0	1	0	0	0	1	1	0	0	0	0	0.663	Poorest
2040104601	0	1	1	1	0	0	1	0	0	0	0	1.487	Poorest
2040104701	0	1	1	1	1	1	1	2	1	0	0	2.568	Middle
2040104801	0	2	1	1	1	1	1	6	0	0	0	3.474	Fourth
2040104901	0	2	1	1	1	1	1	1	0	0	0	2.379	Middle
2040105001	0	2	1	0	0	1	1	10	0	0	0	3.427	Fourth
2040105101	0	1	1	1	1	1	1	2	0	0	0	2.399	Middle
2040105201	0	1	1	1	1	1	1	5	4	0	0	3.732	Fourth
2040105301	0	1	1	1	0	1	0	8	0	0	0	2.775	Middle
2040105401	0	1	1	0	1	1	1	3	0	0	0	2.169	Second
2040105601	0	1	1	1	1	1	1	10	0	0	2	4.151	Fourth
2040105602	0	2	1	0	0	1	1	0	0	0	1	1.237	Poorest
2040105701	0	2	1	1	1	1	1	9	0	0	1	4.131	Fourth
2040105801	0	1	0	0	0	1	0	5	0	0	0	1.294	Poorest
2040105901	0	1	1	1	1	0	0	0	0	0	0	1.497	Poorest
2040106001	0	2	1	1	1	1	1	12	0	0	0	4.788	Richest
2040106101	0	1	0	0	0	1	0	0	0	0	0	0.199	Poorest
2040106102	0	1	1	0	0	1	1	1	0	0	0	1.257	Poorest
2040106301	0	2	0	0	0	1	1	0	0	0	0	0.862	Poorest
2040106302	0	2	0	0	0	1	1	25	0	2	0	6.831	Richest
2040106401	0	3	1	1	1	1	1	15	0	0	0	5.644	Richest
2040106601	0	1	0	1	1	0	1	1	0	0	1	1.805	Second
2040106701	0	1	1	1	1	1	1	13	0	0	2	4.808	Richest
2040106801	0	1	0	1	1	0	1	0	0	0	1	1.586	Second
2040106901	0	1	1	1	1	1	1	0	0	8	5	3.937	Fourth
2040107001	0	3	0	0	0	0	0	1	0	0	0	0.816	Poorest
2040107101	0	3	1	0	0	1	0	18	0	0	0	4.914	Richest
2040107301	0	2	1	0	0	1	1	29	0	0	1	7.588	Richest
2040107401	0	1	1	1	1	1	1	6	0	0	0	3.275	Fourth
2040107501	0	2	1	0	1	1	1	11	0	2	1	4.614	Fourth
2040107601	0	2	1	0	1	1	1	5	0	0	2	2.806	Middle
2040107701	0	2	1	0	1	0	1	0	0	0	0	1.711	Second
2040107801	0	3	1	1	1	1	1	11	2	0	0	5.106	Richest
2040107901	0	1	1	0	1	1	0	5	0	0	0	2.143	Second
2040108101	0	2	0	0	0	1	0	0	0	0	0	0.398	Poorest
2040108201	0	1	0	1	1	1	1	0	0	0	0	1.586	Second
2040108301	0	1	1	0	1	1	1	5	0	0	0	2.607	Middle
2040108401	0	3	1	0	1	1	1	2	2	0	0	2.686	Middle
2040108501	0	1	1	0	1	1	1	15	0	0	0	4.797	Richest
2040108601	0	1	0	1	1	1	1	0	0	0	0	1.586	Second
2040108602	0	2	1	1	1	1	1	7	1	0	0	3.862	Fourth
2040108901	0	2	1	1	1	1	1	15	0	0	0	5.445	Richest
2040109101	0	2	1	1	1	1	1	20	0	0	0	6.54	Richest
2040109301	0	1	1	1	1	1	1	5	0	0	0	3.056	Middle
2040109401	0	1	1	1	0	1	1	0	0	0	0	1.487	Poorest
2040109801	0	2	1	0	0	1	1	10	10	0	0	5.117	Richest
2040109901	0	2	1	1	1	1	1	4	0	0	0	3.036	Middle
2040110001	1	1	1	0	1	1	1	0	0	0	0	1.705	Second
2040110101	0	2	1	0	1	1	1	7	2	0	3	3.582	Fourth
2040110201	0	2	1	1	1	1	1	12	0	0	0	4.788	Richest
2040110801	0	2	1	0	1	0	1	6	0	0	0	3.025	Middle
2040111101	0	1	0	0	0	1	0	0	0	0	0	0.199	Poorest
2040111201	0	1	0	0	1	0	0	0	0	0	0	0.673	Poorest
2040111301	0	1	1	0	1	1	1	20	0	0	0	5.892	Richest
2040200101	0	2	1	1	1	1	1	12	0	0	1	4.788	Richest
2040200301	0	1	1	1	1	1	1	8	0	0	0	3.713	Fourth
2040200601	0	2	1	0	1	1	1	1	0	0	0	1.93	Second
2040200701	0	1	0	1	1	0	1	5	0	0	0	2.681	Middle
2040200702	0	1	0	0	0	0	0	0	0	0	0	0.199	Poorest
2040200901	0	2	0	1	1	1	1	10	0	5	0	5.21	Richest
2040201001	0	2	1	1	1	1	1	1	0	0	0	2.379	Middle
2040201201	0	1	0	1	1	1	1	2	0	3	0	2.765	Middle
2040201301	0	1	0	0	1	1	1	0	0	0	0	1.137	Poorest
2040201401	0	1	1	1	1	0	1	0	0	2	0	2.455	Middle
2040201501	0	1	0	0	1	0	1	10	0	0	0	3.327	Fourth
2040201701	0	1	0	1	1	1	1	10	0	0	0	3.776	Fourth
2040300201	0	2	1	1	1	1	1	6	0	0	0	3.474	Fourth
2040300401	0	1	1	0	1	0	1	5	0	0	0	2.607	Middle
2040300501	0	2	1	1	1	1	1	7	0	0	0	3.693	Fourth
2040300601	0	2	1	1	0	1	1	3	0	0	0	2.343	Middle
2040300701	0	2	0	1	1	1	1	22	0	2	0	7.097	Richest
2040301101	0	2	0	1	1	1	1	10	0	0	0	3.975	Fourth
2040301301	0	1	1	1	1	1	1	3	0	0	0	2.618	Middle
2040301401	0	1	1	1	1	0	1	2	0	0	0	2.399	Middle
2040301501	0	1	1	1	1	0	1	5	0	0	0	3.056	Middle
2040301701	0	3	1	1	1	1	1	10	0	0	0	4.549	Fourth
2040301801	0	1	1	1	1	1	1	0	0	0	0	1.961	Second
2040301901	0	1	1	1	1	0	1	0	0	0	0	1.961	Second
2040302001	0	2	1	1	1	1	1	15	0	0	0	5.445	Richest
2040302101	0	1	1	1	1	1	1	0	0	0	0	1.961	Second
2040302201	0	1	0	0	0	0	0	0	0	0	0	0.199	Poorest
2040302601	0	1	1	1	1	1	1	20	0	0	0	6.341	Richest
2040302701	0	1	1	1	1	1	1	6	0	0	0	3.275	Fourth
2040302801	0	2	1	1	1	1	1	10	0	1	0	4.597	Fourth
2040302901	0	2	1	1	1	1	1	20	0	0	0	6.54	Richest
2040303201	0	2	1	1	1	1	1	8	0	0	0	3.912	Fourth
2040303301	0	1	1	0	1	1	1	8	0	0	0	3.264	Fourth
2040303601	0	2	1	0	1	0	1	2	0	0	0	2.149	Second
2040303701	0	1	1	1	1	0	1	3	0	0	0	2.618	Middle
2040303801	0	2	0	1	1	1	1	9	0	1	0	4.003	Fourth
2040303901	1	2	0	1	1	1	1	20	0	10	0	8.828	Richest
2040304101	0	1	0	1	1	0	1	6	0	0	0	2.9	Middle
2040304301	0	2	1	1	1	1	1	6	0	2	0	3.968	Fourth
2040304501	0	1	1	1	1	0	1	2	0	5	0	3.634	Fourth
2040304801	0	1	0	0	0	1	1	0	0	6	0	2.145	Second
2040304901	0	1	0	0	1	1	1	0	0	0	0	1.137	Poorest
2040305101	0	1	1	1	1	1	1	2	2	16	0	6.689	Richest
2040305301	0	1	1	0	1	1	1	8	0	0	0	3.264	Fourth
2040305401	0	2	1	1	1	1	1	18	0	0	0	6.102	Richest
2040305601	0	2	0	0	0	1	1	25	0	1	0	6.584	Richest
2040305701	0	1	0	0	1	1	1	0	0	1	0	1.384	Poorest
2040305801	0	3	1	1	1	1	1	5	0	2	0	3.948	Fourth
2040306001	0	2	0	1	1	1	1	1	0	0	0	2.004	Second
2040306101	0	1	1	1	1	0	1	0	0	0	0	1.961	Second
2040306201	0	1	0	0	1	1	1	30	0	0	0	7.707	Richest
2040306401	0	1	1	0	1	0	1	0	0	0	0	1.512	Poorest
2040306501	0	1	0	1	1	1	1	0	0	0	0	1.586	Second
2040306601	0	1	1	1	1	1	1	30	0	0	0	8.531	Richest
2040306701	0	1	1	1	1	1	1	6	0	0	0	3.275	Fourth
2040307001	0	2	1	1	0	1	1	16	0	0	0	5.19	Richest
2040307201	0	2	1	0	1	1	1	0	0	0	0	1.711	Second
2040307401	1	2	1	1	1	1	1	15	0	10	0	8.108	Richest
2040307601	0	2	1	1	1	1	1	0	0	0	0	2.16	Second
2040307701	0	2	1	1	1	1	1	3	0	2	0	3.311	Fourth
2040307801	0	1	0	0	0	1	0	0	0	0	0	0.199	Poorest
2040307901	0	2	1	1	1	1	1	5	0	3	0	3.996	Fourth
2040308001	0	2	1	1	1	1	1	8	0	0	0	3.912	Fourth
2040308501	0	1	1	1	1	1	1	30	0	0	0	8.531	Richest
2040308801	0	2	1	0	0	1	1	0	0	0	1	1.237	Poorest
2040309001	0	2	1	1	1	1	1	1	0	0	0	2.379	Middle
2040309101	0	2	1	1	1	1	1	0	0	0	0	2.16	Second
2040309201	0	1	0	0	1	1	1	0	0	0	0	1.137	Poorest
2040309401	0	1	1	1	1	1	1	0	0	0	0	1.961	Second
2040309501	0	2	0	0	1	1	1	0	0	0	1	1.336	Poorest
2040309601	0	2	1	0	1	0	1	5	0	0	2	2.806	Middle
2040309701	0	1	1	1	1	1	1	5	0	0	0	3.056	Middle
2040309901	0	1	0	1	1	1	1	2	0	0	0	2.024	Second
2040310101	0	2	1	1	1	0	1	15	0	2	4	5.939	Richest
2040310401	0	1	0	0	0	1	0	0	0	0	0	0.199	Poorest
2040310501	0	1	0	0	0	1	0	0	0	0	1	0.199	Poorest
2040310601	0	1	1	1	1	1	0	10	0	0	2	3.687	Fourth
2040310701	0	1	0	1	0	1	1	7	0	0	0	2.645	Middle
2040310702	0	1	0	1	0	1	1	0	0	0	0	1.112	Poorest
2040310801	0	1	0	0	0	1	0	30	0	0	0	6.769	Richest
2040311101	0	1	0	0	0	1	0	0	0	0	0	0.199	Poorest
2040311102	0	1	0	0	0	1	1	0	0	0	0	0.663	Poorest
2040311201	0	1	1	0	1	1	1	0	0	0	1	1.512	Poorest
2040311301	0	1	1	1	1	1	1	19	0	0	0	6.122	Richest
2040311501	0	1	0	0	0	1	0	0	0	0	0	0.199	Poorest
2040311601	0	1	0	1	1	1	1	0	0	0	0	1.586	Second
2040311701	0	1	0	1	1	1	1	0	0	0	0	1.586	Second
2040311801	0	1	0	0	0	1	0	0	0	0	2	0.199	Poorest
2040311901	0	1	0	1	1	1	1	11	0	0	0	3.995	Fourth
2040312001	0	1	0	0	0	1	0	1	0	0	2	0.418	Poorest
2040312101	0	2	0	0	0	1	0	0	0	0	0	0.398	Poorest
2040312102	0	1	0	0	0	0	0	0	0	0	0	0.199	Poorest
2040312103	0	1	0	0	0	1	0	0	0	0	0	0.199	Poorest
2040312401	0	1	0	0	0	0	0	0	0	0	0	0.199	Poorest
2040312402	0	1	0	0	1	0	1	5	0	0	0	2.232	Middle
2040312501	0	1	0	0	0	0	0	0	0	0	0	0.199	Poorest
2040312701	0	2	0	0	0	0	0	2	0	0	0	0.836	Poorest
2040312801	0	1	0	0	0	1	0	0	0	2	1	0.693	Poorest
2040312901	0	2	1	1	0	1	0	0	0	0	0	1.222	Poorest
2040313201	0	1	1	0	0	1	0	3	0	0	0	1.231	Poorest
2040313501	0	1	0	0	0	1	1	0	0	0	0	0.663	Poorest
2040313701	0	2	0	1	1	1	1	15	0	0	0	5.07	Richest
2040313801	0	1	0	0	0	1	0	0	0	0	1	0.199	Poorest
2040313802	0	1	0	0	0	0	0	0	0	0	0	0.199	Poorest
2040314001	1	1	1	1	1	0	1	0	0	0	0	2.154	Second
2040314003	0	1	1	1	1	1	1	5	3	0	0	3.563	Fourth
2040314101	0	1	1	0	0	1	1	0	0	0	0	1.038	Poorest
2040314201	0	1	0	0	0	0	0	4	0	0	3	1.075	Poorest
2040314301	0	1	0	0	0	1	0	0	0	0	0	0.199	Poorest
2040314401	0	1	0	0	0	0	0	0	0	0	0	0.199	Poorest
2040314501	0	1	0	0	0	1	0	0	0	0	2	0.199	Poorest
2040314601	0	2	0	1	1	1	1	2	0	0	0	2.223	Middle
2040314801	0	1	1	1	1	1	1	10	0	0	0	4.151	Fourth
2040314901	0	2	1	1	1	1	1	3	0	0	0	2.817	Middle
2040315001	0	1	1	0	0	1	0	0	0	0	0	0.574	Poorest
2040315101	0	2	1	0	0	1	0	16	6	2	0	5.785	Richest
2040315301	0	1	1	0	0	0	1	1	0	0	0	1.257	Poorest
2040315401	0	1	1	0	1	0	1	0	0	0	0	1.512	Poorest
2040315501	0	1	1	0	1	1	1	0	0	0	0	1.512	Poorest
2040315601	0	1	1	0	1	0	1	0	0	0	0	1.512	Poorest
2040315701	0	1	1	0	0	1	1	2	0	0	0	1.476	Poorest
2040400101	0	1	1	1	1	0	1	1	0	0	0	2.18	Second
2040400201	0	1	0	1	1	0	1	6	0	0	0	2.9	Middle
2040400501	0	1	1	1	1	1	1	0	0	0	0	1.961	Second
2040400502	0	1	1	1	1	1	1	18	0	0	0	5.903	Richest
2040400701	0	1	0	1	1	1	1	10	0	0	0	3.776	Fourth
2040500101	0	3	1	1	1	1	1	20	0	6	0	8.221	Richest
2040500201	0	1	1	1	1	1	1	8	0	2	1	4.207	Fourth
2040500301	0	1	1	1	1	1	1	6	0	0	0	3.275	Fourth
2040500401	0	1	1	1	1	1	1	5	0	0	0	3.056	Middle
2040500501	0	1	1	1	1	0	1	0	0	0	0	1.961	Second
2040500601	0	2	1	1	1	1	1	12	0	0	0	4.788	Richest
2040600101	0	1	1	0	0	1	1	6	0	0	0	2.352	Middle
2040600201	0	1	1	1	1	1	1	2	0	0	0	2.399	Middle
2040600202	0	2	1	1	1	1	1	10	0	4	3	5.338	Richest
2040600401	0	1	1	1	1	1	1	20	0	0	0	6.341	Richest
2040600701	0	2	1	1	1	1	1	30	0	0	0	8.73	Richest
2040600801	0	1	0	1	1	1	1	4	0	0	0	2.462	Middle
2040601001	0	1	1	1	1	1	1	10	0	0	0	4.151	Fourth
2040601101	0	2	0	1	1	1	1	10	0	0	0	3.975	Fourth
2040601201	0	1	1	1	1	1	1	3	0	0	0	2.618	Middle
2040601401	0	1	0	1	1	1	1	0	0	0	0	1.586	Second
2040601501	0	1	0	1	1	1	1	1	0	0	0	1.805	Second
2040601901	0	1	1	0	0	1	1	5	0	0	0	2.133	Second
2040602001	0	1	1	1	1	1	1	1	0	0	0	2.18	Second
2040602501	0	2	1	0	0	1	1	10	0	0	1	3.427	Fourth
2040602601	0	2	1	1	1	1	1	40	9	2	0	12.935	Richest
2040700201	0	1	1	1	1	1	1	11	0	0	0	4.37	Fourth
2040700601	0	1	1	1	1	1	1	0	0	0	0	1.961	Second
2040700801	0	2	1	1	1	1	1	0	0	0	0	2.16	Second
2040900201	0	1	1	1	1	1	1	30	4	4	0	10.195	Richest
2040900301	0	2	1	0	0	1	1	6	0	0	0	2.551	Middle
2040900401	0	2	1	1	1	1	1	12	0	0	0	4.788	Richest
2040901001	0	1	1	1	1	1	1	20	0	0	0	6.341	Richest
2041000101	0	1	1	1	1	1	1	30	4	0	0	9.207	Richest
2041000201	0	2	1	1	1	1	1	2	4	0	0	3.274	Fourth
2041000401	0	2	1	0	1	1	1	3	0	12	0	5.332	Richest
2041000601	0	1	0	1	1	0	1	4	0	0	0	2.462	Middle
2041000801	0	1	1	1	1	0	1	10	3	0	0	4.658	Richest
2041001001	0	1	1	0	0	1	1	7	0	0	0	2.571	Middle
2041001101	0	1	1	1	1	1	1	1	0	0	0	2.18	Second
2041001301	0	1	0	0	1	1	1	4	0	0	0	2.013	Second
2041001601	0	1	0	0	1	1	1	9	0	5	0	4.343	Fourth
2041001801	0	1	1	0	1	1	1	5	0	0	0	2.607	Middle
2041002001	0	1	1	1	1	1	1	15	0	3	2	5.987	Richest
2041002002	0	1	1	1	1	0	1	1	0	0	1	2.18	Second
2041002101	0	1	1	1	1	0	1	2	0	0	1	2.399	Middle
2041002201	0	1	1	0	0	1	0	3	0	0	0	1.231	Poorest
2041002601	0	1	1	1	1	1	1	3	3	0	0	3.125	Fourth
2041002701	0	2	1	1	1	1	1	4	0	6	0	4.518	Fourth
2041002901	0	2	1	1	1	1	1	50	18	7	0	17.881	Richest
2041003101	0	1	1	1	1	1	1	4	0	0	0	2.837	Middle
2041003201	0	1	1	1	1	0	1	3	0	0	0	2.618	Middle
2041003202	0	1	1	1	1	1	1	0	0	0	0	1.961	Second
2041003501	1	1	1	1	1	1	1	10	0	3	0	5.085	Richest
2041003901	0	1	1	1	1	0	1	5	0	0	0	3.056	Middle
2041004001	0	1	1	1	1	1	1	10	0	0	0	4.151	Fourth
2041004201	0	2	0	0	0	1	1	20	0	0	0	5.242	Richest
2041004401	0	3	1	1	1	1	1	50	0	0	0	13.309	Richest
2041004601	0	1	0	0	1	1	1	0	0	0	0	1.137	Poorest
2041004701	0	2	0	1	1	1	1	1	0	0	0	2.004	Second
2041004801	0	2	0	1	1	1	1	3	0	0	0	2.442	Middle
2041005101	0	1	1	0	1	1	1	6	0	0	0	2.826	Middle
2041005201	0	1	1	1	1	1	1	10	2	0	0	4.489	Fourth
2041005401	0	2	1	1	0	0	1	1	0	0	0	1.905	Second
2041005601	0	1	0	0	0	0	0	1	0	0	0	0.418	Poorest
2041005701	0	1	1	0	1	0	1	9	0	0	0	3.483	Fourth
2041005801	0	1	1	0	0	0	1	2	0	0	0	1.476	Poorest
2041006001	0	2	0	1	1	1	1	20	0	4	2	7.153	Richest
2041006201	0	1	1	1	1	1	1	1	0	0	0	2.18	Second
2041006401	0	2	1	1	1	1	1	7	0	8	0	5.669	Richest
2041006601	0	2	1	1	1	1	1	17	0	3	0	6.624	Richest
2041006801	0	2	1	1	1	1	1	14	0	1	3	5.473	Richest
2041007101	0	1	1	1	1	1	1	0	0	0	0	1.961	Second
2041007201	0	1	1	0	1	1	0	0	0	0	0	1.048	Poorest
2041007501	0	2	1	1	1	1	1	13	0	5	0	6.242	Richest
2041007901	0	1	1	1	1	1	1	20	0	0	0	6.341	Richest
2041008001	0	1	0	1	1	0	1	3	0	2	0	2.737	Middle
2041008201	0	1	1	1	0	0	1	22	0	0	0	6.305	Richest
2041008301	0	1	1	0	0	1	1	2	3	1	0	2.23	Middle
2041008401	0	2	1	1	0	1	1	3	0	0	0	2.343	Middle
2041008601	0	2	1	1	1	1	1	40	0	5	0	12.155	Richest
2041008801	0	2	1	1	1	1	1	20	0	6	0	8.022	Richest
2041009101	0	2	1	1	1	1	1	2	0	0	2	2.598	Middle
2041009301	0	2	1	1	1	1	1	8	0	0	0	3.912	Fourth
2041100201	0	1	1	1	1	1	1	2	0	0	0	2.399	Middle
2041100301	0	1	1	1	1	0	1	1	0	0	0	2.18	Second
2041100401	0	1	1	1	1	1	1	2	0	0	0	2.399	Middle
2041100501	0	1	0	1	1	1	1	0	0	0	0	1.586	Second
2041100701	0	2	1	1	1	1	1	16	0	0	0	5.664	Richest
2041100801	0	1	0	1	1	0	1	1	0	0	0	1.805	Second
2041200101	0	2	1	1	1	1	1	21	13	0	0	8.956	Richest
2041200201	0	1	1	0	1	1	1	16	0	0	0	5.016	Richest
2041200401	0	2	1	1	1	1	1	2	0	0	0	2.598	Middle
2041200501	0	2	1	1	1	1	1	18	0	2	0	6.596	Richest
2041200601	0	4	1	1	1	1	1	80	0	13	0	23.289	Richest
2041200701	0	2	1	1	1	1	1	12	0	9	0	7.011	Richest
2041200801	0	2	1	0	1	1	1	14	2	0	0	5.115	Richest
2041300201	0	1	1	1	1	1	1	0	0	0	0	1.961	Second
2041300301	0	2	1	1	1	1	1	2	0	0	0	2.598	Middle
2041300401	0	1	1	1	1	1	1	3	0	0	0	2.618	Middle
2041300501	0	2	1	1	1	1	1	10	2	5	0	5.923	Richest
2041300601	0	1	1	1	0	0	1	10	0	4	0	4.665	Richest
2041300701	0	2	1	1	1	1	1	3	0	2	0	3.311	Fourth
2041301001	0	1	1	1	1	0	1	20	3	12	0	9.812	Richest
2041400201	0	1	0	1	1	1	1	5	0	0	0	2.681	Middle
2041400301	0	2	1	0	1	1	1	15	0	0	0	4.996	Richest
2041400401	0	1	0	0	1	1	1	4	0	0	0	2.013	Second
2041400501	0	2	1	1	1	1	1	2	0	0	0	2.598	Middle
2041400601	0	2	1	0	1	1	1	14	0	0	0	4.777	Richest
2041400901	0	1	0	0	0	1	1	8	0	0	0	2.415	Middle
2041401201	0	1	1	1	1	1	1	15	0	0	0	5.246	Richest
2041401401	0	1	1	1	1	0	1	15	0	0	0	5.246	Richest
2041401701	0	1	1	1	1	1	1	10	0	0	0	4.151	Fourth
2041500101	0	1	1	1	1	0	1	9	0	0	0	3.932	Fourth
2041600101	0	1	1	1	1	1	1	10	0	0	0	4.151	Fourth
2041600201	0	1	1	1	1	1	1	2	0	0	0	2.399	Middle
2041600401	0	1	1	1	1	0	1	0	0	0	0	1.961	Second
2041600402	0	1	1	1	1	1	1	1	0	0	0	2.18	Second
2041600701	0	2	0	1	0	1	1	0	0	0	0	1.311	Poorest
2041600801	0	1	1	1	1	1	1	5	0	2	0	3.55	Fourth
2041600901	0	1	1	0	1	1	1	0	0	0	0	1.512	Poorest
2041601001	0	1	1	1	1	0	1	30	0	0	0	8.531	Richest
2041601201	0	2	1	1	1	1	1	5	0	0	0	3.255	Fourth
2041601301	0	1	1	1	1	1	1	20	0	0	1	6.341	Richest
2041601501	0	1	1	1	1	1	1	3	0	0	0	2.618	Middle
2041601901	0	1	1	1	0	1	1	11	0	0	0	3.896	Fourth
2041602101	0	2	1	1	1	1	1	3	1	2	0	3.48	Fourth
2041602201	0	1	1	1	1	1	1	13	0	2	0	5.302	Richest
2041602501	0	1	1	1	1	1	1	9	0	0	0	3.932	Fourth
2041602701	0	1	1	1	1	1	1	2	0	0	0	2.399	Middle
2041602801	0	2	1	1	1	1	1	10	0	9	1	6.573	Richest
2041603101	0	1	1	1	1	1	1	2	0	0	2	2.399	Middle
2041603201	0	1	0	1	0	0	1	2	0	0	0	1.55	Second
2041603301	0	1	0	0	1	0	1	3	0	0	0	1.794	Second
2041603401	0	2	1	0	0	1	1	0	0	1	0	1.484	Poorest
2041603501	0	2	1	1	1	1	1	4	0	0	0	3.036	Middle
2041603601	0	1	1	1	1	1	1	10	0	0	0	4.151	Fourth
2041603701	0	2	1	1	1	1	1	9	0	0	0	4.131	Fourth
2041700101	0	2	0	0	1	1	1	3	0	0	4	1.993	Second
2041700201	1	2	0	0	0	0	1	12	0	0	0	3.683	Fourth
2041700401	0	2	0	0	0	1	1	0	0	0	0	0.862	Poorest
2041700501	0	1	1	1	1	1	1	6	0	0	0	3.275	Fourth
2041700601	0	2	1	0	0	1	1	0	0	0	0	1.237	Poorest
2041700701	0	1	0	0	0	1	0	0	0	0	0	0.199	Poorest
2041700901	0	2	0	0	0	1	0	0	0	0	0	0.398	Poorest
2041701001	0	1	0	0	0	1	0	0	0	0	0	0.199	Poorest
2041701101	0	1	0	0	0	0	0	0	0	0	0	0.199	Poorest
2041701201	0	1	0	0	0	1	0	8	0	0	6	1.951	Second
2041701401	0	1	0	0	0	1	0	0	0	0	0	0.199	Poorest
2041701501	0	3	1	1	1	1	1	0	0	0	0	2.359	Middle
2041701901	0	2	1	0	0	1	1	10	0	0	4	3.427	Fourth
2041702001	0	2	0	0	0	1	0	0	0	0	0	0.398	Poorest
2041702101	0	2	1	0	1	0	1	0	0	0	0	1.711	Second
2041702301	0	2	0	0	0	0	0	0	0	0	0	0.398	Poorest
2041702401	0	2	0	0	0	0	0	2	0	0	2	0.836	Poorest
2041702501	0	3	1	1	1	1	1	0	0	0	1	2.359	Middle
2041702601	0	1	1	1	1	1	1	0	0	0	0	1.961	Second
2041702901	0	2	1	1	0	1	0	0	0	0	2	1.222	Poorest
2041703001	0	1	1	1	1	1	1	0	0	0	0	1.961	Second
2041703301	0	1	1	0	0	1	0	9	0	0	0	2.545	Middle
2041703501	0	1	1	1	1	0	1	0	0	0	0	1.961	Second
2041703601	0	1	0	1	1	1	0	0	0	0	0	1.122	Poorest
2041703701	0	2	0	0	0	1	0	16	0	0	1	3.902	Fourth
2041704301	0	2	1	1	1	1	1	0	0	0	0	2.16	Second
2041704401	0	1	0	0	0	0	0	0	0	0	0	0.199	Poorest
2041704501	0	1	0	0	0	0	0	0	0	0	0	0.199	Poorest
2041704701	0	1	0	1	1	0	1	0	0	0	0	1.586	Second
2041704901	0	1	1	1	1	1	1	6	0	0	0	3.275	Fourth
2041705101	0	1	1	0	0	1	1	12	0	0	0	3.666	Fourth
2041705501	0	4	1	1	1	1	1	50	0	0	0	13.508	Richest
2041800701	0	1	1	1	1	1	1	2	0	0	0	2.399	Middle
2041801001	0	1	1	1	1	0	1	3	0	0	0	2.618	Middle
2041801101	0	1	0	1	0	0	0	0	0	1	0	0.895	Poorest
2041801301	0	2	1	1	1	1	1	11	0	0	0	4.569	Fourth
2041801401	0	1	1	1	1	1	1	0	0	0	0	1.961	Second
2041801501	0	2	1	1	1	1	1	20	0	0	0	6.54	Richest
2041900101	0	1	1	1	1	1	1	0	0	0	0	1.961	Second
2041900501	0	1	1	1	1	1	1	0	0	0	0	1.961	Second
2041900601	0	1	1	1	1	1	1	0	0	0	0	1.961	Second
2041900801	0	2	1	0	1	1	1	2	0	0	0	2.149	Second
2041900901	0	1	1	1	1	1	1	0	0	0	0	1.961	Second
2041901101	0	2	0	1	1	0	1	0	0	0	0	1.785	Second
2041901301	0	1	1	1	1	0	1	0	0	0	0	1.961	Second
2041901302	0	1	1	0	0	1	1	0	0	0	0	1.038	Poorest
2041901401	0	2	1	1	1	1	1	6	0	0	0	3.474	Fourth
2042000101	0	2	1	1	1	1	1	50	0	0	0	13.11	Richest
2042000501	0	1	1	0	0	0	1	3	0	0	0	1.695	Second
2042000601	0	2	1	1	1	0	1	3	0	0	0	2.817	Middle
2042000701	0	1	1	1	1	1	1	0	0	0	0	1.961	Second
2042000801	0	1	0	0	1	1	1	2	0	0	0	1.575	Second
2042000802	0	1	0	1	1	0	1	1	0	0	0	1.805	Second
2042000901	0	1	0	0	1	0	1	1	0	0	0	1.356	Poorest
2042001001	0	1	1	1	1	1	1	10	0	0	0	4.151	Fourth
2042001101	0	1	0	1	1	1	1	1	0	3	0	2.546	Middle
2042200101	0	1	1	1	0	1	1	2	0	0	0	1.925	Second
2042200401	0	2	1	0	1	1	1	3	0	0	0	2.368	Middle
2042200501	0	1	1	1	1	1	1	1	0	0	0	2.18	Second
2042200801	0	1	0	0	0	0	0	0	0	0	0	0.199	Poorest
2042201001	0	1	0	1	1	1	1	3	0	0	0	2.243	Middle
2042201101	0	1	0	1	1	0	1	0	0	0	0	1.586	Second
2042201201	0	2	1	1	1	1	1	4	0	0	0	3.036	Middle
2042201301	0	2	1	0	1	1	1	0	0	0	0	1.711	Second
2042201401	0	1	1	1	1	1	1	4	0	0	0	2.837	Middle
2042201501	0	2	1	1	1	1	1	10	0	0	0	4.35	Fourth
2042201901	0	1	0	1	0	1	1	3	0	0	0	1.769	Second
2042202201	0	2	1	1	1	1	1	3	2	0	0	3.155	Fourth
2042202401	0	1	1	1	1	1	1	3	0	0	0	2.618	Middle
2042202701	0	2	0	0	1	0	1	0	0	0	0	1.336	Poorest
2042202801	0	2	0	1	1	1	1	10	0	0	0	3.975	Fourth
2042203002	0	2	1	1	1	1	1	15	0	0	0	5.445	Richest
2042203003	0	1	1	1	1	1	1	15	0	0	0	5.246	Richest
2042203101	0	1	1	0	1	0	1	1	0	0	0	1.731	Second
2042203201	0	1	0	1	1	1	1	5	0	0	0	2.681	Middle
2042203301	0	3	1	1	1	1	1	8	5	13	0	8.167	Richest
2042203501	0	1	0	0	1	1	1	0	0	0	0	1.137	Poorest
2042203702	0	1	1	1	1	1	1	1	0	0	0	2.18	Second
2042203801	0	1	0	0	0	1	0	2	0	0	0	0.637	Poorest
2042204101	0	2	1	1	1	0	1	0	0	0	0	2.16	Second
2042204301	0	1	0	0	1	1	1	1	0	0	0	1.356	Poorest
2042204302	0	1	1	1	1	1	1	0	0	0	0	1.961	Second
2042204401	0	2	1	1	1	1	1	4	0	0	4	3.036	Middle
2042204501	0	3	0	0	0	1	0	5	0	0	0	1.692	Second
2042204601	0	1	1	1	1	1	1	0	0	0	0	1.961	Second
2042204701	0	1	1	1	1	1	1	0	0	0	0	1.961	Second
2042204801	0	2	1	1	1	1	1	6	0	0	0	3.474	Fourth
2042300101	0	1	1	1	1	1	1	10	0	1	0	4.398	Fourth
2042300201	0	1	1	1	1	1	1	0	0	3	0	2.702	Middle
2042300301	0	2	1	1	1	1	1	4	3	0	0	3.543	Fourth
2042300801	0	1	0	1	1	1	1	0	0	0	0	1.586	Second
2042301101	0	2	1	1	1	1	1	6	3	0	0	3.981	Fourth
2042301301	0	2	1	1	1	1	1	4	0	0	0	3.036	Middle
2042301901	0	2	1	0	0	1	1	15	0	0	0	4.522	Fourth
2042302001	0	1	1	1	1	0	1	5	0	0	0	3.056	Middle
2042302101	0	1	1	1	1	1	1	8	0	0	0	3.713	Fourth
2042302201	0	1	1	1	1	1	1	20	0	0	0	6.341	Richest
2042302301	0	2	1	1	1	1	1	6	0	0	0	3.474	Fourth
2042400101	0	2	0	0	1	1	1	0	0	0	0	1.336	Poorest
2042400201	0	1	0	0	0	1	0	0	0	0	0	0.199	Poorest
2042400401	0	2	1	0	0	1	1	13	0	0	0	4.084	Fourth
2042400402	0	2	1	0	0	1	1	18	0	0	0	5.179	Richest
2042400901	0	5	1	1	1	1	1	0	0	0	3	2.757	Middle
2042401201	0	1	1	0	0	1	1	0	0	0	0	1.038	Poorest
2042401202	0	1	0	0	0	0	0	0	0	0	0	0.199	Poorest
2042401203	0	1	0	1	0	1	0	0	0	0	0	0.648	Poorest
2042401301	0	2	1	1	1	1	1	0	0	0	0	2.16	Second
2042401401	0	1	0	0	0	1	1	0	0	0	0	0.663	Poorest
2042401501	0	1	1	0	1	1	1	9	0	0	0	3.483	Fourth
2042401502	0	1	0	0	0	0	0	0	0	0	0	0.199	Poorest
2042401601	0	1	0	0	0	0	0	0	0	0	0	0.199	Poorest
2042401902	0	1	1	1	1	1	1	0	0	0	0	1.961	Second
2042402001	0	2	1	0	1	1	1	0	0	0	0	1.711	Second
2042402301	0	2	0	0	0	0	1	0	0	0	0	0.862	Poorest
2042402501	0	3	1	1	1	1	1	8	0	5	1	5.346	Richest
2042402601	0	2	1	1	1	1	1	9	0	0	0	4.131	Fourth
2042402801	0	1	0	0	1	0	1	0	0	0	0	1.137	Poorest
2042402803	0	2	1	0	0	1	0	0	0	0	0	0.773	Poorest
2042402901	0	2	0	0	1	1	1	0	0	0	0	1.336	Poorest
2042403201	0	1	1	1	0	1	0	200	2	0	2	45.161	Richest
2042403701	0	2	1	0	0	1	0	20	0	0	0	5.153	Richest
2042403901	0	1	1	0	0	1	0	2	0	0	0	1.012	Poorest
2042404201	0	2	1	0	0	0	1	0	2	0	0	1.575	Second
2042404301	0	1	1	0	0	1	0	0	0	0	0	0.574	Poorest
2042404401	0	1	1	0	0	0	0	4	5	0	10	2.295	Middle
2042600201	0	2	0	0	0	1	0	2	1	0	0	1.005	Poorest
2042600301	0	3	0	0	0	1	0	0	0	0	2	0.597	Poorest
2042600401	0	2	0	0	0	1	0	0	0	0	0	0.398	Poorest
2042600501	0	2	0	0	0	1	0	0	0	0	0	0.398	Poorest
2042600601	0	1	0	0	0	0	0	0	0	0	0	0.199	Poorest
2042600701	0	2	0	0	0	1	0	0	0	2	0	0.892	Poorest
2042600801	0	2	0	0	0	1	0	1	0	0	0	0.617	Poorest
2042600802	0	1	0	0	0	0	0	0	0	0	1	0.199	Poorest
2042600901	0	2	0	0	0	1	0	0	0	0	0	0.398	Poorest
2042601001	0	2	1	0	0	1	0	0	0	0	0	0.773	Poorest
2042601101	0	4	1	1	0	1	0	0	0	0	0	1.62	Second
2042601301	0	1	1	1	1	1	1	2	0	0	0	2.399	Middle
2042601401	0	1	1	1	1	0	1	0	0	0	0	1.961	Second
2042601601	0	2	1	1	1	1	1	0	0	0	0	2.16	Second
2042601701	0	1	1	1	1	1	1	0	0	0	0	1.961	Second
2042601801	0	1	1	1	1	1	1	0	0	0	0	1.961	Second
2042601901	0	3	1	1	1	1	1	4	0	0	0	3.235	Fourth
2042602201	0	1	0	1	1	1	1	0	0	0	0	1.586	Second
2042602301	0	2	1	1	1	1	1	10	4	0	2	5.026	Richest
2042602402	0	1	0	1	1	1	1	0	0	0	0	1.586	Second
2042602403	0	1	1	0	1	1	1	1	0	0	0	1.731	Second
2042602501	0	4	0	1	1	1	1	0	0	0	2	2.183	Middle
2042602601	0	1	0	1	1	1	1	4	1	0	1	2.631	Middle
2042602701	0	1	0	0	0	1	0	0	0	0	0	0.199	Poorest
2042602801	0	3	1	0	1	1	1	2	0	2	0	2.842	Middle
2042603001	0	1	0	0	0	1	0	0	0	0	0	0.199	Poorest
2042603002	0	1	0	1	1	1	1	0	0	0	0	1.586	Second
2042603003	0	2	1	1	1	0	1	2	4	0	1	3.274	Fourth
2042603101	0	4	0	0	0	1	0	12	0	0	0	3.424	Fourth
2042603301	0	2	0	0	0	1	0	0	0	0	0	0.398	Poorest
2042603501	0	1	0	0	0	1	0	0	0	0	0	0.199	Poorest
2042603601	0	1	0	0	0	0	0	0	0	0	0	0.199	Poorest
2042603701	0	1	0	0	0	1	0	8	0	0	0	1.951	Second
2042603702	0	2	0	0	0	1	0	0	0	0	0	0.398	Poorest
2042603801	0	1	0	0	0	0	0	0	0	0	0	0.199	Poorest
2042603901	0	2	1	1	1	1	1	0	0	0	0	2.16	Second
2042604101	0	3	0	0	0	0	0	0	0	0	0	0.597	Poorest
3010100401	0	2	1	1	1	1	1	0	0	0	0	2.16	Second
3010101201	0	1	1	1	1	0	1	0	0	0	0	1.961	Second
3010101301	0	1	1	1	1	0	1	0	0	0	0	1.961	Second
3010101401	0	2	1	1	1	1	1	26	5	0	0	8.699	Richest
3010101501	0	1	1	1	1	1	1	0	0	0	0	1.961	Second
3010101601	0	1	0	0	0	0	0	0	0	0	0	0.199	Poorest
3010101701	0	1	1	1	1	1	1	0	0	0	0	1.961	Second
3010101801	0	1	1	0	0	1	1	3	0	0	0	1.695	Second
3010102101	0	2	1	1	1	1	1	0	0	0	0	2.16	Second
3010102201	0	3	1	1	1	1	1	20	3	0	2	7.246	Richest
3010102601	0	2	1	1	1	1	1	2	3	4	0	4.093	Fourth
3010102701	0	2	0	1	1	1	1	0	0	0	0	1.785	Second
3010103101	0	2	1	1	1	1	1	0	0	0	0	2.16	Second
3010103301	0	1	1	1	1	1	1	0	0	0	0	1.961	Second
3010103401	0	2	1	1	1	1	1	0	0	0	0	2.16	Second
3010103801	0	2	1	1	1	1	1	2	0	0	1	2.598	Middle
3010103901	0	2	1	1	1	1	1	2	0	0	2	2.598	Middle
3010104101	0	1	1	0	0	0	1	6	0	0	0	2.352	Middle
3010104201	0	1	1	1	1	1	1	0	0	0	0	1.961	Second
3010104301	0	1	1	1	1	0	1	0	0	0	0	1.961	Second
3010104401	0	1	0	0	0	1	0	0	0	0	0	0.199	Poorest
3010104601	0	1	0	1	1	1	0	0	0	0	0	1.122	Poorest
3010104701	0	1	0	0	0	1	0	0	0	0	0	0.199	Poorest
3010104702	0	1	0	0	0	0	0	0	0	0	0	0.199	Poorest
3010104703	0	1	1	1	1	1	1	0	0	0	0	1.961	Second
3010104901	0	1	0	1	1	1	1	0	0	0	0	1.586	Second
3010104902	0	1	0	0	0	0	0	0	0	0	0	0.199	Poorest
3010104903	0	1	0	0	0	1	1	1	0	0	0	0.882	Poorest
3010104904	0	1	0	0	1	1	1	0	0	0	0	1.137	Poorest
3010105001	0	1	0	1	1	1	1	7	6	0	0	4.133	Fourth
3010105101	0	1	0	0	0	0	0	4	0	0	0	1.075	Poorest
3010105301	0	1	0	0	1	0	0	0	0	0	0	0.673	Poorest
3010105501	0	1	0	0	0	1	1	0	0	0	0	0.663	Poorest
3010105502	0	1	0	0	0	1	1	0	0	0	0	0.663	Poorest
3010105601	0	2	1	1	1	1	1	15	0	0	2	5.445	Richest
3010105701	0	1	1	1	1	1	1	0	0	0	0	1.961	Second
3010105801	0	1	1	1	1	1	1	19	1	0	0	6.291	Richest
3010105901	0	1	1	0	0	1	1	0	0	0	0	1.038	Poorest
3010105902	0	2	1	0	0	1	1	0	0	0	0	1.237	Poorest
3010106101	0	2	1	1	1	1	1	20	1	0	0	6.709	Richest
3010106301	0	2	1	1	1	1	1	5	0	0	0	3.255	Fourth
3010106601	0	2	1	1	1	1	1	11	0	0	0	4.569	Fourth
3010106701	0	2	1	0	1	0	1	10	0	0	0	3.901	Fourth
3010106901	0	1	1	1	1	0	1	0	0	0	0	1.961	Second
3010106902	0	1	1	1	1	1	1	0	0	0	0	1.961	Second
3010107101	0	1	1	0	1	0	1	0	0	0	0	1.512	Poorest
3010107201	0	2	0	0	0	0	0	0	0	0	0	0.398	Poorest
3010107501	0	3	0	1	1	1	1	10	0	0	0	4.174	Fourth
3010107901	0	2	1	1	1	1	1	0	0	0	0	2.16	Second
3010108001	0	1	1	0	0	1	0	15	0	0	0	3.859	Fourth
3010108301	0	1	1	1	1	1	1	6	0	0	0	3.275	Fourth
3010108302	0	1	1	1	1	1	1	0	0	0	0	1.961	Second
3010109301	0	2	1	1	1	1	1	15	0	0	3	5.445	Richest
3010110401	0	1	0	0	0	1	0	0	0	0	0	0.199	Poorest
3010110402	0	1	0	0	0	1	0	0	0	0	0	0.199	Poorest
3010111001	0	1	0	0	0	1	0	27	0	0	1	6.112	Richest
3010111002	0	2	0	0	0	1	0	5	0	1	1	1.74	Second
3010111003	0	2	1	0	0	1	1	0	0	0	0	1.237	Poorest
3010111701	0	2	1	1	1	1	1	6	0	0	0	3.474	Fourth
3010200201	0	1	1	1	1	0	1	0	0	0	0	1.961	Second
3010200401	0	1	1	1	1	0	1	4	3	0	0	3.344	Fourth
3010200701	0	1	1	1	1	1	1	6	0	0	0	3.275	Fourth
3010200801	0	1	1	1	1	0	1	1	0	0	0	2.18	Second
3010200901	0	1	1	1	1	0	1	2	2	0	0	2.737	Middle
3010201101	0	1	1	1	1	1	1	3	0	0	0	2.618	Middle
3010201601	0	2	1	1	1	1	1	10	0	0	0	4.35	Fourth
3010201701	0	1	1	1	1	1	1	0	0	0	0	1.961	Second
3010201801	0	1	1	1	1	1	1	39	0	0	0	10.502	Richest
3010201901	0	1	1	1	0	1	1	0	0	0	0	1.487	Poorest
3010202101	0	2	0	0	0	1	0	0	0	0	0	0.398	Poorest
3010202201	0	1	0	0	0	1	0	0	0	4	0	1.187	Poorest
3010202301	1	1	1	1	1	1	1	1	12	0	0	4.401	Fourth
3010202601	0	2	1	1	1	1	1	0	0	0	0	2.16	Second
3010202801	0	2	0	0	0	1	1	6	2	0	0	2.514	Middle
3010203101	0	1	0	0	1	0	0	1	0	0	0	0.892	Poorest
3010203201	0	1	0	0	1	1	1	0	0	0	0	1.137	Poorest
3010203301	0	1	0	0	1	1	1	0	0	0	0	1.137	Poorest
3010203401	0	1	1	0	0	1	1	0	0	0	0	1.038	Poorest
3010203501	0	1	0	0	0	1	1	2	0	0	0	1.101	Poorest
3010203601	0	2	0	1	1	1	1	0	0	0	0	1.785	Second
3010203602	0	1	0	0	1	1	1	0	0	0	0	1.137	Poorest
3010203701	0	2	0	0	0	1	0	0	0	0	0	0.398	Poorest
3010203901	0	1	0	0	1	1	1	1	0	0	0	1.356	Poorest
3010204101	0	1	1	1	1	1	1	8	0	0	0	3.713	Fourth
3010204501	0	2	1	1	1	1	1	0	0	0	0	2.16	Second
3010204601	0	2	1	1	1	1	1	8	0	0	0	3.912	Fourth
3010204701	0	1	0	0	1	1	0	2	0	0	0	1.111	Poorest
3010204702	0	1	1	1	1	1	1	1	0	0	0	2.18	Second
3010204801	0	1	1	1	1	1	1	0	0	0	0	1.961	Second
3010204901	0	1	1	1	1	1	1	0	0	0	0	1.961	Second
3010205201	0	2	0	0	1	0	0	0	0	1	0	1.119	Poorest
3010205301	0	2	0	1	1	0	1	1	0	0	0	2.004	Second
3010205401	0	1	1	1	1	1	1	0	0	0	0	1.961	Second
3010205701	0	1	1	0	0	1	1	3	0	0	1	1.695	Second
3010205801	0	3	0	1	1	1	1	5	0	10	1	5.549	Richest
3010205901	0	2	1	1	1	1	1	0	0	0	0	2.16	Second
3010206101	0	1	1	1	1	1	1	15	0	0	0	5.246	Richest
3010206201	0	2	1	1	1	1	1	5	0	0	0	3.255	Fourth
3010206301	1	1	1	1	1	1	1	6	0	9	0	5.691	Richest
3010206401	0	2	1	1	1	1	1	0	0	0	0	2.16	Second
3010206501	1	2	1	1	1	1	1	4	0	2	0	3.723	Fourth
3010206901	1	3	1	1	1	1	1	10	0	24	0	10.67	Richest
3010207001	0	2	1	1	1	1	1	0	0	0	0	2.16	Second
3010207101	0	1	1	1	1	1	1	4	0	0	5	2.837	Middle
3010207201	0	1	0	1	1	1	0	2	0	0	0	1.56	Second
3010207301	0	1	1	1	1	1	1	4	0	4	1	3.825	Fourth
3010207401	1	2	1	1	1	1	1	2	0	9	1	5.014	Richest
3010207402	0	1	0	0	1	0	1	4	0	0	0	2.013	Second
3010207501	0	1	1	1	1	1	1	2	0	0	0	2.399	Middle
3010207601	0	3	0	1	1	1	1	7	0	6	0	4.999	Richest
3010207701	0	1	0	1	0	1	1	10	0	0	0	3.302	Fourth
3010207702	0	1	1	1	1	0	1	0	0	0	0	1.961	Second
3010207901	0	3	1	1	1	1	1	1	0	0	0	2.578	Middle
3010208001	0	2	1	1	1	1	1	3	0	0	0	2.817	Middle
3010208301	0	1	1	1	1	1	1	2	0	0	0	2.399	Middle
3010208401	0	2	1	0	1	1	0	7	0	0	0	2.78	Middle
3010208501	0	1	0	1	1	1	1	9	0	0	0	3.557	Fourth
3010208701	0	2	1	1	1	1	1	3	0	0	0	2.817	Middle
3010209201	0	1	1	1	1	1	1	17	1	0	0	5.853	Richest
3010209301	0	1	1	1	0	1	1	9	4	0	0	4.134	Fourth
3010209401	0	1	1	1	1	1	1	6	0	0	0	3.275	Fourth
3010209501	0	1	1	1	1	1	1	2	0	0	0	2.399	Middle
3010209601	0	1	1	1	1	1	1	0	0	0	0	1.961	Second
3010209701	0	1	1	1	1	0	1	0	0	0	0	1.961	Second
3010209901	0	2	1	1	1	0	1	2	0	0	0	2.598	Middle
3010210001	0	2	1	0	1	0	1	0	0	4	0	2.699	Middle
3010210301	0	2	1	0	0	1	0	2	0	0	0	1.211	Poorest
3010210401	0	1	1	0	1	1	1	3	0	0	0	2.169	Second
3010210501	0	1	1	0	0	1	0	0	0	0	0	0.574	Poorest
3010210601	0	1	1	1	1	1	1	11	0	0	1	4.37	Fourth
3010210701	0	2	1	1	1	0	1	2	0	0	0	2.598	Middle
3010211001	0	1	0	0	0	1	0	0	0	0	0	0.199	Poorest
3010211201	0	2	1	1	1	1	1	4	0	0	0	3.036	Middle
3010211301	0	2	1	0	0	1	0	10	0	0	0	2.963	Middle
3010211601	0	2	1	1	0	1	1	20	11	6	1	9.407	Richest
3010211701	0	4	1	1	1	1	1	6	0	4	0	4.86	Richest
3010211901	0	1	1	1	1	1	1	2	0	0	0	2.399	Middle
3010212101	0	1	1	1	1	1	1	1	0	0	0	2.18	Second
3010212201	0	2	1	1	0	1	1	0	0	0	0	1.686	Second
3010212301	0	2	1	1	1	1	1	30	0	0	0	8.73	Richest
3010212501	0	2	0	1	1	0	1	18	3	6	0	7.716	Richest
3010212801	0	1	1	1	1	1	1	0	0	0	0	1.961	Second
3010300201	0	1	1	1	1	1	1	0	0	0	0	1.961	Second
3010300401	0	2	1	1	1	1	1	1	0	0	0	2.379	Middle
3010300601	0	1	1	1	1	1	1	1	0	0	0	2.18	Second
3010300701	0	2	1	1	1	1	1	0	0	0	0	2.16	Second
3010300901	0	1	1	1	1	1	1	2	0	0	0	2.399	Middle
3010301001	0	2	0	1	1	1	1	10	0	0	1	3.975	Fourth
3010301101	0	2	1	1	1	1	1	0	0	0	0	2.16	Second
3010301201	0	1	0	1	1	1	1	0	0	0	0	1.586	Second
3010301401	0	3	1	1	1	1	1	3	0	0	1	3.016	Middle
3010301501	0	3	0	0	0	1	1	29	0	0	0	7.412	Richest
3010301601	0	1	0	0	0	0	0	0	0	0	0	0.199	Poorest
3010301701	0	1	1	0	0	1	1	3	0	0	0	1.695	Second
3010301801	0	1	0	1	1	1	1	20	0	0	0	5.966	Richest
3010301901	0	2	1	1	1	1	1	13	0	1	0	5.254	Richest
3010302101	0	1	0	0	0	1	0	0	0	0	11	0.199	Poorest
3010302201	0	1	1	1	1	1	1	2	2	0	0	2.737	Middle
3010302401	0	1	1	0	1	1	1	3	0	0	0	2.169	Second
3010302501	0	1	1	0	1	1	1	6	0	0	1	2.826	Middle
3010302502	0	1	0	0	0	0	0	0	0	0	0	0.199	Poorest
3010302601	0	1	1	0	1	1	1	7	3	0	0	3.552	Fourth
3010302701	0	2	1	1	1	1	1	30	0	0	0	8.73	Richest
3010302801	0	1	1	1	1	1	1	12	12	0	1	6.617	Richest
3010302901	0	1	1	1	1	1	1	10	6	0	1	5.165	Richest
3010303001	0	1	1	1	1	1	1	6	4	0	0	3.951	Fourth
3010303101	0	1	1	1	1	1	1	6	0	0	0	3.275	Fourth
3010303201	0	1	1	1	1	1	1	2	0	0	0	2.399	Middle
3010303601	0	1	1	0	1	1	1	0	0	0	0	1.512	Poorest
3010303701	0	1	1	0	1	0	1	3	0	0	0	2.169	Second
3010304101	0	1	1	0	1	1	1	0	0	0	0	1.512	Poorest
3010400101	0	4	0	0	0	1	0	45	0	0	0	10.651	Richest
3010400201	0	2	0	0	0	1	0	100	0	0	0	22.298	Richest
3010400401	0	1	1	0	0	1	0	3	5	1	0	2.323	Middle
3010400501	0	1	1	1	1	1	1	12	0	0	0	4.589	Fourth
3010400601	0	2	1	0	1	1	1	10	0	0	0	3.901	Fourth
3010400701	0	2	1	0	0	0	1	10	0	0	0	3.427	Fourth
3010400801	0	1	1	1	1	1	1	3	0	0	0	2.618	Middle
3010401201	0	1	0	1	1	0	1	1	0	0	0	1.805	Second
3010401301	0	1	0	0	0	1	0	0	0	0	0	0.199	Poorest
3010401401	0	1	0	0	0	0	0	0	0	0	0	0.199	Poorest
3010401501	0	2	1	1	1	1	1	2	0	0	0	2.598	Middle
3010401701	0	1	1	1	1	0	1	6	0	0	0	3.275	Fourth
3010401801	0	1	0	0	0	0	0	5	0	0	0	1.294	Poorest
3010402001	0	2	1	1	1	1	1	15	0	0	1	5.445	Richest
3010500101	0	1	0	0	0	0	0	0	0	0	0	0.199	Poorest
3010500201	0	1	1	1	1	0	1	0	0	0	0	1.961	Second
3010500202	0	1	1	1	1	0	1	0	0	0	0	1.961	Second
3010500401	0	1	0	0	0	1	0	0	0	0	0	0.199	Poorest
3010500501	0	1	1	1	1	1	1	15	4	0	0	5.922	Richest
3010500502	0	1	0	0	0	0	0	0	0	0	0	0.199	Poorest
3010500601	0	2	1	1	1	1	1	17	0	0	0	5.883	Richest
3010500701	0	1	1	1	1	1	1	0	0	0	0	1.961	Second
3010500801	0	2	1	1	1	1	1	6	0	0	0	3.474	Fourth
3010600201	0	1	1	1	1	1	1	10	3	0	5	4.658	Richest
3010700101	0	1	1	0	1	1	1	9	0	0	0	3.483	Fourth
3010700201	0	2	1	1	1	1	1	2	0	0	0	2.598	Middle
3010800101	0	1	1	1	1	1	1	0	0	0	0	1.961	Second
3010800201	0	1	1	0	1	1	1	10	0	0	3	3.702	Fourth
3010800501	0	1	1	1	1	0	1	0	0	0	0	1.961	Second
3010800701	0	1	0	1	1	1	1	15	0	0	0	4.871	Richest
3010800801	0	2	1	1	1	1	1	4	0	0	0	3.036	Middle
3010800802	0	1	1	1	1	1	0	10	0	0	0	3.687	Fourth
3010800803	0	1	1	1	1	0	1	5	0	0	11	3.056	Middle
3010800901	0	1	1	0	0	1	1	0	0	0	0	1.038	Poorest
3010900101	0	2	1	1	1	1	1	8	3	0	0	4.419	Fourth
3010900301	0	2	1	1	1	1	1	12	0	0	0	4.788	Richest
3010900401	0	2	1	1	1	1	1	10	0	0	1	4.35	Fourth
3010900501	0	1	1	1	1	1	1	14	0	3	0	5.768	Richest
3010900601	0	1	1	0	0	1	1	1	0	0	2	1.257	Poorest
3010900901	0	1	1	0	0	1	1	0	0	0	2	1.038	Poorest
3010901001	0	1	1	0	0	0	1	0	0	0	0	1.038	Poorest
3010901101	0	2	1	0	1	1	1	10	0	0	8	3.901	Fourth
3010901201	0	2	1	1	1	1	1	0	0	0	0	2.16	Second
3010901401	0	1	1	1	1	1	1	4	0	0	2	2.837	Middle
3010901501	0	2	0	0	0	1	0	0	0	0	0	0.398	Poorest
3010901801	0	1	1	1	1	1	1	0	0	0	0	1.961	Second
3010901901	0	1	1	1	1	1	1	3	0	0	0	2.618	Middle
3010901902	0	1	1	1	1	1	1	2	0	0	0	2.399	Middle
3010902001	0	1	0	0	0	0	0	0	0	0	0	0.199	Poorest
3010902101	0	1	1	1	1	1	1	6	0	0	0	3.275	Fourth
3010902201	0	1	1	1	1	0	1	4	0	0	0	2.837	Middle
3010902301	0	1	0	0	0	0	0	0	0	0	0	0.199	Poorest
3011000101	0	2	1	1	1	1	1	8	0	0	0	3.912	Fourth
3011100301	0	1	1	1	1	0	1	5	0	0	1	3.056	Middle
3011100401	0	1	0	1	1	1	1	1	0	0	7	1.805	Second
3011100501	0	1	1	1	1	0	1	5	0	0	1	3.056	Middle
3011100601	0	1	0	1	1	1	1	5	0	0	2	2.681	Middle
3011100801	0	1	1	0	1	0	1	2	0	0	0	1.95	Second
3011101101	0	1	1	0	0	1	1	15	0	0	0	4.323	Fourth
3011101201	0	2	1	1	1	1	1	4	0	0	0	3.036	Middle
3011101301	0	2	0	1	1	1	1	40	0	0	1	10.545	Richest
3011101401	0	1	1	1	1	1	1	15	0	0	0	5.246	Richest
3011101501	0	1	1	1	1	1	1	0	0	0	0	1.961	Second
3011101601	0	1	1	0	0	1	1	2	0	0	0	1.476	Poorest
3011101701	0	1	0	0	0	1	0	9	0	0	0	2.17	Second
3011101801	0	1	1	1	1	1	1	6	0	0	0	3.275	Fourth
3011101901	0	1	0	0	0	0	0	0	0	0	0	0.199	Poorest
3011102001	0	2	1	1	1	1	1	30	0	0	0	8.73	Richest
3011102201	0	1	1	0	0	0	1	6	0	0	0	2.352	Middle
3011102301	0	2	0	0	1	1	1	10	2	0	2	3.864	Fourth
3011102401	0	2	1	1	1	1	1	30	0	0	1	8.73	Richest
3011102601	0	1	1	1	1	1	1	10	0	0	0	4.151	Fourth
3011102701	0	1	1	1	1	1	1	0	0	0	1	1.961	Second
3011102801	0	2	1	1	1	1	1	14	0	0	0	5.226	Richest
3011103001	0	1	1	0	1	1	1	2	0	0	0	1.95	Second
3011103301	0	2	1	1	1	1	1	10	6	0	1	5.364	Richest
3011103401	0	1	1	1	1	1	1	7	0	0	0	3.494	Fourth
3011103601	0	1	1	1	1	0	1	4	0	0	0	2.837	Middle
3011103701	0	2	1	1	1	1	1	10	0	0	0	4.35	Fourth
3011103801	0	1	1	1	1	1	1	1	0	0	0	2.18	Second
3011104001	0	1	0	1	1	0	1	0	0	0	0	1.586	Second
3011104101	0	2	1	1	1	1	1	14	0	0	0	5.226	Richest
3011104201	0	1	1	1	1	1	1	2	0	0	0	2.399	Middle
3011104601	0	1	1	1	1	1	1	13	0	0	0	4.808	Richest
3011104701	0	1	1	1	1	1	1	30	0	0	0	8.531	Richest
3011200101	0	1	1	1	1	1	1	1	0	0	0	2.18	Second
3011200501	0	1	1	1	1	0	1	1	0	0	0	2.18	Second
3011200701	0	1	1	1	1	1	1	12	0	0	0	4.589	Fourth
3011200801	0	1	1	1	1	0	1	16	0	0	0	5.465	Richest
3011200901	0	1	1	1	1	0	1	0	0	0	0	1.961	Second
3011201001	0	1	1	1	1	0	1	5	0	2	0	3.55	Fourth
3011201101	0	1	1	1	1	1	1	25	0	0	0	7.436	Richest
3011201201	0	1	1	1	1	1	1	10	0	0	0	4.151	Fourth
3011201301	0	1	1	1	1	1	1	0	0	0	0	1.961	Second
3011201901	0	1	1	1	1	1	1	2	0	0	0	2.399	Middle
3011202001	0	1	0	0	0	1	1	3	0	0	0	1.32	Poorest
3011202101	0	1	1	1	1	1	1	10	0	0	1	4.151	Fourth
3011300101	0	1	1	1	1	1	1	0	0	0	0	1.961	Second
3011301001	0	1	0	0	0	1	0	3	0	0	0	0.856	Poorest
3011301101	0	2	1	0	0	1	1	30	2	0	0	8.145	Richest
3011301301	0	2	0	1	1	1	1	24	0	0	0	7.041	Richest
3011301401	0	1	1	0	1	0	1	10	3	0	0	4.209	Fourth
3011301901	0	1	0	0	0	1	0	0	0	0	0	0.199	Poorest
3011302001	0	1	0	0	0	0	0	1	0	0	0	0.418	Poorest
3011302002	0	1	1	0	1	1	1	0	0	0	0	1.512	Poorest
3011302101	0	1	1	1	1	0	1	0	0	0	0	1.961	Second
3011302201	0	1	1	1	1	1	1	0	0	0	0	1.961	Second
3011302301	0	2	1	0	0	0	0	18	0	0	0	4.715	Richest
3011302801	0	2	1	1	1	1	1	0	0	0	0	2.16	Second
3011303001	0	1	1	0	0	1	1	2	0	0	2	1.476	Poorest
3011303101	0	2	0	0	0	1	0	0	0	0	0	0.398	Poorest
3011303301	0	2	1	1	1	1	1	11	0	5	0	5.804	Richest
3011304001	0	1	1	1	1	1	1	2	0	0	0	2.399	Middle
3011304201	0	2	1	1	1	1	1	0	0	0	0	2.16	Second
3011304301	0	2	0	1	1	1	1	20	0	0	0	6.165	Richest
3011400401	0	1	0	0	0	0	0	0	0	0	0	0.199	Poorest
3011400501	0	1	0	0	0	0	0	0	0	0	0	0.199	Poorest
3011400701	0	1	1	1	1	0	1	0	0	0	0	1.961	Second
3011401201	0	2	1	1	1	1	1	4	0	0	2	3.036	Middle
3011401401	0	2	1	1	1	1	1	1	0	0	0	2.379	Middle
3011401601	0	1	0	0	0	1	0	0	0	0	2	0.199	Poorest
3011401701	0	3	1	1	1	1	1	4	0	7	3	4.964	Richest
3011401801	0	2	1	1	1	1	1	5	0	0	4	3.255	Fourth
3011401802	0	1	0	0	0	1	0	0	0	0	0	0.199	Poorest
3011402101	0	1	1	1	1	0	1	15	2	0	0	5.584	Richest
3011402201	0	1	0	0	0	1	0	0	0	0	0	0.199	Poorest
3011402301	0	1	0	0	0	0	0	0	0	0	0	0.199	Poorest
3011402501	0	3	1	1	1	1	1	10	0	0	0	4.549	Fourth
3011402601	0	1	0	0	0	1	0	0	0	0	0	0.199	Poorest
3011402801	0	2	1	1	1	1	1	1	0	0	2	2.379	Middle
3011402901	0	2	0	1	1	1	1	5	3	0	2	3.387	Fourth
3011403101	0	2	0	1	1	1	1	4	0	1	1	2.908	Middle
3011403201	0	1	0	0	0	1	1	3	0	0	0	1.32	Poorest
3011403301	0	2	1	1	1	0	1	15	0	0	0	5.445	Richest
3011403501	0	2	0	1	1	0	1	1	0	0	0	2.004	Second
3011403601	0	1	1	1	1	1	1	0	0	0	0	1.961	Second
3011403602	0	1	0	0	0	0	0	0	0	0	0	0.199	Poorest
3011403701	0	1	0	0	0	0	0	0	0	0	0	0.199	Poorest
3011403901	0	2	0	0	0	1	0	8	0	0	2	2.15	Second
3011404001	0	1	0	0	1	0	0	0	0	0	1	0.673	Poorest
3011404101	0	1	1	1	1	0	1	1	0	0	1	2.18	Second
3011404301	0	1	0	0	0	0	0	0	0	0	0	0.199	Poorest
3011404501	0	1	0	1	1	1	1	5	0	0	2	2.681	Middle
3011404701	0	1	0	0	0	1	0	4	0	0	5	1.075	Poorest
3011404901	0	2	1	1	1	1	1	0	0	0	3	2.16	Second
3011405001	0	1	1	1	1	0	1	3	0	0	0	2.618	Middle
3011405101	0	1	1	0	0	1	0	0	0	0	0	0.574	Poorest
3011405201	0	1	1	1	1	1	1	8	4	0	2	4.389	Fourth
3011405301	0	1	1	1	0	1	1	0	0	0	0	1.487	Poorest
3011405501	0	1	1	1	1	1	1	0	0	0	0	1.961	Second
3011405601	0	1	0	0	0	0	0	0	0	0	0	0.199	Poorest
3011405701	0	1	1	1	1	0	1	1	0	0	0	2.18	Second
3011405801	0	1	1	0	1	1	1	8	0	0	2	3.264	Fourth
3011405901	0	2	1	1	1	1	1	0	0	0	0	2.16	Second
3011406001	0	1	1	1	1	1	1	0	0	0	0	1.961	Second
3011406101	0	2	1	1	1	1	1	0	0	0	0	2.16	Second
3011406301	0	2	1	1	1	0	1	0	0	0	0	2.16	Second
3020100201	0	1	0	0	0	1	0	50	0	0	2	11.149	Richest
3020100301	0	1	1	1	1	1	1	10	0	0	0	4.151	Fourth
3020100801	0	1	1	0	1	1	1	4	0	0	1	2.388	Middle
3020100901	0	1	1	1	1	1	1	2	0	0	0	2.399	Middle
3020101201	0	2	1	0	1	0	1	0	0	0	0	1.711	Second
3020101401	0	1	1	1	1	0	1	2	0	0	0	2.399	Middle
3020101501	0	2	0	0	1	1	1	20	0	0	1	5.716	Richest
3020101701	0	1	0	0	1	0	0	0	0	0	0	0.673	Poorest
3020101801	0	2	1	0	0	0	1	12	0	0	0	3.865	Fourth
3020101901	0	2	0	0	1	1	1	17	0	0	0	5.059	Richest
3020102101	0	1	1	0	0	1	1	10	0	0	0	3.228	Fourth
3020102201	0	1	1	0	1	0	1	0	0	0	0	1.512	Poorest
3020102301	0	1	0	0	0	0	0	2	0	0	1	0.637	Poorest
3020102401	0	2	0	1	0	1	1	3	0	0	13	1.968	Second
3020102501	0	1	1	0	0	1	1	0	0	0	0	1.038	Poorest
3020102701	0	1	1	0	1	1	0	3	0	0	2	1.705	Second
3020102801	0	3	1	0	1	1	1	20	0	5	8	7.525	Richest
3020103201	0	3	1	1	1	1	1	20	0	0	0	6.739	Richest
3020103301	0	2	1	0	0	0	0	2	0	0	1	1.211	Poorest
3020103401	0	2	0	0	1	0	1	1	0	0	0	1.555	Second
3020103501	0	2	0	0	0	0	1	5	0	0	0	1.957	Second
3020103901	0	1	1	0	0	1	1	0	0	0	1	1.038	Poorest
3020104101	0	1	0	0	1	0	1	0	0	0	0	1.137	Poorest
3020104301	0	2	1	1	1	1	1	35	0	0	0	9.825	Richest
3020104401	0	1	1	1	1	1	1	0	0	0	1	1.961	Second
3020104501	0	2	1	1	1	1	1	2	0	0	0	2.598	Middle
3020104701	0	2	1	1	1	1	1	35	0	0	0	9.825	Richest
3020104801	0	1	1	0	0	1	1	15	0	0	3	4.323	Fourth
3020105001	0	1	0	1	0	0	1	8	0	0	0	2.864	Middle
3020105101	0	1	1	1	1	0	1	15	0	0	1	5.246	Richest
3020106101	0	1	0	1	1	0	1	0	0	0	0	1.586	Second
3020106501	0	1	1	0	0	1	1	10	0	0	4	3.228	Fourth
3020200301	0	1	0	1	1	1	1	10	0	0	0	3.776	Fourth
3020200601	0	1	1	0	1	0	1	1	0	0	0	1.731	Second
3020200802	0	1	0	1	0	0	0	0	0	0	0	0.648	Poorest
3020200901	0	1	0	1	1	0	1	0	0	0	0	1.586	Second
3020201101	0	1	1	0	1	1	1	11	0	0	0	3.921	Fourth
3020201201	0	1	0	0	0	0	0	1	0	0	0	0.418	Poorest
3020201302	0	1	1	1	1	0	1	1	0	0	0	2.18	Second
3020300101	0	1	0	1	1	0	1	15	0	0	0	4.871	Richest
3020300201	0	1	1	1	1	1	1	6	0	0	0	3.275	Fourth
3020300401	0	1	0	1	1	0	1	1	0	0	0	1.805	Second
3020300501	0	1	0	0	0	0	1	2	0	0	0	1.101	Poorest
3020300601	0	1	1	0	0	0	1	20	0	0	0	5.418	Richest
3020300801	0	1	1	1	1	1	1	15	0	0	0	5.246	Richest
3020301001	0	1	1	0	0	0	1	0	0	0	0	1.038	Poorest
3020301601	0	1	1	1	1	1	1	5	0	0	0	3.056	Middle
3020302001	0	1	1	1	1	1	1	50	0	0	0	12.911	Richest
3020302101	0	1	1	0	1	1	1	12	0	0	0	4.14	Fourth
3020302201	0	1	1	1	1	1	1	11	0	0	0	4.37	Fourth
3020400101	0	2	1	0	1	1	1	9	0	0	0	3.682	Fourth
3020400201	0	1	1	1	1	1	1	14	0	0	0	5.027	Richest
3020400301	0	1	1	0	0	0	1	0	0	0	1	1.038	Poorest
3020400401	0	1	1	0	0	1	1	2	0	0	0	1.476	Poorest
3020400501	0	2	1	1	1	1	1	20	0	0	4	6.54	Richest
3020400701	0	1	1	1	1	1	1	60	0	0	2	15.101	Richest
3020400901	0	1	1	1	1	1	1	10	0	0	0	4.151	Fourth
3020401001	0	1	1	0	1	0	1	0	0	0	0	1.512	Poorest
3020401201	0	1	1	1	1	0	1	6	0	0	1	3.275	Fourth
3020401301	0	2	1	1	1	1	1	40	0	0	1	10.92	Richest
3020500101	0	1	1	1	1	0	1	0	0	0	0	1.961	Second
3020500201	0	1	1	1	1	1	1	3	0	0	0	2.618	Middle
3020500301	0	2	1	0	1	1	1	14	3	1	0	5.531	Richest
3020500302	0	1	1	1	1	0	1	5	0	0	0	3.056	Middle
3020600101	0	2	1	0	1	1	1	5	1	0	0	2.975	Middle
3020600501	1	1	1	0	0	0	1	4	0	0	0	2.107	Second
3020700101	0	1	0	1	0	1	0	5	0	0	2	1.743	Second
3020700401	0	1	0	1	1	0	1	10	0	0	0	3.776	Fourth
3020700501	0	1	0	1	1	1	1	20	0	0	1	5.966	Richest
3020700801	0	1	1	1	1	1	1	25	0	0	0	7.436	Richest
3020700901	0	1	1	1	1	0	1	1	0	0	0	2.18	Second
3020701101	0	1	1	1	1	0	1	15	0	0	1	5.246	Richest
3020701201	0	1	1	1	0	0	1	3	0	0	0	2.144	Second
3020701301	0	1	1	0	0	0	0	0	0	0	0	0.574	Poorest
3020701501	0	1	1	1	1	1	1	10	0	0	0	4.151	Fourth
3020701601	0	1	1	1	1	1	1	0	0	0	2	1.961	Second
3020701701	0	1	1	1	1	1	1	4	0	0	0	2.837	Middle
3020701801	0	1	0	0	0	1	1	0	0	0	0	0.663	Poorest
3020702001	0	1	1	0	0	1	1	4	0	0	0	1.914	Second
3020702101	0	1	1	0	0	1	1	1	0	0	0	1.257	Poorest
3020702301	0	2	1	1	1	0	1	15	0	0	0	5.445	Richest
3020800101	0	2	1	1	1	0	1	6	0	0	1	3.474	Fourth
3020800201	0	2	1	0	1	1	1	6	0	0	1	3.025	Middle
3020900101	0	1	1	1	1	0	1	12	0	0	0	4.589	Fourth
3020900201	0	1	1	1	1	0	1	4	0	0	1	2.837	Middle
3020900301	0	1	1	1	1	1	1	30	0	0	2	8.531	Richest
3020900501	0	1	1	0	1	1	1	1	0	0	1	1.731	Second
3020900601	0	1	1	1	1	1	1	6	0	0	1	3.275	Fourth
3020901001	0	1	1	1	1	0	1	9	0	0	0	3.932	Fourth
3020901201	0	1	1	0	0	0	1	2	0	0	0	1.476	Poorest
3021000101	0	1	1	0	1	0	1	11	0	0	0	3.921	Fourth
3021000201	0	1	0	0	1	0	1	0	0	0	0	1.137	Poorest
3021000301	0	1	1	0	1	0	1	10	0	0	0	3.702	Fourth
3021000401	0	2	0	0	1	1	1	6	0	0	0	2.65	Middle
3021000501	0	1	1	0	0	0	1	4	0	0	0	1.914	Second
3021000502	0	1	1	0	1	1	1	30	0	0	0	8.082	Richest
3021000601	0	1	1	0	0	1	1	6	0	0	0	2.352	Middle
3021100201	0	2	1	1	1	1	1	25	0	0	0	7.635	Richest
3021100401	0	1	1	1	1	0	1	7	0	0	1	3.494	Fourth
3021100601	0	1	0	0	0	0	0	0	0	0	0	0.199	Poorest
3021100801	0	1	1	0	1	0	1	4	0	0	0	2.388	Middle
3021101001	0	2	1	0	0	0	1	5	0	0	1	2.332	Middle
3021101201	0	1	0	0	0	0	0	16	0	0	0	3.703	Fourth
3021101401	0	2	1	0	0	1	1	1	0	0	0	1.456	Poorest
3021200101	0	1	0	1	0	0	1	0	0	0	0	1.112	Poorest
3021200201	0	1	0	1	1	0	0	0	0	0	0	1.122	Poorest
3021200301	0	1	1	0	1	1	0	2	0	0	0	1.486	Poorest
3021200401	0	1	0	1	1	1	1	0	0	0	0	1.586	Second
3021200501	0	1	1	1	1	1	1	6	0	0	0	3.275	Fourth
3021200601	0	1	1	1	1	0	1	1	0	0	1	2.18	Second
3021200701	0	1	1	1	1	1	1	1	0	0	1	2.18	Second
3021200801	0	1	0	0	0	1	0	2	0	0	0	0.637	Poorest
3021200901	0	1	1	1	1	0	1	0	0	0	0	1.961	Second
3021201201	0	1	1	1	1	1	1	6	0	0	0	3.275	Fourth
3021201301	0	1	1	1	1	1	1	0	0	0	0	1.961	Second
3021300101	0	1	0	1	1	0	1	3	0	0	0	2.243	Middle
3021300301	0	1	1	1	1	0	1	2	0	0	0	2.399	Middle
3021300401	0	1	1	1	1	1	1	0	0	0	0	1.961	Second
3021300501	0	1	0	1	1	1	1	1	0	0	0	1.805	Second
3021300601	0	1	1	1	1	1	1	4	0	0	0	2.837	Middle
3021300701	0	1	1	0	1	0	1	1	0	0	0	1.731	Second
3021300801	0	1	1	1	1	0	1	7	0	0	0	3.494	Fourth
3021300901	0	1	1	1	1	0	1	0	0	0	0	1.961	Second
3021400101	0	1	0	0	1	1	1	11	0	0	7	3.546	Fourth
3021400301	0	1	1	1	1	0	1	3	0	0	0	2.618	Middle
3021400601	0	1	1	0	1	1	1	9	1	0	0	3.652	Fourth
3021400701	0	1	1	0	1	0	1	3	0	0	0	2.169	Second
3021401001	0	1	0	0	0	0	1	1	0	0	0	0.882	Poorest
3021401601	0	1	1	1	1	1	1	15	0	0	0	5.246	Richest
3021500101	0	1	1	0	0	0	1	4	5	0	0	2.759	Middle
3021500301	0	1	0	0	0	0	1	8	0	0	0	2.415	Middle
3021500401	0	1	0	0	0	0	0	4	0	0	0	1.075	Poorest
3021500501	0	1	1	0	0	0	1	0	0	0	0	1.038	Poorest
3021500601	0	2	1	0	0	1	1	7	2	0	1	3.108	Fourth
3021500701	0	1	0	0	0	0	1	0	0	0	0	0.663	Poorest
3021500901	0	1	1	0	1	0	0	15	0	0	0	4.333	Fourth
3021501101	0	2	1	0	0	1	1	25	0	0	0	6.712	Richest
3021501201	0	1	1	1	0	0	0	8	0	0	0	2.775	Middle
3021600101	0	1	1	1	0	0	1	0	0	0	0	1.487	Poorest
3021600301	0	1	1	0	1	0	1	2	0	0	0	1.95	Second
3021600401	0	1	1	1	1	1	1	9	0	0	0	3.932	Fourth
3021700201	0	1	1	0	1	1	1	9	0	0	0	3.483	Fourth
3021700401	0	1	1	1	0	0	1	3	0	0	0	2.144	Second
3021700501	0	2	1	1	1	0	1	5	0	0	1	3.255	Fourth
3021800101	0	2	1	1	1	1	1	19	0	0	3	6.321	Richest
3021800201	0	2	1	1	1	1	1	20	0	0	0	6.54	Richest
3021800301	0	2	1	1	1	0	1	12	0	0	4	4.788	Richest
3021800501	0	1	1	0	1	1	0	1	0	0	0	1.267	Poorest
3021800801	0	1	1	0	1	1	1	2	0	0	0	1.95	Second
3021800901	0	1	1	1	1	0	1	5	0	0	0	3.056	Middle
3021801001	0	1	1	0	1	0	1	5	0	0	0	2.607	Middle
3021801101	0	1	1	1	1	0	1	6	0	0	0	3.275	Fourth
3021801201	0	2	1	1	1	1	1	9	0	0	6	4.131	Fourth
3021801301	0	1	1	1	1	1	1	2	0	0	1	2.399	Middle
3021801501	0	2	1	0	1	0	1	5	0	0	1	2.806	Middle
3021801701	0	1	1	0	1	1	1	2	0	0	0	1.95	Second
3021801801	0	1	1	1	1	1	1	2	0	0	0	2.399	Middle
3021801901	0	1	1	0	1	1	1	7	0	0	2	3.045	Middle
3021802001	0	1	1	0	1	1	1	8	1	0	1	3.433	Fourth
3021802201	0	2	1	0	1	1	1	5	0	0	2	2.806	Middle
3021802501	0	1	1	1	1	1	1	0	0	0	0	1.961	Second
3021802701	0	1	1	0	1	0	1	6	0	0	0	2.826	Middle
3021900101	0	1	0	0	1	0	1	20	0	0	0	5.517	Richest
3021900201	0	1	1	1	1	0	1	40	2	0	0	11.059	Richest
3021900301	0	1	1	0	1	1	1	8	0	0	0	3.264	Fourth
3021900401	0	1	0	0	0	1	0	6	0	0	0	1.513	Second
3022200101	0	1	1	1	1	1	1	4	0	0	0	2.837	Middle
3022200201	0	2	1	1	1	0	1	20	0	0	0	6.54	Richest
3022200402	0	1	1	0	0	0	1	0	0	0	0	1.038	Poorest
3022200801	0	1	1	0	0	0	0	0	0	0	0	0.574	Poorest
3022201101	0	1	1	1	1	1	1	15	0	0	3	5.246	Richest
3022201901	0	2	1	0	1	0	0	6	0	0	0	2.561	Middle
3022202201	0	1	1	1	1	1	1	20	7	0	0	7.524	Richest
3022203301	0	2	1	1	1	1	1	8	0	0	3	3.912	Fourth
3022400301	0	2	1	0	0	0	1	5	0	5	0	3.567	Fourth
3022400501	0	1	1	1	1	0	1	10	0	10	0	6.621	Richest
3022400601	0	1	1	1	1	1	1	0	0	0	0	1.961	Second
3022400701	0	1	1	1	1	0	1	1	0	0	0	2.18	Second
3022400801	0	1	1	1	1	1	1	20	0	2	0	6.835	Richest
3022400901	0	1	1	1	1	1	1	3	0	2	0	3.112	Fourth
3022401101	0	1	1	0	1	0	1	6	0	0	0	2.826	Middle
3022401202	0	1	1	1	1	0	1	4	0	0	0	2.837	Middle
3022401401	0	1	1	1	1	0	1	15	3	0	0	5.753	Richest
3022401601	0	1	0	1	1	0	1	7	0	0	0	3.119	Fourth
3022402001	0	1	1	0	0	1	1	2	0	0	0	1.476	Poorest
3022402501	0	1	1	1	1	0	1	2	0	0	0	2.399	Middle
3022402601	0	1	1	1	1	1	1	20	0	5	0	7.576	Richest
3022402701	0	1	0	0	0	0	0	1	0	0	0	0.418	Poorest
3022402801	0	1	0	1	1	1	1	7	0	0	0	3.119	Fourth
3022402901	0	1	0	1	1	0	1	4	0	0	0	2.462	Middle
3022403001	0	1	0	1	1	1	1	5	0	0	0	2.681	Middle
3022500101	0	3	1	1	1	1	1	0	0	0	0	2.359	Middle
3022500201	0	3	1	1	1	1	1	9	0	0	0	4.33	Fourth
3022600101	0	2	1	0	1	1	1	6	0	0	1	3.025	Middle
3022600201	0	1	1	0	1	1	1	4	0	0	1	2.388	Middle
3022600501	0	1	1	0	1	0	1	8	0	0	0	3.264	Fourth
3022600701	0	1	1	0	1	1	1	3	0	0	1	2.169	Second
3022600801	0	1	1	0	0	0	0	0	0	0	0	0.574	Poorest
3022600901	0	1	1	1	1	0	1	6	0	0	0	3.275	Fourth
3030100201	0	1	0	1	1	0	0	3	2	0	0	2.117	Second
3030100401	0	1	0	0	1	0	0	0	0	0	0	0.673	Poorest
3030100601	1	1	1	1	1	1	1	16	3	3	0	6.906	Richest
3030101101	1	1	1	1	1	1	1	120	7	14	0	33.075	Richest
3030101201	0	1	0	0	0	0	1	2	0	0	0	1.101	Poorest
3030101401	0	2	1	1	1	0	1	5	3	9	0	5.985	Richest
3030101501	0	1	1	1	1	0	1	9	3	0	0	4.439	Fourth
3030101601	0	2	1	1	1	1	1	10	0	0	0	4.35	Fourth
3030101801	0	1	0	1	1	1	1	20	0	4	0	6.954	Richest
3030101901	0	1	1	1	1	1	1	0	0	0	0	1.961	Second
3030102001	0	2	0	1	1	0	1	11	0	0	0	4.194	Fourth
3030102201	0	1	1	1	1	0	1	1	0	0	0	2.18	Second
3030102301	0	2	1	1	1	1	1	4	0	3	0	3.777	Fourth
3030102501	0	1	0	0	1	1	1	5	0	2	0	2.726	Middle
3030102601	0	1	1	1	1	1	0	2	0	0	0	1.935	Second
3030102701	0	1	1	0	0	1	1	0	0	0	0	1.038	Poorest
3030102801	0	2	0	1	1	1	0	13	2	5	0	5.741	Richest
3030103001	0	1	0	0	0	0	0	0	0	2	0	0.693	Poorest
3030103301	0	1	0	1	0	1	0	25	6	6	0	8.619	Richest
3030103501	0	1	1	1	1	0	1	0	0	0	0	1.961	Second
3030104001	0	3	0	1	1	1	1	14	5	8	0	7.871	Richest
3030200301	0	1	0	0	0	1	1	0	0	2	0	1.157	Poorest
3030200501	0	1	0	0	0	0	0	0	0	0	0	0.199	Poorest
3030200701	0	1	0	0	1	0	1	2	0	0	0	1.575	Second
3030200801	0	3	1	1	1	0	0	0	0	0	0	1.895	Second
3030200901	0	1	1	1	1	0	1	1	0	0	0	2.18	Second
3030200902	0	1	1	0	0	0	0	0	0	0	0	0.574	Poorest
3030201001	0	2	0	0	1	0	1	5	0	0	0	2.431	Middle
3030201101	0	1	0	1	1	1	1	24	6	14	0	11.314	Richest
3030201301	0	3	0	1	0	1	1	4	0	0	0	2.386	Middle
3030201401	0	1	1	1	1	1	1	15	3	7	0	7.482	Richest
3030201501	0	2	0	0	0	1	1	10	6	10	0	6.536	Richest
3030201601	0	1	0	1	1	1	1	10	0	1	0	4.023	Fourth
3030201701	0	1	1	0	1	0	1	20	7	2	0	7.569	Richest
3030201801	0	2	0	1	1	0	1	10	4	13	0	7.862	Richest
3030201901	0	1	0	1	1	1	1	4	0	5	0	3.697	Fourth
3030202001	0	2	0	1	1	0	1	3	3	3	0	3.69	Fourth
3030202201	0	2	0	1	1	0	1	3	4	0	0	3.118	Fourth
3030202301	0	2	1	0	1	1	1	20	0	2	0	6.585	Richest
3030202401	0	1	1	0	0	99	0	12	10	7	0	6.621	Richest
3030202501	0	1	1	0	1	0	1	9	0	2	0	3.977	Fourth
3030202601	0	2	1	0	1	0	1	5	9	3	0	5.068	Richest
3030202701	0	1	1	0	0	0	1	0	0	1	0	1.285	Poorest
3030202801	0	2	1	0	0	1	1	0	0	0	0	1.237	Poorest
3030202901	0	2	0	1	0	0	1	3	0	3	0	2.709	Middle
3030203001	0	1	1	0	0	1	0	30	0	5	0	8.379	Richest
3030203101	0	3	1	1	1	0	1	9	5	11	0	7.892	Richest
3030203301	1	3	1	1	1	1	1	8	10	8	0	7.97	Richest
3030203401	0	2	1	0	0	0	1	7	0	0	0	2.77	Middle
3030203501	0	1	1	0	0	0	1	0	0	0	0	1.038	Poorest
3030203601	0	2	0	1	1	0	1	3	0	3	0	3.183	Fourth
3030203701	0	1	1	1	1	1	1	6	0	3	0	4.016	Fourth
3030203901	0	1	1	1	1	1	1	4	3	4	0	4.332	Fourth
3030204001	0	1	1	1	1	1	1	5	0	0	0	3.056	Middle
3030204201	0	2	1	0	0	0	1	0	2	1	0	1.822	Second
3030300101	0	1	0	0	1	1	1	70	2	0	0	16.805	Richest
3030300201	0	1	1	0	1	0	1	5	4	1	0	3.53	Fourth
3030300301	0	1	1	1	1	1	0	14	0	2	0	5.057	Richest
3030300401	0	1	1	1	1	1	1	6	4	0	0	3.951	Fourth
3030300601	0	1	1	0	0	0	1	50	4	9	0	14.887	Richest
3030300901	0	1	1	0	0	1	0	10	18	0	0	5.806	Richest
3030301101	0	1	1	1	1	1	1	8	0	0	0	3.713	Fourth
3030301301	0	1	1	0	0	1	1	10	4	0	0	3.904	Fourth
3030400101	0	2	0	1	1	1	1	14	7	3	0	6.775	Richest
3030400201	0	1	0	1	0	0	1	20	0	6	0	6.974	Richest
3030400301	0	1	1	0	1	0	1	3	0	0	0	2.169	Second
3030400401	0	1	1	1	1	1	1	0	0	0	0	1.961	Second
3030400402	0	1	1	1	1	1	1	1	0	0	0	2.18	Second
3030400501	0	3	1	1	1	1	1	30	5	1	0	10.021	Richest
3030400601	0	1	0	1	1	1	1	4	0	0	0	2.462	Middle
3030400602	0	1	1	1	1	0	1	5	0	0	0	3.056	Middle
3030400701	1	1	1	1	1	1	1	15	0	10	0	7.909	Richest
3030400901	0	2	1	1	1	1	1	10	0	3	0	5.091	Richest
3030401001	0	1	1	1	1	0	1	6	0	5	0	4.51	Fourth
3030401501	0	1	0	0	0	1	0	0	0	0	0	0.199	Poorest
3030401601	0	2	1	1	0	1	1	11	5	4	0	5.928	Richest
3030401701	0	1	1	1	1	0	1	7	0	0	0	3.494	Fourth
3030401901	0	1	0	1	1	0	1	0	0	0	0	1.586	Second
3030402001	0	1	1	1	1	0	1	10	0	3	0	4.892	Richest
3030402101	0	1	1	1	1	0	1	5	6	1	0	4.317	Fourth
3030402201	0	1	1	1	1	0	1	25	12	2	0	9.958	Richest
3030402301	0	1	0	0	0	0	0	0	0	0	0	0.199	Poorest
3030402501	0	2	0	1	1	1	1	4	3	3	0	3.909	Fourth
3030402601	0	1	1	1	1	1	1	5	0	2	0	3.55	Fourth
3030402901	0	1	0	1	1	1	1	14	0	0	0	4.652	Richest
3030403101	0	1	1	1	1	0	1	2	0	0	0	2.399	Middle
3030500101	0	2	0	0	1	1	1	30	4	0	0	8.582	Richest
3030500301	0	1	1	1	1	1	1	5	0	0	0	3.056	Middle
3030500401	0	1	1	0	1	0	1	0	0	0	0	1.512	Poorest
3030500801	0	1	0	1	1	0	1	4	0	0	0	2.462	Middle
3030500901	0	1	0	0	1	0	1	2	0	3	0	2.316	Middle
3030501301	0	1	1	1	1	1	0	27	0	0	0	7.41	Richest
3030501401	0	1	1	0	0	1	0	3	5	2	0	2.57	Middle
3030501402	0	1	1	0	1	1	1	10	0	0	0	3.702	Fourth
3030501601	0	1	1	1	1	0	1	0	0	0	0	1.961	Second
3030501701	0	1	1	0	0	1	1	5	0	0	0	2.133	Second
3030501801	0	1	1	0	0	1	0	9	0	8	0	4.521	Fourth
3030502001	0	1	1	1	1	1	1	8	0	0	0	3.713	Fourth
3030600201	0	1	0	1	1	0	1	5	0	0	0	2.681	Middle
3030600301	0	1	1	0	0	0	1	4	0	0	0	1.914	Second
3030600401	0	1	1	1	1	0	1	3	0	0	0	2.618	Middle
3030600501	0	1	1	0	1	1	1	15	2	1	0	5.382	Richest
3030600701	0	1	0	0	1	1	1	7	0	0	0	2.67	Middle
3030600801	0	1	1	1	1	0	1	4	0	0	0	2.837	Middle
3030700201	0	2	1	0	0	0	0	6	0	4	0	3.075	Middle
3030700301	0	1	0	0	1	0	1	3	0	0	0	1.794	Second
3030700401	0	1	1	0	0	0	0	6	0	0	0	1.888	Second
3030700402	0	1	0	1	1	1	1	2	0	0	0	2.024	Second
3030700501	0	1	0	1	1	0	1	2	0	0	0	2.024	Second
3030700601	0	1	0	1	1	1	1	6	0	0	0	2.9	Middle
3030700701	0	1	1	1	1	0	1	9	0	0	0	3.932	Fourth
3030700801	0	1	1	1	1	1	1	15	4	12	0	8.886	Richest
3030700901	0	1	0	0	0	1	0	1	0	0	0	0.418	Poorest
3030701101	0	1	1	1	1	0	1	14	0	0	0	5.027	Richest
3030701301	0	1	0	1	1	0	1	2	0	0	0	2.024	Second
3030701501	0	1	1	1	1	0	1	16	0	0	0	5.465	Richest
3030800201	0	2	1	0	1	1	1	20	0	8	0	8.067	Richest
3030900101	0	2	0	1	1	0	1	3	0	2	0	2.936	Middle
3030900201	0	1	1	1	1	1	1	9	0	0	0	3.932	Fourth
3030900401	0	2	1	0	1	1	1	4	0	0	0	2.587	Middle
3030900601	0	1	0	1	1	0	1	15	0	0	0	4.871	Richest
3030900701	0	1	1	1	1	1	1	5	0	0	0	3.056	Middle
3030900901	0	1	0	1	1	0	1	0	0	0	0	1.586	Second
3030901501	0	1	1	0	1	1	1	6	0	0	0	2.826	Middle
3030901502	0	1	1	0	0	1	0	0	0	0	0	0.574	Poorest
3030901701	0	2	1	1	1	1	1	6	0	2	0	3.968	Fourth
3030901801	0	1	1	1	1	1	1	9	6	0	0	4.946	Richest
3030902001	0	1	0	0	1	1	1	15	4	0	0	5.098	Richest
3031000201	0	1	0	1	1	0	1	3	0	0	0	2.243	Middle
3031000202	0	2	1	0	1	0	1	5	2	0	0	3.144	Fourth
3031000301	0	1	1	0	1	1	1	4	0	0	0	2.388	Middle
3031000401	0	2	1	0	1	1	1	10	5	3	0	5.487	Richest
3031000501	0	1	1	0	1	0	1	0	0	0	0	1.512	Poorest
3031100101	0	1	0	1	0	1	0	6	0	1	0	2.209	Middle
3031100301	0	1	1	1	1	1	1	0	0	0	0	1.961	Second
3031100401	0	3	1	1	1	1	1	5	5	6	0	5.781	Richest
3031100601	0	1	1	1	1	0	1	10	0	2	0	4.645	Fourth
3031100801	0	1	1	1	1	1	1	11	0	0	0	4.37	Fourth
3031100802	0	1	1	1	1	1	1	4	9	9	0	6.581	Richest
3031100901	0	1	1	1	0	1	1	0	0	0	0	1.487	Poorest
3031101001	0	1	0	0	0	0	0	0	0	0	0	0.199	Poorest
3031101101	0	1	1	0	0	1	0	11	3	0	0	3.49	Fourth
3031101301	0	1	0	0	0	99	0	1	0	0	0	0.418	Poorest
3031101302	0	1	1	1	1	1	1	0	0	0	0	1.961	Second
3031101401	0	1	1	1	1	1	1	20	4	0	0	7.017	Richest
3031101501	0	1	0	0	0	1	1	0	0	0	0	0.663	Poorest
3031101701	0	1	1	1	1	0	1	6	4	0	0	3.951	Fourth
3031101801	0	1	0	0	0	0	0	0	0	0	0	0.199	Poorest
3031102001	0	2	1	1	1	1	1	8	0	0	0	3.912	Fourth
3031102101	0	1	1	1	1	1	1	0	0	9	0	4.184	Fourth
3031102201	0	1	1	1	1	0	1	0	0	7	0	3.69	Fourth
3031102301	0	2	1	1	1	0	1	2	0	0	0	2.598	Middle
3031102401	0	2	1	1	1	0	1	4	1	0	0	3.205	Fourth
3031102501	0	1	0	0	0	1	0	2	0	0	0	0.637	Poorest
3031102601	0	2	1	1	1	1	1	1	0	0	0	2.379	Middle
3031102801	0	1	0	0	0	1	0	3	0	0	0	0.856	Poorest
3031102901	0	2	1	1	1	1	1	2	0	1	0	2.845	Middle
3031103001	0	2	1	1	1	0	1	1	0	0	0	2.379	Middle
3031200101	0	1	0	1	1	0	1	4	0	0	1	2.462	Middle
3031200301	0	2	1	1	1	1	1	7	1	0	0	3.862	Fourth
3031200401	0	2	1	1	1	1	1	10	0	0	0	4.35	Fourth
3031200501	0	1	0	0	1	1	1	6	0	0	0	2.451	Middle
3031200601	0	1	1	1	1	0	1	4	0	0	0	2.837	Middle
3031200602	0	2	1	1	1	1	1	6	0	0	0	3.474	Fourth
3031200801	0	1	0	0	1	1	1	0	0	0	0	1.137	Poorest
3031200901	0	1	1	1	1	1	1	5	0	0	0	3.056	Middle
3031201001	0	1	0	1	1	1	1	7	4	0	0	3.795	Fourth
3031201101	0	1	1	1	1	1	1	25	0	0	1	7.436	Richest
3031201201	0	1	0	1	1	1	1	6	4	0	0	3.576	Fourth
3031201202	0	1	0	0	1	0	1	0	2	0	0	1.475	Poorest
3031201401	0	1	1	1	1	1	1	25	0	0	0	7.436	Richest
3031201501	0	2	1	1	1	1	1	10	11	10	0	8.679	Richest
3031201601	0	2	1	1	1	1	1	3	0	1	0	3.064	Middle
3031201701	0	1	1	1	1	1	1	4	0	2	0	3.331	Fourth
3031201801	0	1	1	1	1	0	1	6	0	0	0	3.275	Fourth
3031202101	0	1	1	1	1	0	1	2	0	0	0	2.399	Middle
3031202201	0	2	1	1	1	1	1	10	0	0	0	4.35	Fourth
3031202401	0	2	1	1	1	1	1	5	0	16	0	7.207	Richest
3031202501	0	1	1	1	1	1	1	2	0	0	0	2.399	Middle
3031202701	0	1	0	1	1	1	1	5	0	0	0	2.681	Middle
3031202801	0	1	1	0	1	1	1	5	0	1	0	2.854	Middle
3031202901	0	2	1	0	1	1	1	10	6	3	0	5.656	Richest
3031203001	0	1	1	0	1	0	1	1	0	0	0	1.731	Second
3031203101	0	1	1	1	1	1	1	5	2	0	0	3.394	Fourth
3031203201	0	1	1	1	1	1	1	3	0	2	0	3.112	Fourth
3031203401	0	2	0	1	1	1	1	11	0	1	1	4.441	Fourth
3031203501	0	1	0	0	0	1	0	3	2	0	0	1.194	Poorest
3031300101	0	1	1	1	1	1	1	5	8	2	0	4.902	Richest
3031300201	0	2	1	0	1	1	1	9	8	0	0	5.034	Richest
3031300301	0	1	0	1	0	1	1	7	5	0	0	3.49	Fourth
3031300401	0	2	1	1	1	1	1	15	7	5	0	7.863	Richest
3031300501	0	2	1	1	1	1	1	5	0	0	0	3.255	Fourth
3031300601	1	2	1	1	1	1	1	15	0	24	0	11.566	Richest
3031300701	0	1	1	0	0	1	1	8	0	0	0	2.79	Middle
3031300801	0	1	1	1	1	1	1	5	0	0	0	3.056	Middle
3031300802	0	1	0	1	1	0	1	1	0	0	0	1.805	Second
3031300901	0	1	1	0	0	1	1	7	0	1	0	2.818	Middle
3031400101	0	1	0	0	0	1	1	0	0	0	0	0.663	Poorest
3031400201	0	1	0	0	1	1	0	4	0	0	0	1.549	Second
3031400401	0	1	1	0	1	1	1	15	0	5	0	6.032	Richest
3031400501	1	2	1	0	1	1	1	10	0	7	0	5.823	Richest
3031400701	0	2	1	1	1	1	1	9	0	0	0	4.131	Fourth
3031400901	0	2	1	0	1	1	1	3	0	0	0	2.368	Middle
3031401001	0	3	1	0	0	1	1	4	0	5	0	3.547	Fourth
3031401101	0	1	1	1	1	1	1	3	0	0	1	2.618	Middle
3031401201	0	2	1	0	0	1	1	2	0	0	0	1.675	Second
3031401301	0	1	1	0	0	1	1	0	0	0	0	1.038	Poorest
3031401401	0	1	1	0	0	0	1	0	0	0	0	1.038	Poorest
3031401501	0	1	1	0	0	0	0	5	0	0	0	1.669	Second
3031401601	0	1	1	0	1	0	1	7	0	0	0	3.045	Middle
3031401701	0	1	1	1	1	0	1	0	0	3	0	2.702	Middle
3031401901	0	1	1	0	1	1	1	0	0	0	0	1.512	Poorest
3031402101	0	1	1	0	0	0	0	0	0	0	0	0.574	Poorest
3031402201	0	1	1	1	1	1	1	21	0	3	0	7.301	Richest
3031402301	0	1	0	1	1	1	1	1	0	0	0	1.805	Second
3031402501	0	1	1	1	1	1	1	0	0	0	0	1.961	Second
3031500301	0	1	0	0	0	1	0	0	0	0	0	0.199	Poorest
3031500801	0	1	1	1	1	0	1	0	0	0	0	1.961	Second
3031500901	1	2	0	0	0	0	0	20	0	16	0	8.923	Richest
3031501001	0	1	0	1	0	1	1	3	0	0	0	1.769	Second
3031501101	0	1	1	1	1	1	1	10	0	0	0	4.151	Fourth
3031501102	0	1	1	1	1	1	1	12	0	0	0	4.589	Fourth
3031501201	0	1	0	1	1	1	1	2	0	0	0	2.024	Second
3031501301	0	1	0	1	1	0	1	8	0	0	0	3.338	Fourth
3031501302	0	1	0	0	0	0	0	1	0	0	0	0.418	Poorest
3031501601	0	1	0	0	0	0	0	0	0	0	0	0.199	Poorest
3031501801	0	2	0	1	1	1	1	1	0	0	0	2.004	Second
3031501901	0	2	0	1	1	1	1	5	0	0	0	2.88	Middle
3031502001	0	1	0	1	1	0	1	3	0	0	0	2.243	Middle
3031502101	0	1	0	1	0	0	0	10	0	0	0	2.838	Middle
3031502201	0	2	1	1	1	1	1	13	0	2	0	5.501	Richest
3031502401	0	1	1	1	1	1	1	10	0	0	0	4.151	Fourth
3031502601	0	1	1	1	1	1	1	4	0	0	0	2.837	Middle
3031503001	0	1	0	1	1	1	1	15	3	5	0	6.613	Richest
3031503201	0	2	1	1	0	1	0	9	0	11	0	5.91	Richest
3031503301	0	1	0	0	0	0	0	0	0	0	0	0.199	Poorest
3031503601	0	1	1	0	1	1	1	30	0	3	0	8.823	Richest
3031503701	0	2	1	1	1	0	1	10	0	0	0	4.35	Fourth
3031503801	0	1	0	0	1	0	1	0	0	0	0	1.137	Poorest
3031503901	0	2	1	1	1	1	1	2	0	7	0	4.327	Fourth
3031504001	0	1	0	0	1	1	1	1	0	0	0	1.356	Poorest
3031504101	0	1	1	1	1	0	1	7	0	0	0	3.494	Fourth
3031504201	0	2	0	1	1	1	1	11	0	1	0	4.441	Fourth
3031504301	0	1	0	0	1	0	1	1	0	0	0	1.356	Poorest
3031504401	0	1	0	1	1	0	1	10	0	0	0	3.776	Fourth
3031600301	0	1	0	0	0	0	0	0	0	0	0	0.199	Poorest
3031600302	0	1	0	0	0	0	1	0	0	0	1	0.663	Poorest
3031600601	0	2	1	0	0	1	1	0	0	0	1	1.237	Poorest
3031600801	0	1	1	0	1	1	1	10	0	0	0	3.702	Fourth
3031601001	0	1	1	0	1	0	1	5	0	1	0	2.854	Middle
3031601101	0	1	1	0	1	1	1	6	0	7	0	4.555	Fourth
3031601501	0	1	1	0	0	0	1	7	0	2	0	3.065	Middle
3031601701	0	1	1	1	1	0	1	2	0	0	0	2.399	Middle
3031601801	0	1	1	1	1	1	1	3	0	0	0	2.618	Middle
3031601901	0	1	1	1	1	0	1	2	0	0	0	2.399	Middle
3031602401	0	1	1	1	1	1	1	5	2	0	0	3.394	Fourth
3031700501	0	1	1	1	1	0	1	3	0	0	0	2.618	Middle
3031700502	0	1	1	1	0	0	1	4	0	0	0	2.363	Middle
3031700701	0	1	1	1	1	1	1	0	0	0	0	1.961	Second
3031700801	0	1	1	0	0	0	1	0	0	0	0	1.038	Poorest
3031701001	0	1	0	0	0	0	0	10	0	0	0	2.389	Middle
3031701002	0	1	1	0	1	1	1	6	0	0	0	2.826	Middle
3031701201	0	1	0	1	0	0	1	10	0	0	0	3.302	Fourth
3040100401	0	1	1	1	1	1	1	45	0	0	5	11.816	Richest
3040100501	0	1	1	1	1	1	1	6	0	0	1	3.275	Fourth
3040100601	0	1	1	0	1	0	1	6	0	0	1	2.826	Middle
3040101801	0	1	1	1	1	1	1	6	0	7	2	5.004	Richest
3040200901	0	1	1	1	1	1	1	2	0	0	3	2.399	Middle
3040201001	0	1	1	0	1	1	1	30	0	0	0	8.082	Richest
3040300201	0	1	0	0	0	0	1	5	0	0	0	1.758	Second
3040300301	0	1	0	1	1	0	1	9	0	0	2	3.557	Fourth
3040300601	0	2	1	0	1	1	1	5	0	0	3	2.806	Middle
3040300901	0	1	1	0	1	1	1	0	0	0	0	1.512	Poorest
3040301001	0	1	1	1	1	1	1	15	0	2	2	5.74	Richest
3040400101	0	1	1	0	1	1	1	6	0	0	0	2.826	Middle
3040401501	0	1	1	0	0	1	1	6	0	0	0	2.352	Middle
3040401601	0	1	0	0	1	0	1	0	0	1	0	1.384	Poorest
3040401701	0	1	1	1	1	1	1	3	0	0	0	2.618	Middle
3040500101	0	2	1	1	1	1	1	30	0	0	2	8.73	Richest
3040500301	0	1	0	1	1	0	1	15	0	0	0	4.871	Richest
3040500701	0	1	1	1	1	1	1	0	0	0	0	1.961	Second
3040600101	0	1	1	1	1	1	1	8	0	0	2	3.713	Fourth
3040600201	0	1	0	0	0	0	1	0	0	0	1	0.663	Poorest
3040600301	0	1	0	1	1	0	1	7	0	0	0	3.119	Fourth
3040600601	0	2	1	1	1	1	1	30	7	0	2	9.913	Richest
3040600901	0	1	1	1	1	1	1	4	0	0	0	2.837	Middle
3040601001	0	2	1	1	1	1	1	5	4	2	0	4.425	Fourth
3040601101	0	1	0	1	1	1	1	20	0	0	1	5.966	Richest
3040601201	0	1	1	0	1	1	1	10	0	0	2	3.702	Fourth
3040700301	0	2	1	1	1	0	1	2	0	0	0	2.598	Middle
3040700701	0	1	1	1	1	1	1	15	0	0	2	5.246	Richest
3040700801	0	1	1	1	1	0	1	1	0	0	1	2.18	Second
3040700901	0	1	1	1	1	1	1	4	0	0	2	2.837	Middle
3040701001	0	1	1	0	1	1	1	18	0	0	1	5.454	Richest
3040701101	0	1	1	1	1	1	1	4	0	0	0	2.837	Middle
3040701401	0	1	1	1	1	1	1	16	1	0	0	5.634	Richest
3040800301	0	1	1	1	1	1	1	20	0	0	1	6.341	Richest
3040800501	0	2	1	1	1	0	1	2	0	0	0	2.598	Middle
3040800701	0	1	1	1	1	1	1	4	0	3	2	3.578	Fourth
3040800801	0	4	1	0	0	1	0	3	0	4	2	2.816	Middle
3040801201	0	2	1	1	0	1	1	13	0	0	3	4.533	Fourth
3040801301	0	1	0	0	0	1	0	0	0	0	1	0.199	Poorest
3040801302	0	1	1	1	0	0	1	0	0	0	0	1.487	Poorest
3040801601	0	2	1	1	1	1	1	2	0	0	0	2.598	Middle
3040802001	0	2	1	1	0	0	1	3	3	0	0	2.85	Middle
3040802101	0	2	1	0	1	1	1	4	0	0	1	2.587	Middle
3040802201	0	2	1	1	0	1	1	1	0	0	1	1.905	Second
3040802501	0	3	1	1	1	1	1	6	3	0	2	4.18	Fourth
3040802601	0	1	0	0	0	1	0	0	0	0	0	0.199	Poorest
3040802901	0	1	1	1	0	1	1	15	0	0	3	4.772	Richest
3040803001	0	2	0	1	1	1	1	14	0	0	2	4.851	Richest
3040803201	0	1	1	1	1	1	1	5	0	0	2	3.056	Middle
3040803301	0	1	1	1	1	1	1	12	0	0	0	4.589	Fourth
3040803401	0	1	1	1	1	0	1	1	0	0	0	2.18	Second
3040803601	0	1	1	1	1	1	1	0	0	0	0	1.961	Second
3040803701	0	2	1	1	1	0	1	3	0	0	0	2.817	Middle
3040803801	0	1	1	1	1	1	1	4	0	0	0	2.837	Middle
3040804101	0	1	0	0	0	1	0	0	0	0	0	0.199	Poorest
3040804701	0	1	1	0	1	0	1	0	0	0	0	1.512	Poorest
3040804801	0	1	1	0	0	1	1	0	0	0	0	1.038	Poorest
3040804901	0	1	1	0	1	0	1	3	0	0	0	2.169	Second
3040805001	0	1	1	1	1	0	1	2	0	0	0	2.399	Middle
3040805101	0	2	0	0	1	0	1	6	0	1	0	2.897	Middle
3040805301	0	1	1	0	0	0	1	1	0	0	0	1.257	Poorest
3040900501	0	1	0	1	0	1	0	1	0	0	0	0.867	Poorest
3040900502	0	1	0	0	0	0	0	0	0	0	0	0.199	Poorest
3040900601	0	2	1	1	1	0	1	14	0	0	0	5.226	Richest
3040900701	0	3	1	1	1	0	1	5	0	0	1	3.454	Fourth
3040901002	0	1	0	0	0	0	0	0	0	0	0	0.199	Poorest
3040901101	0	1	1	1	1	1	1	0	0	0	0	1.961	Second
3040901401	0	1	0	1	1	0	1	0	0	0	0	1.586	Second
3040901402	0	1	1	1	1	1	1	0	0	0	0	1.961	Second
3040901601	0	2	0	0	0	1	0	9	0	1	0	2.616	Middle
3040902001	0	2	0	1	1	1	1	2	0	0	0	2.223	Middle
3040902002	0	1	0	1	1	0	1	0	0	0	0	1.586	Second
3040902401	0	1	0	1	1	0	1	2	0	0	0	2.024	Second
3040902402	0	1	0	1	1	1	1	6	0	0	0	2.9	Middle
3040902403	0	1	0	1	1	1	1	0	0	0	0	1.586	Second
3040902901	0	1	1	1	1	0	1	0	0	0	0	1.961	Second
3040903401	0	1	0	0	0	1	1	0	0	0	0	0.663	Poorest
3040904101	0	3	1	1	1	1	1	3	0	0	0	3.016	Middle
3040904501	0	1	1	1	1	1	1	7	0	2	12	3.988	Fourth
3040904601	0	1	0	1	1	0	1	0	0	0	0	1.586	Second
3040904602	0	2	1	1	1	0	1	2	0	0	0	2.598	Middle
3040904701	0	1	0	1	1	0	1	7	0	0	0	3.119	Fourth
3040904801	0	1	0	0	0	1	0	0	0	0	0	0.199	Poorest
3040904901	0	2	1	0	0	1	1	24	0	0	0	6.493	Richest
3040905001	0	1	1	0	0	0	1	0	0	0	0	1.038	Poorest
3040905201	0	1	1	0	0	1	0	0	0	0	0	0.574	Poorest
3040905301	0	1	1	1	1	1	1	12	0	4	1	5.577	Richest
3040905401	0	3	1	1	1	1	1	10	0	0	3	4.549	Fourth
3040905601	0	2	1	1	1	1	1	20	11	2	1	8.893	Richest
3040906001	0	1	0	0	0	0	0	0	0	0	1	0.199	Poorest
3040906201	0	3	1	1	1	1	1	20	3	0	0	7.246	Richest
3040906301	0	1	1	1	1	1	1	10	0	0	0	4.151	Fourth
3040906501	0	2	1	1	1	1	1	3	0	0	1	2.817	Middle
3040906502	0	1	1	1	1	0	1	0	0	0	0	1.961	Second
3040906701	0	1	0	0	0	1	1	0	0	0	1	0.663	Poorest
3040907101	0	1	1	1	1	0	1	15	0	0	1	5.246	Richest
3040907102	0	2	1	1	1	1	1	10	4	0	1	5.026	Richest
3040907301	0	2	1	1	1	1	1	10	1	0	0	4.519	Fourth
3040907401	0	1	1	1	1	1	1	10	3	0	2	4.658	Richest
3040907501	0	1	1	1	1	1	1	0	0	0	3	1.961	Second
3040907701	0	1	0	1	1	0	1	1	0	0	0	1.805	Second
3040908501	0	2	1	1	1	1	1	11	0	0	1	4.569	Fourth
3040908601	0	1	1	1	1	1	1	70	0	0	1	17.291	Richest
3041000101	1	3	1	1	1	1	1	18	0	21	13	11.681	Richest
3041000301	0	1	1	1	1	1	1	2	0	0	0	2.399	Middle
3041000601	0	1	1	1	0	0	1	5	1	0	9	2.751	Middle
3041000701	0	1	1	0	0	0	1	0	0	0	0	1.038	Poorest
3041000801	0	2	1	0	1	1	1	15	0	0	1	4.996	Richest
3041000901	0	1	1	1	1	1	1	15	0	0	0	5.246	Richest
3041001001	0	1	0	0	1	0	1	5	0	0	0	2.232	Middle
3041001201	0	1	1	1	1	1	1	2	0	0	0	2.399	Middle
3041001301	0	1	1	1	1	1	1	3	0	0	0	2.618	Middle
3041001401	0	1	1	0	0	1	1	2	0	0	0	1.476	Poorest
3041001501	0	2	1	1	1	1	1	20	0	5	6	7.775	Richest
3041001601	0	1	1	1	1	1	1	1	0	0	0	2.18	Second
3041001701	0	1	0	0	0	0	0	0	0	0	0	0.199	Poorest
3041001801	0	1	0	0	0	1	1	1	0	0	1	0.882	Poorest
3041100201	0	1	1	0	1	1	1	20	0	0	1	5.892	Richest
3041100301	0	1	1	0	0	1	1	2	0	0	0	1.476	Poorest
3041100401	0	1	1	1	1	1	1	8	0	0	0	3.713	Fourth
3041100501	0	1	0	0	1	0	1	15	0	0	1	4.422	Fourth
3041100601	0	1	0	0	0	0	1	5	0	0	0	1.758	Second
3041100701	0	1	1	1	1	1	1	6	0	0	6	3.275	Fourth
3041100801	0	1	1	0	1	1	1	10	3	0	0	4.209	Fourth
3041101101	0	1	0	0	0	0	0	0	0	0	1	0.199	Poorest
3041101201	0	1	1	0	0	1	1	9	0	0	1	3.009	Middle
3041101601	0	1	1	1	1	1	1	0	0	0	0	1.961	Second
3041101901	0	2	1	0	1	1	1	0	0	0	0	1.711	Second
3041102001	0	1	1	1	1	1	1	70	0	0	4	17.291	Richest
3041102101	0	1	1	1	1	1	1	10	0	0	0	4.151	Fourth
3041102201	0	2	1	0	0	1	1	30	0	0	2	7.807	Richest
3041102301	0	1	1	1	1	0	1	8	0	0	0	3.713	Fourth
3041102302	0	1	0	0	1	0	1	4	0	0	0	2.013	Second
3041102501	0	1	1	1	1	1	1	7	0	0	6	3.494	Fourth
3041102601	0	1	1	0	1	0	1	1	0	0	0	1.731	Second
3041102602	0	1	1	1	1	0	1	2	0	0	4	2.399	Middle
3041102801	0	2	1	1	1	1	1	25	0	0	0	7.635	Richest
3041200701	0	1	1	0	1	1	1	3	0	0	0	2.169	Second
3041200801	0	1	1	0	1	1	1	5	0	0	1	2.607	Middle
3041201101	0	1	1	0	1	0	1	5	0	0	0	2.607	Middle
3041201401	0	1	1	1	1	1	1	7	0	0	0	3.494	Fourth
3041201501	0	2	1	1	1	1	1	0	0	0	1	2.16	Second
3041201901	0	1	1	1	1	1	1	7	0	0	2	3.494	Fourth
3041300101	0	3	1	1	1	1	1	5	0	0	2	3.454	Fourth
3041300301	0	1	1	1	1	1	1	12	6	0	1	5.603	Richest
3041300401	0	1	1	1	1	0	1	2	0	0	0	2.399	Middle
3041300501	0	1	1	1	1	1	1	4	0	0	4	2.837	Middle
3041300601	0	1	1	1	1	1	1	15	0	0	4	5.246	Richest
3041300801	0	1	0	0	0	0	0	0	0	0	0	0.199	Poorest
3041300901	1	2	1	1	1	1	1	30	0	0	0	8.923	Richest
3041301001	0	1	1	1	1	1	1	3	0	0	0	2.618	Middle
3041301601	0	1	1	0	0	0	1	0	0	0	0	1.038	Poorest
3041302401	0	1	1	0	0	1	0	8	0	0	0	2.326	Middle
3041302801	0	1	1	1	1	0	1	4	0	0	0	2.837	Middle
3041302901	0	2	1	1	1	1	1	0	0	0	0	2.16	Second
3041303801	0	1	1	1	1	0	1	7	0	0	0	3.494	Fourth
3041303901	0	1	1	0	0	1	0	2	0	0	0	1.012	Poorest
3041304001	0	2	1	1	1	1	1	0	0	0	0	2.16	Second
3041304101	0	1	0	0	1	1	1	0	0	0	2	1.137	Poorest
3041304401	0	2	0	0	1	1	0	0	0	0	0	0.872	Poorest
3041304501	0	1	1	0	1	1	1	10	0	0	0	3.702	Fourth
3041304502	0	1	1	1	1	0	1	5	0	0	0	3.056	Middle
3041304503	0	1	0	1	1	1	1	4	0	0	0	2.462	Middle
3041304601	0	1	0	0	0	1	0	1	0	0	0	0.418	Poorest
3041304701	0	2	1	1	1	1	1	10	0	0	0	4.35	Fourth
3041304801	0	2	0	0	1	1	1	2	0	0	0	1.774	Second
3041305001	0	2	0	0	1	1	0	0	0	0	0	0.872	Poorest
3041305301	0	1	0	1	1	1	1	0	0	0	0	1.586	Second
3041305501	0	1	0	1	1	0	1	0	0	0	1	1.586	Second
3041305601	0	1	0	1	1	0	1	7	0	0	0	3.119	Fourth
3041305701	0	1	1	1	1	0	1	2	0	0	0	2.399	Middle
3041305702	0	1	1	1	1	0	1	2	0	0	0	2.399	Middle
3041305801	0	2	1	1	1	1	1	12	0	0	0	4.788	Richest
3041306201	0	1	0	0	0	1	0	3	0	0	1	0.856	Poorest
3041306301	0	1	1	1	1	1	1	17	8	2	8	7.53	Richest
3041306501	0	1	0	1	1	0	1	9	0	0	0	3.557	Fourth
3041400101	0	1	1	1	1	1	1	10	0	0	4	4.151	Fourth
3041400201	0	1	1	0	0	1	1	0	0	0	0	1.038	Poorest
3041400301	0	1	1	1	1	0	1	4	0	0	0	2.837	Middle
3041400401	0	1	1	1	0	0	1	3	0	0	0	2.144	Second
3041400501	0	1	1	1	1	1	1	15	0	0	2	5.246	Richest
3041400901	0	2	1	1	1	1	1	10	0	0	2	4.35	Fourth
3041401001	0	1	1	0	1	1	1	2	0	0	0	1.95	Second
3041401201	0	1	0	0	0	0	0	0	0	0	0	0.199	Poorest
3041401301	0	1	1	0	0	0	1	0	0	0	1	1.038	Poorest
3041401401	0	1	0	1	1	0	0	4	0	0	1	1.998	Second
3041500201	0	2	1	1	1	1	1	12	0	1	2	5.035	Richest
3041500501	0	1	1	1	1	1	1	6	0	0	0	3.275	Fourth
3041500701	0	5	1	1	1	1	1	6	0	0	0	4.071	Fourth
3041501101	0	1	1	1	1	1	1	0	0	0	0	1.961	Second
3041501501	0	1	1	0	1	1	1	5	0	0	0	2.607	Middle
3041501601	0	1	1	1	1	1	1	3	0	0	0	2.618	Middle
3041501701	0	1	1	0	1	1	1	4	0	0	0	2.388	Middle
3041501901	0	1	1	0	1	1	1	8	0	0	0	3.264	Fourth
3041501902	0	1	0	0	1	0	1	2	0	0	0	1.575	Second
3041600101	0	2	1	1	1	1	1	2	0	0	0	2.598	Middle
3041700101	0	1	1	0	1	0	0	0	0	0	1	1.048	Poorest
3041700301	0	1	1	1	1	1	1	3	0	0	0	2.618	Middle
3041700501	0	1	1	1	1	1	1	6	0	0	0	3.275	Fourth
3041700701	0	1	1	0	1	0	1	4	5	0	0	3.233	Fourth
3041700801	0	2	1	1	1	1	1	7	4	0	0	4.369	Fourth
3041701101	0	1	0	0	0	1	1	2	0	0	2	1.101	Poorest
3041702101	0	2	0	1	1	1	1	2	0	0	1	2.223	Middle
3041702401	0	2	1	0	0	1	1	40	5	0	0	10.842	Richest
3041800101	0	1	1	0	1	1	1	0	0	0	0	1.512	Poorest
3041800201	0	1	1	1	1	0	1	0	0	0	0	1.961	Second
3041800301	0	1	1	1	1	1	1	20	0	0	0	6.341	Richest
3041800601	0	1	1	0	1	1	1	0	0	0	0	1.512	Poorest
3041800801	0	2	1	1	1	1	1	10	0	0	1	4.35	Fourth
3041801001	0	1	1	1	1	1	1	24	0	0	0	7.217	Richest
3041801101	0	1	1	0	1	0	1	0	0	0	0	1.512	Poorest
3041801601	0	2	1	1	1	0	1	6	4	0	0	4.15	Fourth
3041900101	0	1	1	1	1	0	1	0	0	0	0	1.961	Second
3041900103	0	1	1	1	1	0	1	0	0	0	0	1.961	Second
3041900301	0	1	0	0	0	0	0	0	0	0	0	0.199	Poorest
3041900401	0	1	0	0	1	0	1	0	0	0	0	1.137	Poorest
3041900801	0	1	0	0	1	0	1	20	0	0	0	5.517	Richest
3041901101	0	1	1	1	1	0	1	11	0	0	2	4.37	Fourth
3041901201	0	1	1	1	1	1	1	5	0	0	1	3.056	Middle
3041901301	0	2	1	1	1	1	1	4	0	0	0	3.036	Middle
3041901501	0	1	1	1	1	1	1	0	0	0	5	1.961	Second
3042000401	0	1	1	0	1	1	1	0	0	0	1	1.512	Poorest
3042000501	0	1	1	1	1	1	1	0	0	0	0	1.961	Second
3042000601	0	1	1	1	1	1	1	0	0	0	0	1.961	Second
3042001201	0	1	0	0	1	0	1	5	0	0	0	2.232	Middle
3042001301	0	1	1	1	1	1	1	15	0	0	2	5.246	Richest
3042001401	0	2	1	1	1	1	1	50	0	0	0	13.11	Richest
3042100101	0	2	1	1	1	1	1	9	0	0	2	4.131	Fourth
3042200101	0	1	1	1	1	1	1	20	8	0	0	7.693	Richest
3042200201	0	1	1	1	1	0	1	7	0	0	0	3.494	Fourth
3042200301	0	1	1	1	1	1	1	70	3	0	0	17.798	Richest
3042400101	0	1	1	0	1	0	1	2	0	0	1	1.95	Second
3042400201	0	2	1	0	1	1	1	13	0	0	2	4.558	Fourth
3042400702	0	1	1	0	1	0	1	11	0	0	1	3.921	Fourth
3042401601	0	1	1	1	1	0	1	5	0	0	0	3.056	Middle
3042402001	0	1	1	0	0	0	0	1	0	0	0	0.793	Poorest
3042402301	0	1	0	0	0	1	1	8	0	0	0	2.415	Middle
3042402601	0	1	1	1	1	1	1	10	0	0	0	4.151	Fourth
3042402702	0	1	0	1	1	0	1	0	0	0	0	1.586	Second
