# Supplementary material for: Hypertension, a Neglected Disease in Rural and Urban Areas in Moramanga, Madagascar
Source: PLoS One. 2015 Sep 10;10(9):e0137408. doi: 10.1371/journal.pone.0137408 (PMC4565657; doi:10.1371/journal.pone.0137408)
Supplement: S2 File — (XLSX) [file pone.0137408.s002.xlsx]

## Sheet: Caption
This file contains data used to perform statistical analyses.
Sheet "Rural" contains data collected in Moramanga Rural area in February to March 2013
ident	unique identification number for each person based on identification of household
statmat	Marital status	1=Single	2=Married	4=Cohabitation	5=Divorced	6=Separated	7=Widower
poids	Weight	Quantitative variable
Agexact	Exact age	Quantitative variable
Sexe	Sex	1=Male	2=Female
alcool	Alcohol habit	1=Yes	2=No
alimentSale	Salt diet habit	1=Yes	2=No
diabete	Diabetes	1=Yes	2=No
mauxtete	Headache on waking	1=Yes	2=No
pad1	First Diastolic Blood Pressure	Quantitative variable
pad2	Second Diastolic Blood Pressure	Quantitative variable
padm	Mean Diastolic Blood Pressure	Quantitative variable
pas1	First Systolic Blood Pressure	Quantitative variable
pas2	Second Systolic Blood Pressure	Quantitative variable
pasm	Mean Systolic Blood Pressure	Quantitative variable
poidsur	Recent weight gain	1=Yes	2=No
sifflement	Tinnitus	1=Yes	2=No
sigarette	Smoking habit	1=Yes	2=No
sport	Sedentarity (Physical inactivity)	1=Yes	2=No
tensionF	Hypertension found among brothers	1=Yes	2=No
tensionM	Hypertensionfound in mother	1=Yes	2=No
tensionO	Hypertension found among uncles; aunts; cousins	1=Yes	2=No
tensionP	Hypertension found in father	1=Yes	2=No
tensionS	Hypertension found among sisters	1=Yes	2=No
tensionV	History of High blood pressure (SBP>130 or DBP>80mmHg)	1=Yes	2=No
tevidoha	Epistaxis	1=Yes	2=No
vertige	Dizziness	1=Yes	2=No
prisemedic2	Antihypertensive medication for more than 1 month	1=Yes	2=No
Hta1	High Blood Pressure	0=no HT	1=pasm[140-150]mmHg or padm[90-100]mmHg	2=pasm]150-180]mmHg or padm ]100-110]mmHg	3=pasm>180mmHg or padm>110mmHg
commune	communities	2=Ambohibary	3=Ampasimpotsy
nivse	Socioeconomic level	Poorest	Second=Poor	Middle	Fourth=Rich	Richest
emploi1	Employment	1= Activity with ongoing income	2=Jobless	4=Housewives/househusbands	5=Students	6=Retired or enable	7=Unknown
scolarcorr	Education	1=never in school	2=Previously but not currently in school	3=Currently in school
tensionFam	History of hypertension in family	1=Yes	2=No
Risq	score risk	Quantitative variable
ClassRisq	Risk level	1=Low	2=Moderate	3=High
Vhta1	Hypertensive person	1=Yes	2=No
Sheet "Urban" contains data collected in Moramanga Urban area in August 2013 to January 2014 with the same variables except
longueur	Height	Quantitative variable	999=NA=Unknown
Valsocioeco	Socioeconomic level	Poorest	Second=Poor	Middle	Fourth=Rich	Richest
Hta1	High Blood Pressure	0=no HT	1=pasm[140-150]mmHg or padm[90-100]mmHg	2=pasm]150-180]mmHg or padm ]100-110]mmHg	3=pasm>180mmHg or padm>110mmHg
Obesite	Body mass index >30	1=Yes	2=No

## Sheet: Rural
ident	statmat	poids	Agexact	Sexe	alcool	alimentSale	diabete	mauxtete	pad1	pad2	padm	pas1	pas2	pasm	poidsur	sifflement	sigarette	sport	tensionF	tensionM	tensionO	tensionP	tensionS	tensionV	tevidoha	vertige	prisemedic2	Hta1	commune	nivse	emploi1	scolarcorr	tensionFam	Risq	ClassRisq	Vhta1
302090010101	2	999	100.3	1	1	1	3	2	76	68	72	113	112	112.5	2	2	1	2	3	3	1	3	3	3	2	2	0	0	3	Fourth	1	1	1	4	3	0
204030280101	7	55	95.1	1	2	2	3	2	80	80	80	160	160	160	2	2	2	2	3	3	3	3	3	1	2	1	0	2	2	Fourth	6	2	0	1	1	1
301130310102	5	999	93.1	2	2	1	3	2	77	69	73	159	149	154	2	1	2	2	4	2	2	2	2	1	2	1	0	2	3	Poorest	1	1	0	2	2	1
204130030103	7	NA	91.1	2	2	2	3	2	50	60	55	130	130	130	2	2	2	1	2	3	2	3	2	2	2	2	0	0	2	Middle	6	2	0	1	1	0
201040700101	7	999	90.2	2	2	2	3	2	71	63	67	134	132	133	2	1	2	2	3	3	3	3	3	3	2	2	0	0	2	Second	6	2	0	0	1	0
302220080101	7	46	90.3	2	2	2	3	1	95	90	92.5	191	196	193.5	2	1	2	1	3	3	3	3	3	1	2	2	0	3	3	Poorest	1	1	0	2	2	1
302010120101	7	999	90	2	2	2	3	2	110	102	106	170	159	164.5	2	2	2	2	3	3	3	3	3	3	2	2	0	2	3	Second	6	2	0	0	1	1
303020180101	7	45	89.3	1	2	2	3	2	74	82	78	171	155	163	2	2	2	1	3	3	3	3	3	1	2	2	0	2	3	Richest	6	1	0	2	2	1
303020090201	7	NA	89.1	2	2	2	3	1	111	96	103.5	184	175	179.5	2	1	2	1	2	3	2	2	2	3	1	1	0	2	3	Poorest	6	1	0	1	1	1
301080010101	7	999	85.6	2	2	2	3	1	61	60	60.5	130	120	125	2	1	2	2	2	2	2	2	2	3	2	1	0	0	3	Second	1	2	0	0	1	0
301140180201	7	999	85.1	2	2	1	2	2	101	100	100.5	157	166	161.5	2	2	2	2	2	2	2	2	2	1	2	1	0	2	3	Poorest	1	1	0	2	2	1
303130040103	6	40	85.3	2	2	2	3	2	83	90	86.5	141	135	138	1	1	2	1	4	2	2	2	2	3	2	1	0	0	3	Richest	6	1	0	2	2	0
301020990101	2	45	84.2	2	2	2	3	2	89	98	93.5	133	144	138.5	2	1	2	2	3	3	3	3	3	3	2	2	0	1	3	Middle	1	2	0	0	1	1
304020100101	7	NA	84.3	2	2	2	2	1	85	98	91.5	168	195	181.5	2	2	2	1	3	3	3	3	3	3	2	2	0	3	3	Poorest	6	2	0	1	1	1
303150380101	7	NA	84.3	1	2	2	2	1	83	88	85.5	164	183	173.5	2	2	2	2	2	2	2	2	2	1	2	1	0	2	3	Richest	6	1	0	1	1	1
304150070101	2	999	83.3	1	2	2	3	2	106	80	93	222	206	214	2	1	2	1	2	3	3	3	2	2	2	1	0	3	3	Fourth	6	2	0	1	1	1
301020220101	7	999	82.2	2	2	2	3	2	92	92	92	199	193	196	2	1	2	2	2	2	2	2	2	1	2	2	0	3	3	Poorest	4	2	0	1	1	1
304080200101	7	NA	82.2	2	2	2	3	1	60	56	58	144	145	144.5	2	1	2	1	1	3	3	3	2	2	2	1	0	1	3	Middle	6	2	1	2	2	1
201020590101	7	45	82.1	2	2	2	3	2	90	90	90	190	190	190	2	1	2	2	3	3	3	3	3	1	2	2	0	3	2	Richest	1	2	0	1	1	1
201021450103	7	48	82	2	2	2	2	1	72	75	73.5	152	148	150	2	1	2	1	4	3	3	3	4	2	2	1	0	1	2	Middle	6	1	0	1	1	1
204130030101	2	47	81.4	1	2	2	3	2	70	40	55	140	130	135	2	1	2	1	3	2	3	2	4	3	2	2	0	0	2	Middle	6	2	0	1	1	0
303030130101	2	NA	81.4	1	1	2	3	1	81	79	80	130	133	131.5	2	2	2	2	3	3	3	3	3	3	2	2	0	0	3	Fourth	6	2	0	1	1	0
301020740101	2	52	81.2	1	2	2	3	1	86	86	86	151	140	145.5	1	1	2	2	2	2	1	2	2	1	2	1	0	1	3	Richest	1	2	1	3	2	1
201021010101	5	50	81.2	2	2	2	3	2	93	94	93.5	204	196	200	1	2	2	2	1	3	1	3	1	3	2	2	0	3	2	Second	1	1	1	2	2	1
202160180101	7	39	81.3	1	2	2	2	2	87	79	83	157	141	149	2	1	2	2	3	2	3	2	3	3	2	1	0	1	2	Poorest	1	1	0	0	1	1
204030480101	7	NA	81.1	1	2	2	2	2	80	103	91.5	200	205	202.5	2	2	2	1	3	3	3	3	3	3	2	1	0	3	2	Second	6	2	0	1	1	1
304080480101	7	999	81.2	1	2	2	3	2	85	86	85.5	144	136	140	2	1	2	1	3	3	3	3	3	3	2	2	0	1	3	Poorest	1	1	0	1	1	1
204100390101	7	43	80.5	2	2	2	2	2	71	69	70	127	116	121.5	2	1	2	2	3	3	3	3	3	2	2	2	0	0	2	Middle	1	2	0	0	1	0
204100640101	2	999	80.4	1	2	2	3	2	60	50	55	140	130	135	2	2	2	2	3	3	3	3	3	3	2	2	0	0	2	Richest	1	2	0	0	1	0
204130060101	7	48	80.3	2	2	2	3	2	70	70	70	210	190	200	2	1	2	2	3	3	3	3	3	3	2	2	0	3	2	Richest	1	2	0	0	1	1
204031490104	7	50	80.1	2	2	1	2	2	88	80	84	160	150	155	2	1	2	1	1	2	3	2	2	1	2	1	0	2	2	Middle	6	2	1	4	3	1
204110080101	5	42	80.1	2	2	1	3	2	100	84	92	190	180	185	2	2	2	2	2	2	2	2	2	2	2	2	0	3	2	Second	6	1	0	1	1	1
301090030101	2	NA	79.3	1	2	2	3	1	83	78	80.5	186	185	185.5	2	1	2	2	3	2	3	2	2	2	2	1	0	3	3	Richest	1	2	0	0	1	1
304130570201	7	999	79.2	2	1	2	3	2	70	70	70	130	120	125	2	2	2	2	3	3	3	3	3	1	2	2	0	0	3	Fourth	1	1	0	2	2	0
301050080101	4	41	79.3	1	2	2	3	1	69	75	72	159	136	147.5	2	1	2	2	3	3	3	3	3	3	2	1	0	1	3	Middle	1	1	0	0	1	1
301010210101	2	999	78.7	1	2	2	3	2	76	68	72	128	103	115.5	2	2	2	2	3	3	3	3	3	1	2	1	0	0	3	Second	1	2	0	1	1	0
301140250101	7	NA	78.2	2	2	2	3	2	111	131	121	210	210	210	2	2	2	2	4	3	3	3	4	1	1	2	0	3	2	Fourth	1	2	0	1	1	1
201020490101	7	NA	78.1	2	2	2	3	2	120	110	115	200	190	195	2	2	2	1	3	3	3	3	1	1	2	2	0	3	2	Fourth	6	2	1	3	2	1
204100260102	2	68	78.1	1	2	1	2	2	72	70	71	117	135	126	2	1	2	2	2	2	2	2	2	2	2	2	0	0	3	Fourth	1	1	0	1	1	0
201020690101	7	60	78.1	1	2	2	2	2	93	95	94	147	138	142.5	2	1	2	1	2	2	2	2	2	1	2	1	0	1	2	Richest	6	2	0	2	2	1
301020740102	2	67	77.2	2	2	2	3	2	75	69	72	132	130	131	2	1	2	1	2	2	2	2	2	1	2	2	0	0	3	Richest	4	1	0	2	2	0
204010930101	2	48	76.1	1	2	2	3	2	74	77	75.5	132	140	136	2	2	2	2	3	3	3	3	3	3	2	2	0	0	2	Middle	1	2	0	0	1	0
304150070102	2	NA	76.2	2	2	1	2	2	65	68	66.5	141	130	135.5	2	1	2	2	3	1	3	3	4	1	2	2	0	0	3	Fourth	1	1	1	3	2	0
201031580201	7	43	23.8	2	2	1	1	1	90	83	86.5	154	149	151.5	2	1	2	1	3	3	3	3	3	1	2	1	0	2	2	Fourth	6	2	0	3	2	1
204030740101	2	47	75.1	1	1	2	3	2	69	58	63.5	163	122	142.5	2	1	2	2	1	2	2	2	2	2	2	2	0	1	2	Richest	6	1	1	2	2	1
303140130101	5	NA	75.3	2	2	1	3	2	89	79	84	161	143	152	1	2	2	2	3	3	3	3	3	3	2	2	0	2	3	Richest	1	2	0	2	2	1
304130630101	7	50	75.3	1	2	2	3	2	74	75	74.5	143	140	141.5	2	2	2	2	3	3	3	3	3	3	2	2	0	1	3	Poorest	1	1	0	0	1	1
302030060101	2	83	75.3	1	2	2	1	2	88	85	86.5	155	159	157	1	1	2	2	2	2	3	2	2	2	2	2	0	2	3	Richest	6	2	0	1	1	1
304200060101	7	45	75.3	2	2	1	3	2	79	75	77	167	176	171.5	1	1	2	1	3	3	1	3	3	3	2	2	0	2	3	Second	1	2	1	4	3	1
301021250101	7	45	74.8	2	2	2	3	2	114	108	111	211	199	205	2	2	2	2	3	3	3	3	3	1	2	1	0	3	3	Richest	1	2	0	1	1	1
204100040101	2	58	74.2	1	2	2	2	2	72	62	67	131	106	118.5	2	2	2	2	3	3	4	3	4	2	2	2	0	0	2	Richest	6	2	0	0	1	0
304140020101	7	48	74.1	2	2	2	3	2	60	60	60	120	110	115	2	2	2	2	2	2	2	2	2	2	2	2	0	0	2	Fourth	4	1	0	0	1	0
204010860201	2	999	74.1	2	2	2	3	2	119	115	117	207	177	192	2	1	2	2	2	3	3	3	2	3	2	1	0	3	3	Middle	1	1	0	0	1	1
301020990102	7	NA	74.2	1	2	2	3	1	98	105	101.5	193	191	192	2	1	1	2	2	3	2	3	2	1	1	1	0	3	3	Poorest	1	1	0	2	2	1
304140140102	7	999	74.3	2	2	2	3	2	98	85	91.5	183	171	177	2	1	2	2	3	3	3	3	3	3	2	2	0	2	3	Second	1	1	0	0	1	1
301010150101	2	45	73.9	1	1	1	3	1	74	70	72	114	114	114	2	1	2	2	3	3	2	3	3	3	2	1	0	0	3	Second	1	2	0	2	2	0
303100050101	7	999	74	2	2	2	3	2	84	77	80.5	190	199	194.5	2	2	2	2	3	3	3	3	3	3	2	2	0	3	3	Poorest	1	1	0	0	1	1
303120180101	2	57	74	1	2	2	2	2	75	76	75.5	122	114	118	2	2	2	2	3	2	3	2	3	3	2	2	0	0	3	Fourth	1	1	0	0	1	0
201032670101	7	NA	73.7	2	2	2	3	2	79	86	82.5	168	170	169	1	1	2	2	2	2	2	2	1	1	2	2	0	2	2	Second	6	2	1	3	2	1
303110030101	7	50	73.6	2	1	2	3	2	93	91	92	187	168	177.5	2	1	2	2	1	1	3	3	1	3	2	2	0	2	3	Second	1	2	1	2	2	1
204220040101	2	62	73.3	1	2	2	2	2	80	100	90	160	160	160	1	2	2	2	1	1	1	3	1	1	2	2	0	2	2	Middle	6	2	1	3	2	1
204260230101	2	52	73.3	1	2	2	3	2	70	70	70	200	190	195	2	1	2	2	3	2	2	2	3	2	2	2	0	3	2	Richest	1	1	0	0	1	1
303120060101	5	45	73.4	2	2	2	3	2	91	95	93	190	195	192.5	2	1	2	1	3	3	3	3	3	2	2	2	0	3	3	Middle	1	1	0	1	1	1
201040090101	5	55	73.2	1	2	2	3	1	76	77	76.5	166	134	150	1	2	2	2	2	2	2	2	2	2	2	2	0	1	2	Poorest	1	2	0	1	1	1
202170020101	4	62	73.3	1	2	2	2	2	88	73	80.5	135	134	134.5	2	1	2	2	2	2	3	2	2	2	2	2	0	0	2	Fourth	1	1	0	0	1	0
204180140101	7	NA	73.1	2	2	2	3	2	71	76	73.5	148	130	139	2	2	2	2	3	3	3	3	3	3	2	2	0	0	2	Poorest	1	1	0	0	1	0
204240120201	7	50	73.1	1	2	2	3	2	66	63	64.5	128	125	126.5	2	1	2	2	3	3	3	3	3	2	2	1	0	0	2	Second	1	2	0	0	1	0
204031070201	6	NA	73.1	1	1	2	3	2	110	100	105	180	180	180	2	1	2	2	1	3	3	3	1	3	2	1	0	2	2	Poorest	6	1	1	2	2	1
302260080107	7	999	73.3	2	2	2	3	2	76	80	78	128	133	130.5	2	2	2	2	2	2	3	2	2	3	2	2	0	0	3	Poorest	1	1	0	0	1	0
303050140208	7	999	73.3	2	2	2	3	2	111	130	120.5	213	224	218.5	2	1	2	2	3	3	3	3	3	3	2	1	0	3	3	Fourth	6	1	0	0	1	1
201020860101	5	NA	73	2	2	2	2	2	88	86	87	170	153	161.5	1	2	2	2	1	2	3	3	2	1	2	1	0	2	2	Second	4	2	1	3	2	1
204011130101	2	74	72.8	1	2	2	2	2	60	60	60	110	110	110	2	2	2	2	4	2	4	2	4	1	2	1	1	0	2	Richest	6	2	0	1	1	1
201032090101	7	NA	73	2	2	2	3	2	107	103	105	208	202	205	1	2	2	2	1	3	3	3	3	1	2	1	0	3	2	Second	6	2	1	3	2	1
301010660101	4	50	72.7	1	1	2	3	2	91	89	90	160	142	151	2	2	2	2	2	2	2	2	2	1	2	2	0	2	3	Fourth	1	2	0	2	2	1
201020070101	2	45	72.7	2	2	2	2	2	67	78	72.5	117	127	122	2	2	2	2	2	2	2	2	2	2	2	1	0	0	2	Richest	1	2	0	0	1	0
201020410101	7	55	72.6	2	2	2	3	1	91	92	91.5	182	155	168.5	2	2	2	1	1	2	1	2	1	1	2	1	0	2	2	Second	1	2	1	3	2	1
201021300101	2	999	72.4	2	2	2	3	1	84	86	85	152	135	143.5	2	1	2	2	1	1	2	2	1	3	2	1	0	1	2	Second	1	2	1	1	1	1
301110380101	7	40	72.1	2	2	1	3	2	60	60	60	140	130	135	2	1	2	2	3	3	3	3	3	3	2	1	0	0	2	Middle	1	1	0	1	1	0
302110100109	4	50	72.2	1	2	1	3	2	100	98	NA	212	210	211	2	1	2	2	3	3	4	3	3	1	2	1	0	3	3	Second	1	1	0	2	2	1
303010160101	NA	65	72.3	1	2	2	3	2	80	80	80	145	141	143	2	1	2	2	1	3	1	3	1	3	2	1	0	1	3	Middle	1	1	1	1	1	1
204110020101	2	NA	72.3	1	2	2	2	2	97	98	97.5	194	198	196	2	2	2	2	4	3	4	3	3	1	2	2	0	3	3	Fourth	1	2	0	1	1	1
204130050101	5	NA	72	2	2	2	3	1	58	47	52.5	162	137	149.5	2	1	2	2	3	3	3	3	3	2	2	1	0	1	2	Richest	1	1	0	0	1	1
204160210101	2	45	71.9	1	2	2	2	1	123	133	128	222	226	224	1	1	2	2	3	3	3	3	3	1	2	2	0	3	2	Fourth	6	2	0	2	2	1
301020160102	2	999	71.9	2	2	2	3	2	80	80	80	170	170	170	2	1	2	2	3	2	3	2	3	2	2	2	0	2	3	Fourth	1	2	0	0	1	1
204010500101	2	NA	71.5	1	1	2	3	2	87	86	86.5	201	189	195	1	2	2	2	4	2	2	2	4	1	2	2	0	3	2	Fourth	6	2	0	3	2	1
204010110101	7	50	71.3	2	2	2	3	2	70	60	65	120	110	115	2	1	2	1	1	2	3	2	1	3	1	1	0	0	2	Second	1	2	1	2	2	0
303070040101	7	60	56.5	2	2	2	2	2	123	112	117.5	190	176	183	2	2	2	1	3	2	2	2	3	1	2	1	0	3	2	Fourth	6	2	0	2	2	1
201031590201	7	999	71.1	2	2	2	3	2	90	90	90	170	170	170	2	1	2	1	3	3	3	3	3	1	2	2	0	2	3	Poorest	4	2	0	2	2	1
301020370101	7	49	71.3	2	2	2	3	2	73	78	75.5	151	156	153.5	2	1	2	2	3	3	3	3	4	3	1	2	0	2	3	Second	1	1	0	0	1	1
302100050101	2	40	71.3	2	2	2	3	2	86	84	85	119	112	115.5	2	2	2	2	2	2	3	2	2	3	2	2	0	0	3	Poorest	1	1	0	0	1	0
302260080102	1	NA	71.3	2	2	2	2	1	108	106	107	193	197	195	2	1	2	2	1	1	2	2	1	3	2	2	0	3	3	Second	1	1	1	1	1	1
303020080104	7	NA	71.3	2	2	2	3	1	89	86	87.5	157	151	154	2	1	2	2	3	3	3	3	3	3	2	1	0	2	3	Second	1	2	0	0	1	1
303040040101	7	999	71.3	1	2	2	3	2	119	113	116	228	224	226	2	1	2	1	3	3	3	3	3	3	2	2	0	3	3	Second	1	1	0	1	1	1
301100010101	2	68	71	1	2	2	3	2	110	110	110	220	210	215	1	2	2	1	2	2	1	1	2	1	2	2	1	3	3	Fourth	6	2	1	4	3	1
303120240101	2	48	71.1	1	2	2	3	2	NA	90	94.5	153	149	151	2	1	2	2	3	2	2	1	3	1	2	1	0	2	3	Richest	1	2	1	2	2	1
204260380101	5	50	70.9	1	1	1	2	2	70	70	70	190	180	185	2	1	2	2	3	3	2	3	3	2	2	1	0	3	2	Poorest	6	2	0	2	2	1
303020330114	5	58	70.6	2	2	2	3	2	98	94	96	182	176	179	2	1	2	1	3	3	3	3	3	3	2	2	0	2	3	Richest	1	1	0	1	1	1
204030530102	2	NA	70.4	2	2	2	3	2	68	61	64.5	115	116	115.5	2	2	2	2	3	3	3	3	3	3	2	2	0	0	2	Fourth	4	1	0	0	1	0
303110200103	7	45	70.3	2	2	2	3	2	121	134	127.5	205	182	193.5	2	2	2	1	4	1	3	1	4	3	2	2	0	3	3	Fourth	1	2	1	2	2	1
301020160101	2	50	70.2	1	2	2	3	1	74	78	76	137	139	138	2	1	2	2	3	3	3	3	3	3	2	1	0	0	3	Fourth	1	2	0	0	1	0
304090140103	7	42	70.3	2	2	2	3	2	83	81	82	184	191	187.5	2	2	2	2	3	3	3	3	3	3	2	2	0	3	3	Second	1	2	0	0	1	1
301030070101	7	50	70.3	2	2	1	3	1	85	77	81	160	138	149	1	1	2	2	3	3	3	3	3	3	2	1	0	1	3	Poorest	1	1	0	2	2	1
302140100101	7	999	70.3	2	2	2	3	1	93	NA	96	147	147	147	2	1	2	2	2	3	4	3	4	2	2	2	0	1	3	Fourth	1	1	0	0	1	1
302240030113	7	58	70.2	1	2	2	2	2	119	120	119.5	222	228	225	2	2	2	2	2	2	2	2	2	3	2	2	0	3	3	Second	6	2	0	0	1	1
304240200101	7	NA	70.2	1	1	1	3	1	88	86	87	137	140	138.5	2	1	2	2	3	3	3	1	1	3	1	1	0	0	3	Poorest	1	1	1	3	2	0
301140530101	7	43	70	2	2	2	2	2	70	60	65	140	140	140	2	2	2	2	3	2	3	3	3	3	2	2	0	1	3	Poorest	1	2	0	0	1	1
301020160103	7	999	69.6	2	2	2	3	2	60	70	65	130	120	125	2	1	2	2	3	2	3	2	3	3	2	2	0	0	3	Fourth	1	2	0	0	1	0
302260080101	2	50	69.7	1	2	2	3	2	97	97	97	176	164	170	2	2	2	2	2	2	3	2	2	3	1	2	0	2	3	Poorest	1	2	0	0	1	1
304090050101	7	80	69.4	2	2	2	2	2	100	95	97.5	192	173	182.5	1	2	2	1	2	2	2	2	2	1	2	1	1	3	3	Poorest	6	2	0	3	2	1
301020450101	7	NA	69.3	1	2	1	2	1	75	76	75.5	123	137	130	2	1	2	2	3	1	3	1	3	2	2	1	0	0	3	Second	1	2	1	2	2	0
201050630101	2	57	69.3	1	2	2	2	2	91	77	84	144	112	128	2	2	2	2	2	2	2	2	2	2	2	2	0	0	2	Fourth	1	2	0	0	1	0
204030530101	2	NA	69.1	1	2	2	3	2	63	66	64.5	148	126	137	2	1	2	2	3	3	3	3	3	3	1	2	0	0	2	Fourth	1	1	0	0	1	0
301020630101	7	45	69.1	2	2	2	3	1	94	92	93	149	152	150.5	2	2	2	2	3	3	3	3	3	2	2	1	0	2	2	Second	1	2	0	0	1	1
301021230101	2	52	69.1	1	2	2	2	2	112	101	106.5	166	166	166	1	1	2	1	1	2	3	2	1	1	2	1	0	2	3	Richest	1	2	1	4	3	1
303130060101	4	NA	69.2	1	2	2	3	2	75	78	76.5	134	142	138	2	1	2	2	3	3	3	3	3	3	2	1	0	0	3	Richest	1	2	0	0	1	0
204220430201	7	999	69.3	2	2	2	3	1	97	98	97.5	169	147	158	2	2	2	2	3	3	3	3	3	3	2	1	0	2	3	Middle	1	1	0	0	1	1
303060040101	7	55	69.3	1	2	2	3	1	86	88	87	147	149	148	1	1	2	2	3	3	3	3	3	3	2	1	0	1	3	Richest	1	2	0	1	1	1
304090460101	7	999	69.2	2	2	2	3	2	79	81	80	171	163	167	2	2	2	2	3	3	3	3	3	2	2	1	0	2	3	Second	1	2	0	0	1	1
301140510101	7	60	69.2	2	2	2	2	2	101	97	NA	172	178	175	2	2	2	2	2	2	2	3	2	2	2	2	0	2	3	Poorest	4	2	0	0	1	1
301020790101	2	999	69	2	2	2	3	2	95	NA	97	197	206	201.5	2	2	2	2	2	2	2	2	2	2	2	1	0	3	3	Middle	1	2	0	0	1	1
302020110101	2	38	68.5	1	1	2	3	2	68	67	67.5	126	137	131.5	1	2	2	2	3	3	3	3	3	1	2	1	0	0	3	Fourth	1	2	0	3	2	0
303120080101	7	46	68.4	1	1	1	3	1	89	106	97.5	208	195	201.5	1	1	2	2	3	3	3	3	3	3	2	2	0	3	3	Poorest	1	2	0	3	2	1
201031220101	2	58	68.1	1	2	2	3	2	64	61	62.5	121	120	120.5	2	2	1	2	2	2	2	2	2	1	2	2	0	0	2	Fourth	6	2	0	2	2	0
204010890101	2	44	68.1	1	2	2	3	2	88	85	86.5	145	139	142	1	2	2	1	3	2	3	2	3	1	2	2	0	1	2	Richest	6	2	0	3	2	1
204030940101	2	42	68.1	1	1	2	3	2	77	72	74.5	130	120	125	2	1	2	2	4	1	2	2	4	3	2	1	0	0	2	Second	6	2	1	2	2	0
204190130101	2	42	68.1	1	2	1	2	2	97	97	97	226	224	225	2	1	2	2	2	2	2	2	2	1	2	2	0	3	2	Second	6	1	0	2	2	1
301110380102	4	45	68.2	2	2	2	3	2	74	69	71.5	129	132	130.5	2	1	2	2	4	3	4	3	4	2	2	1	0	0	3	Second	1	2	0	0	1	0
301040080101	2	999	68.1	1	2	1	3	2	84	86	85	181	165	173	2	2	2	2	3	2	3	2	3	3	2	2	0	2	3	Middle	1	2	0	1	1	1
301100010102	2	49	68	2	2	2	2	2	84	90	87	156	159	157.5	1	1	2	2	2	2	2	2	1	2	2	1	0	2	3	Fourth	4	2	1	2	2	1
302060050101	4	62	68.1	1	2	2	3	1	85	94	89.5	143	135	139	2	1	2	2	3	3	3	3	3	2	2	2	0	0	3	Second	1	2	0	0	1	0
201020530101	4	65	67.8	1	2	2	3	2	70	70	70	129	128	128.5	2	2	2	2	3	2	3	2	3	2	2	2	0	0	2	Middle	1	2	0	0	1	0
304130500101	2	50	67.8	1	2	2	3	2	76	71	73.5	149	144	146.5	2	1	2	2	2	2	2	2	1	1	2	2	0	1	3	Poorest	1	2	1	2	2	1
301010260101	2	60	67.6	1	1	1	2	2	79	81	80	145	143	144	2	1	2	2	3	3	3	3	3	2	2	1	0	1	3	Fourth	1	2	0	2	2	1
301010670101	2	999	67.5	1	2	2	3	2	70	70	70	90	90	90	2	2	2	1	3	3	3	3	3	3	2	2	0	0	3	Fourth	1	2	0	1	1	0
201040250101	4	NA	67.4	1	1	2	3	2	70	69	69.5	122	120	121	2	2	2	2	3	3	3	3	3	2	2	2	0	0	2	Richest	1	2	0	1	1	0
304080050101	7	40	67.4	2	2	2	2	2	77	75	76	114	127	120.5	1	1	2	2	2	3	2	3	2	1	2	1	0	0	3	Middle	1	2	0	2	2	0
301010580101	6	999	67.1	1	2	1	3	2	70	72	71	120	120	120	2	1	2	2	3	3	3	3	3	2	2	1	0	0	3	Richest	1	1	0	1	1	0
301140410101	2	61	67.2	1	2	2	3	2	70	70	70	130	120	125	2	1	2	2	3	3	3	3	3	3	2	2	0	0	3	Second	1	2	0	0	1	0
302120050101	2	NA	67.3	1	1	2	3	2	109	106	107.5	172	160	166	1	1	2	2	3	3	3	3	3	3	2	2	0	2	3	Fourth	1	1	0	2	2	1
303080020101	2	999	67.3	2	2	2	3	1	109	102	105.5	197	139	168	2	2	2	1	3	3	3	3	3	3	2	2	0	2	3	Fourth	1	1	0	1	1	1
304190120101	4	999	67.3	1	2	2	3	2	80	80	80	138	135	136.5	2	1	2	2	2	2	3	2	2	3	2	2	0	0	3	Richest	1	2	0	0	1	0
303010160102	2	52	67.3	1	1	2	3	2	100	91	95.5	211	194	202.5	2	1	2	2	2	2	2	2	2	2	2	2	0	3	3	Middle	1	1	0	1	1	1
301130220101	2	65	67.1	1	1	1	3	2	86	80	83	147	129	138	2	2	2	2	2	2	2	2	1	3	2	2	0	0	3	Second	1	2	1	3	2	0
202050010101	2	51	67.1	1	2	2	3	1	96	NA	97.5	167	174	170.5	2	1	2	2	3	2	3	3	3	3	1	1	0	2	2	Richest	1	2	0	0	1	1
204031290101	2	58	66.8	1	2	2	3	2	70	70	70	120	110	115	2	1	1	2	3	2	3	2	3	2	1	2	0	0	2	Poorest	1	2	0	1	1	0
301010150102	2	45	66.8	2	2	2	3	1	108	96	102	167	150	158.5	2	1	2	2	2	3	1	3	2	1	2	1	0	2	3	Second	1	2	1	2	2	1
303110260101	2	50	66.8	1	2	2	3	2	83	79	81	138	136	137	2	2	2	2	1	3	1	3	2	3	2	1	0	0	3	Middle	1	2	1	1	1	0
204040070101	2	34	66.1	2	2	2	3	2	60	60	60	110	120	115	1	2	2	2	4	2	4	2	2	2	2	2	0	0	2	Middle	1	2	0	1	1	0
303030060101	7	36	66.1	2	2	2	3	2	110	100	105	150	150	150	2	1	2	2	3	3	3	3	3	1	2	1	0	2	2	Second	1	2	0	1	1	1
304100160101	7	68	66.1	1	2	2	3	2	84	88	86	169	145	157	2	2	2	2	2	2	2	2	2	2	2	2	0	2	2	Fourth	1	1	0	0	1	1
204010930102	2	45	66.1	2	2	2	3	2	80	80	80	120	130	125	2	1	2	2	3	3	3	3	4	3	2	2	0	0	2	Middle	1	2	0	0	1	0
204030360101	7	NA	66.1	2	1	1	3	1	100	80	90	170	170	170	2	1	2	2	2	2	2	2	2	3	1	2	0	2	2	Poorest	1	2	0	2	2	1
204130030102	2	54	66.3	1	2	2	3	1	80	86	83	128	136	132	2	2	1	2	2	2	2	3	2	2	2	2	0	0	3	Richest	1	2	0	1	1	0
204240150201	2	50	66.3	1	1	2	3	2	95	95	95	174	160	167	2	2	2	2	2	2	2	2	2	3	2	1	0	2	3	Second	1	2	0	1	1	1
301130430101	7	999	66.1	2	2	2	3	1	105	102	103.5	171	164	167.5	2	1	2	1	3	1	2	3	4	2	2	2	0	2	3	Richest	1	2	1	2	2	1
202030010101	7	NA	66.2	2	2	2	2	2	117	105	111	202	190	196	2	2	2	2	1	3	3	3	4	3	2	2	0	3	2	Fourth	4	1	1	1	1	1
204220040102	2	63	65.9	2	2	1	3	2	70	80	75	130	130	130	2	2	2	2	2	1	3	3	1	2	2	1	0	0	2	Middle	1	2	1	2	2	0
204060190101	5	NA	65.9	1	1	2	3	2	63	57	60	149	138	143.5	1	2	1	2	3	2	3	3	3	3	2	2	0	1	2	Second	1	2	0	3	2	1
204240040201	2	59	65.8	1	2	1	3	2	70	60	65	120	120	120	2	1	2	2	4	3	3	3	3	2	2	2	0	0	2	Richest	1	2	0	1	1	0
204160190101	7	48	65.9	2	2	1	2	1	80	60	70	120	110	115	2	1	1	2	2	3	2	2	2	2	2	1	0	0	2	Fourth	6	1	0	2	2	0
201020950101	6	54	65.7	1	2	2	3	2	84	74	79	157	160	158.5	1	1	1	2	2	1	2	2	1	2	2	1	0	2	2	Second	6	2	1	3	2	1
304060090101	4	NA	65.5	1	2	2	3	2	75	80	77.5	143	144	143.5	2	1	2	1	3	3	3	3	3	3	2	2	0	1	3	Middle	1	2	0	1	1	1
301030020102	4	NA	65.4	2	2	2	3	1	106	103	104.5	167	171	169	2	1	2	2	2	2	2	2	2	1	2	1	0	2	3	Second	1	2	0	1	1	1
201030170103	5	40	65.6	2	2	2	3	1	101	91	96	194	183	188.5	2	2	2	2	3	2	2	2	2	2	2	2	0	3	2	Second	4	2	0	0	1	1
201030330101	5	999	65.4	2	2	2	3	2	83	78	80.5	143	143	143	2	2	2	2	3	3	3	3	3	1	2	2	0	1	2	Poorest	4	2	0	1	1	1
302030160101	2	999	22.7	2	2	2	3	2	65	70	67.5	172	164	168	2	1	2	2	3	3	3	3	3	2	2	2	0	2	2	Richest	1	2	0	0	1	1
303070130101	2	71	65.1	2	2	1	2	2	80	100	90	160	160	160	1	1	2	2	2	2	3	2	2	2	2	2	0	2	2	Richest	4	2	0	2	2	1
201031320102	4	999	65.3	1	2	2	3	1	95	89	92	148	146	147	2	1	2	2	3	3	3	3	3	3	2	1	0	1	3	Middle	1	1	0	0	1	1
204010780102	2	40	65.3	2	2	1	3	2	100	102	101	180	176	178	2	2	2	2	3	3	3	3	3	3	2	2	0	2	3	Fourth	4	2	0	1	1	1
303030130102	4	54	65.3	1	2	2	3	2	82	77	79.5	141	131	136	2	1	2	2	3	3	3	3	3	2	2	2	0	0	3	Second	1	2	0	0	1	0
303130080201	7	999	65.3	2	2	2	3	1	98	108	103	194	190	192	2	2	2	2	3	3	3	3	4	3	1	2	0	3	3	Second	1	1	0	0	1	1
304060090102	4	NA	65.2	2	2	2	3	2	88	88	88	156	143	149.5	2	1	2	2	3	3	3	3	3	3	2	2	0	1	3	Middle	1	1	0	0	1	1
304110120101	5	NA	65.2	2	2	1	3	2	96	104	100	183	176	179.5	2	1	2	2	3	2	3	2	3	2	2	1	0	2	3	Middle	1	2	0	1	1	1
301040070101	2	50	65.1	2	2	2	3	1	85	82	83.5	131	130	130.5	2	1	2	2	2	1	3	3	3	2	2	1	0	0	3	Fourth	1	2	1	1	1	0
204260230102	2	999	64.7	2	2	2	3	2	30	80	55	190	190	190	2	1	2	2	2	2	2	2	2	3	2	2	0	3	2	Richest	1	2	0	0	1	1
204220460101	2	NA	16.3	1	1	1	3	2	70	79	74.5	110	118	114	2	2	2	2	2	1	3	1	1	3	2	1	0	0	2	Second	1	2	1	3	2	0
301010180101	5	50	64.2	1	1	2	2	2	79	77	78	107	115	111	2	1	2	2	3	3	3	3	3	3	2	2	0	0	3	Second	6	2	0	1	1	0
301010690201	5	999	64.2	1	1	2	3	2	80	80	80	140	140	140	2	1	2	2	3	3	3	3	3	3	2	2	0	1	3	Second	1	2	0	1	1	1
204170550101	2	60	64.1	1	2	1	3	1	79	74	76.5	130	110	120	1	2	2	2	3	2	3	2	3	2	2	2	0	0	2	Richest	6	2	0	2	2	0
304020090101	2	50	64.3	2	2	2	2	2	118	111	114.5	230	199	214.5	2	1	2	2	1	1	1	3	1	1	2	2	1	3	2	Fourth	4	2	1	2	2	1
201050630102	7	45	64.1	2	2	2	3	1	NA	98	98.5	175	154	164.5	1	2	2	2	3	2	3	2	3	2	2	1	0	2	2	Richest	4	2	0	1	1	1
204200010103	4	NA	64.3	2	2	2	2	1	80	NA	89.5	184	156	170	2	1	2	2	3	3	3	3	3	2	2	1	0	2	3	Second	4	1	0	0	1	1
303150180102	4	55	64.2	1	2	2	3	1	70	64	67	119	123	121	2	1	2	2	3	3	3	3	3	3	2	1	0	0	3	Middle	1	2	0	0	1	0
204010020101	2	69	64.1	1	2	2	3	2	100	90	95	180	170	175	2	2	2	1	4	2	2	2	2	1	2	2	0	2	2	Richest	6	2	0	2	2	1
204010780101	2	63	63.6	1	2	2	3	1	76	76	76	116	114	115	2	1	2	2	1	1	1	1	1	2	2	1	0	0	2	Richest	6	2	1	1	1	0
302180010101	4	NA	63.6	1	2	2	3	1	89	84	86.5	165	148	156.5	2	2	2	2	2	2	3	2	2	3	2	2	0	2	3	Richest	1	2	0	0	1	1
201080200101	2	NA	63.4	1	1	2	3	2	79	74	76.5	147	135	141	2	2	2	2	1	2	2	2	2	2	2	2	0	1	2	Richest	1	2	1	2	2	1
303130040101	2	57	63.4	1	2	2	3	2	76	75	75.5	127	124	125.5	2	2	2	2	4	2	2	2	4	2	2	2	0	0	3	Richest	1	2	0	0	1	0
201020870101	7	NA	63.2	2	2	2	3	2	80	90	85	190	190	190	2	2	2	2	2	2	3	3	1	1	2	1	0	3	2	Second	1	2	1	2	2	1
304070090101	2	45	63.2	1	1	2	2	2	80	82	81	127	126	126.5	2	1	2	2	2	2	2	2	2	2	2	2	0	0	3	Second	1	2	0	1	1	0
301130010101	4	69	63.3	1	2	2	3	1	89	95	92	138	137	137.5	2	1	2	2	3	3	3	3	3	3	2	1	0	1	3	Middle	1	1	0	0	1	1
302130060101	5	44	63.3	1	2	2	3	2	100	97	98.5	220	208	214	2	2	2	2	3	3	3	3	3	3	2	2	0	3	3	Poorest	1	2	0	0	1	1
303140210101	4	45	63.2	2	1	2	3	2	76	77	76.5	125	136	130.5	2	1	2	2	3	2	3	3	3	2	2	1	0	0	3	Middle	1	1	0	1	1	0
304090710201	2	60	63.2	1	2	2	3	2	67	67	67	129	130	129.5	2	2	2	2	3	2	3	2	3	2	2	2	0	0	3	Richest	1	2	0	0	1	0
301140070101	5	38	63.1	2	2	1	2	1	77	70	73.5	137	110	123.5	2	1	2	2	3	1	3	1	3	2	2	1	0	0	3	Second	1	2	1	2	2	0
303040020101	2	53	63	1	1	2	3	2	94	91	92.5	155	149	152	2	2	2	2	3	3	3	3	3	1	2	2	0	2	3	Richest	1	2	0	2	2	1
202170020102	4	42	63	2	2	2	2	2	92	98	95	204	218	211	2	2	2	2	3	3	2	3	3	3	2	2	0	3	2	Fourth	1	2	0	0	1	1
303110220101	7	50	63	1	2	2	3	2	104	105	104.5	147	142	144.5	2	2	2	2	3	3	3	3	3	3	2	2	0	2	3	Fourth	1	2	0	0	1	1
304170210101	4	65	62.9	1	2	2	3	2	73	69	71	123	116	119.5	2	1	2	2	3	2	3	2	3	2	2	1	0	0	3	Middle	1	2	0	0	1	0
201020950102	5	50	62.8	2	2	1	2	1	91	88	89.5	173	167	170	1	2	2	2	3	1	1	3	3	1	2	1	0	2	2	Second	1	2	1	4	3	1
304090520101	7	NA	62.7	1	1	1	3	2	91	87	89	189	180	184.5	2	1	2	1	3	3	3	3	3	2	2	1	0	3	3	Poorest	1	2	0	3	2	1
303020230101	2	73	62.8	1	2	2	3	1	77	80	78.5	153	150	151.5	2	1	2	2	2	3	2	3	2	3	2	2	0	2	3	Richest	1	2	0	0	1	1
301110470101	2	57	62.7	1	1	2	3	2	80	80	80	139	134	136.5	2	1	2	2	3	2	3	2	3	2	2	2	0	0	3	Richest	1	2	0	1	1	0
204160210102	2	48	62.6	2	2	2	2	2	84	82	83	182	171	176.5	2	2	2	2	2	2	2	2	2	1	2	2	0	2	2	Fourth	4	2	0	1	1	1
303170100101	7	70	62.8	1	1	2	2	2	72	70	71	104	110	107	2	1	2	2	3	3	3	3	3	1	2	1	0	0	3	Middle	1	2	0	2	2	0
204240320102	2	56	62.5	2	2	2	3	2	93	95	94	156	167	161.5	2	1	2	1	3	1	3	2	3	3	2	2	0	2	2	Richest	4	2	1	2	2	1
301130310101	5	999	62.6	1	2	1	3	2	90	86	88	168	164	166	2	1	2	1	4	1	2	3	3	2	2	1	0	2	3	Poorest	6	2	1	3	2	1
204220140101	7	999	62.4	2	2	2	3	1	104	79	91.5	170	148	159	2	1	2	1	3	2	3	2	1	3	2	1	0	2	2	Middle	1	2	1	2	2	1
304110080102	2	NA	62.5	2	2	2	3	2	101	107	104	167	167	167	2	1	2	2	3	1	3	2	3	1	2	2	0	2	3	Fourth	1	2	1	2	2	1
301110270101	2	53	62.4	1	2	2	3	2	70	90	80	140	150	145	2	2	2	2	2	2	3	2	1	2	2	2	0	1	3	Second	1	2	1	1	1	1
304110280102	2	60	62.4	2	2	2	3	2	102	101	101.5	151	154	152.5	1	1	2	2	2	2	1	2	2	1	2	1	0	2	3	Richest	6	2	1	3	2	1
304100160102	2	NA	62.4	2	2	2	3	2	85	88	86.5	201	185	193	2	2	2	2	2	2	2	2	2	2	2	1	0	3	3	Second	1	2	0	0	1	1
201040140101	2	NA	62.3	1	2	2	3	2	79	80	79.5	133	136	134.5	2	2	2	2	3	2	3	2	3	1	2	2	0	0	2	Middle	1	2	0	1	1	0
302150030101	4	NA	62.4	1	1	1	3	2	97	94	95.5	140	132	136	2	1	2	2	3	3	3	3	3	3	2	1	0	1	3	Middle	1	2	0	2	2	1
303140220101	2	63	62.1	2	2	2	2	2	108	108	108	162	164	163	2	1	2	2	2	1	1	2	2	2	2	2	0	2	2	Fourth	4	2	1	1	1	1
204030800102	7	NA	62.1	2	2	2	3	2	80	80	80	140	140	140	2	2	2	2	3	3	3	3	3	1	2	2	0	1	2	Fourth	1	2	0	1	1	1
204060110102	2	48	62.3	1	2	2	3	1	84	76	80	138	123	130.5	2	2	2	2	3	3	3	3	3	2	2	2	0	0	3	Richest	1	2	0	0	1	0
202080030101	7	56	62.2	2	2	2	2	1	96	96	96	178	144	161	1	1	2	2	3	3	2	3	3	1	1	1	0	2	2	Fourth	1	2	0	2	2	1
201032180101	2	NA	62.1	1	1	2	3	2	97	96	96.5	155	145	150	2	1	1	2	4	3	3	3	2	3	2	1	0	1	2	Fourth	1	2	0	2	2	1
304200130106	2	53	62.1	1	2	2	3	1	113	112	112.5	185	166	175.5	1	1	2	2	1	3	3	3	2	3	2	2	0	3	3	Richest	1	2	1	2	2	1
302010150101	2	999	62.1	1	1	1	3	2	63	79	71	145	134	139.5	2	2	2	2	3	3	3	3	3	3	2	2	0	0	3	Richest	2	2	0	2	2	0
303090200101	2	60	62	1	2	2	3	2	92	86	89	137	147	142	2	1	2	2	3	2	3	2	3	3	2	1	0	1	3	Richest	1	2	0	0	1	1
204100860101	2	53	61.8	1	1	2	2	2	107	105	106	196	192	194	2	1	2	2	3	3	3	3	3	1	2	2	0	3	2	Richest	6	2	0	2	2	1
204100320201	1	NA	61.8	1	1	2	3	2	81	84	82.5	154	152	153	2	2	1	2	3	3	3	3	3	2	2	2	0	2	2	Second	1	2	0	2	2	1
204010690101	7	NA	61.7	1	1	2	3	2	89	102	95.5	150	158	154	2	2	2	2	2	2	3	2	2	3	2	2	0	2	2	Fourth	1	2	0	1	1	1
304110280101	2	56	61.7	1	2	1	3	2	92	80	86	128	134	131	2	2	1	2	2	2	3	2	2	1	2	2	0	0	3	Richest	6	2	0	3	2	0
204030380101	7	NA	61.3	1	1	2	3	2	77	68	72.5	127	114	120.5	2	1	2	2	2	1	2	3	2	1	2	1	0	0	2	Fourth	1	2	1	3	2	0
302110080102	2	999	61.5	2	2	2	3	2	96	80	88	172	159	165.5	2	2	2	2	3	2	3	2	3	1	1	2	0	2	3	Middle	1	1	0	1	1	1
201020350101	2	NA	61.4	1	1	1	3	2	98	88	93	170	166	168	2	2	2	2	3	3	3	3	3	3	2	1	0	2	2	Middle	1	2	0	2	2	1
302180120101	2	70	61.5	1	2	2	3	2	90	80	85	164	151	157.5	2	2	2	2	3	2	3	2	3	3	2	1	0	2	3	Fourth	1	1	0	0	1	1
204220450101	2	NA	61.3	1	2	2	2	2	81	90	85.5	148	153	150.5	1	2	2	2	1	1	1	1	1	2	2	2	0	2	2	Second	6	2	1	2	2	1
201031220102	2	65	45.9	2	2	2	3	2	68	63	65.5	132	163	147.5	1	2	2	2	1	3	2	1	1	2	2	2	0	1	2	Fourth	1	2	1	2	2	1
204030600101	4	NA	61.2	2	2	2	3	1	66	63	64.5	90	100	95	2	1	2	2	3	2	3	2	3	2	2	1	0	0	2	Richest	1	2	0	0	1	0
302170050101	4	54	61.1	1	1	1	2	1	96	94	95	176	177	176.5	2	1	1	2	2	2	3	2	2	1	2	2	0	2	2	Second	6	2	0	4	3	1
304130440101	7	NA	61.1	2	2	2	3	2	77	81	79	127	124	125.5	2	2	2	2	1	3	3	3	1	2	2	1	0	0	2	Poorest	1	2	1	1	1	0
201040250102	4	999	61.3	1	2	2	3	2	90	97	93.5	155	159	157	2	2	2	2	3	3	3	3	3	3	2	1	0	2	3	Fourth	1	2	0	0	1	1
204170110101	2	58	61.3	1	1	1	3	2	95	87	91	160	157	158.5	2	1	2	2	3	3	3	3	3	1	2	2	0	2	3	Poorest	2	2	0	3	2	1
204150010101	2	56	61.1	1	2	1	2	2	74	74	74	133	134	133.5	2	1	2	2	2	2	2	1	2	2	1	2	0	0	2	Fourth	1	2	1	2	2	0
204010630201	2	66	60.9	1	2	2	2	1	60	70	65	140	140	140	2	1	2	2	1	2	2	2	2	1	2	1	0	1	2	Richest	1	2	1	2	2	1
304090070101	2	47	61	1	1	2	3	2	101	101	101	171	164	167.5	2	2	1	2	3	2	2	2	2	2	2	2	0	2	3	Fourth	1	2	0	2	2	1
303020190101	7	NA	61.1	2	2	1	3	2	91	84	87.5	152	161	156.5	2	1	2	2	3	3	3	3	3	1	2	2	0	2	3	Fourth	1	2	0	2	2	1
302050030101	2	NA	61.1	1	1	2	3	1	68	68	68	120	116	118	2	2	2	2	2	1	2	1	2	3	2	1	0	0	3	Richest	1	2	1	2	2	0
301020870101	5	50	60.9	1	2	2	3	2	93	89	91	147	128	137.5	2	1	2	2	2	3	2	3	2	3	2	1	0	1	3	Middle	1	2	0	0	1	1
201032330101	2	56	61	1	2	2	3	2	65	67	66	111	118	114.5	1	1	2	2	3	2	3	1	3	2	2	2	0	0	2	Fourth	1	2	1	2	2	0
302070080102	2	42	61	2	2	2	2	1	97	85	91	162	149	155.5	2	1	2	2	1	1	1	2	1	1	2	1	0	2	3	Richest	1	2	1	2	2	1
301020210101	4	999	60.8	1	2	2	3	2	57	60	58.5	150	160	155	2	2	2	1	2	2	2	2	2	1	2	2	0	2	3	Poorest	6	1	0	2	2	1
202040050101	2	NA	60.9	1	2	1	2	1	83	98	90.5	129	126	127.5	2	2	2	1	3	3	3	3	3	2	2	1	0	1	2	Fourth	1	1	0	2	2	1
303020110101	2	59	60.8	1	2	1	2	1	86	81	83.5	154	138	146	2	2	2	2	3	3	3	3	3	2	2	2	0	1	3	Richest	1	2	0	1	1	1
201021570104	7	NA	60.8	2	2	2	3	2	91	91	91	159	143	151	2	1	2	2	3	3	3	3	3	3	2	2	0	2	2	Fourth	1	2	0	0	1	1
204220120101	7	40	60.6	2	2	2	3	1	NA	103	101	192	182	187	2	2	2	2	2	3	2	3	2	3	1	2	0	3	2	Middle	1	2	0	0	1	1
302010080101	2	38	60.8	1	2	2	3	2	67	67	67	121	123	122	2	2	2	2	3	3	3	3	3	3	2	1	0	0	3	Middle	1	2	0	0	1	0
302070080101	2	54	60.8	1	1	2	2	2	64	68	66	97	107	102	2	2	2	2	3	2	3	1	3	3	2	2	0	0	3	Richest	1	2	1	2	2	0
201110050101	2	35	60.6	1	2	2	2	2	100	110	105	160	160	160	2	1	2	2	2	3	2	3	2	2	2	1	0	2	2	Richest	1	2	0	0	1	1
204060120101	4	56	60.5	1	2	2	3	2	68	67	67.5	113	118	115.5	2	1	2	2	3	3	3	3	3	2	2	2	0	0	2	Middle	1	2	0	0	1	0
201040230101	7	58	60.6	1	1	1	3	1	73	74	73.5	119	108	113.5	2	1	2	2	3	3	1	3	3	3	2	2	0	0	2	Richest	4	2	1	3	2	0
204050050101	7	42	60.5	2	2	2	3	2	60	60	60	120	130	125	2	2	2	2	2	2	3	2	2	2	2	2	0	0	2	Second	1	1	0	0	1	0
301090190101	7	999	60.5	2	1	2	3	1	80	70	75	140	140	140	2	1	2	1	3	3	3	3	3	3	2	1	0	1	3	Middle	1	2	0	2	2	1
303150370101	2	52	60.6	1	1	1	2	2	82	84	83	144	140	142	2	2	2	2	3	3	3	3	3	2	2	1	0	1	3	Fourth	1	2	0	2	2	1
204010500102	2	80	60.4	2	2	2	3	2	101	116	108.5	163	181	172	1	1	2	2	2	2	3	3	2	2	2	2	0	2	2	Fourth	6	2	0	1	1	1
301010750101	7	NA	60.4	1	2	2	2	2	74	79	76.5	115	118	116.5	2	1	2	2	2	2	2	2	2	2	2	2	0	0	3	Fourth	1	2	0	0	1	0
303110040102	2	45	60.5	2	2	2	3	1	85	89	87	131	128	129.5	1	1	2	2	2	2	1	1	3	2	2	2	0	0	3	Richest	1	2	1	2	2	0
204010630202	2	59	60.3	2	2	2	3	2	70	60	65	120	120	120	2	2	2	1	4	3	3	3	2	2	2	2	0	0	2	Richest	1	2	0	1	1	0
201021190101	2	NA	60.4	1	2	2	3	2	84	83	83.5	132	134	133	2	2	2	2	3	3	3	3	3	3	2	2	0	0	2	Richest	1	2	0	0	1	0
304090140201	5	80	60.3	2	2	2	2	1	103	115	109	152	162	157	1	2	2	2	2	2	2	2	2	1	2	1	0	2	3	Second	4	2	0	2	2	1
204260130101	2	NA	60.1	1	1	2	3	2	70	70	70	110	120	115	1	2	2	2	2	3	3	3	2	2	2	2	0	0	2	Middle	1	2	0	2	2	0
304180060101	4	50	60.3	1	2	2	3	1	46	42	44	88	74	81	2	2	2	2	2	2	2	2	2	3	2	1	0	0	3	Poorest	1	2	0	0	1	0
204160210103	7	50	60.1	2	2	2	3	1	60	60	60	110	110	110	1	1	2	2	3	1	2	2	3	2	2	2	0	0	2	Second	1	2	1	2	2	0
204240250101	1	NA	60.1	1	2	2	2	2	80	80	80	130	120	125	2	2	2	2	3	3	3	3	3	2	2	2	0	0	2	Fourth	6	2	0	0	1	0
301110360107	7	57	60.1	2	1	1	3	2	70	70	70	130	120	125	2	1	1	2	1	1	1	1	1	3	1	1	0	0	2	Poorest	1	2	1	4	3	0
304090620101	2	52	60.1	1	2	2	2	2	87	83	85	162	146	154	2	2	2	2	2	2	2	2	2	1	2	2	0	2	2	Richest	6	2	0	1	1	1
304220010101	4	60	60.2	2	2	2	2	1	116	120	118	191	200	195.5	2	1	2	2	2	1	3	3	2	1	2	1	0	3	3	Fourth	1	2	1	2	2	1
204010860101	5	999	60.2	1	1	2	3	2	70	60	65	100	90	95	2	2	2	2	3	2	3	2	3	2	2	2	0	0	3	Middle	1	1	0	1	1	0
204170230101	4	46	60.3	2	2	1	3	2	87	81	84	149	131	140	1	1	2	2	3	3	3	3	3	3	2	1	0	1	3	Second	1	1	0	2	2	1
301010660102	4	999	60.3	2	2	2	3	1	83	84	83.5	138	152	145	2	1	2	2	3	3	3	3	3	1	2	1	0	1	3	Richest	1	2	0	1	1	1
302060050102	2	62	60.2	1	1	1	3	2	NA	96	97.5	204	192	198	2	2	2	2	2	2	2	2	2	2	2	2	0	3	3	Richest	1	2	0	2	2	1
303080020102	2	NA	60.3	1	1	2	3	2	61	66	63.5	114	114	114	2	2	2	2	3	3	3	3	3	3	2	2	0	0	3	Richest	1	1	0	1	1	0
204030740102	2	43	60.1	2	1	2	3	2	70	79	74.5	108	118	113	2	2	2	2	2	2	2	2	2	2	1	2	0	0	2	Richest	1	2	0	1	1	0
204190130102	2	58	60	2	2	1	2	1	93	65	79	154	118	136	2	1	2	2	2	2	2	2	2	2	2	1	0	0	2	Second	1	2	0	1	1	0
204050010101	2	50	59.9	1	2	2	2	1	67	63	65	100	105	102.5	2	1	2	2	2	2	2	2	2	2	2	1	0	0	2	Richest	1	2	0	0	1	0
301140490101	7	42	60	2	2	2	3	1	70	60	65	110	100	105	2	2	2	2	3	3	3	3	3	2	2	1	0	0	3	Second	1	2	0	0	1	0
303110040101	2	60	60.1	1	1	2	3	2	76	82	79	128	129	128.5	2	1	2	2	3	2	1	1	3	3	2	2	0	0	3	Richest	1	2	1	2	2	0
303040020102	2	50	60	2	2	2	3	2	82	76	79	138	116	127	2	1	2	2	3	3	3	3	3	3	2	1	0	0	3	Richest	1	2	0	0	1	0
304130550101	4	50	59.9	1	1	2	3	2	104	102	103	153	146	149.5	2	1	2	1	3	3	3	3	3	3	2	2	0	2	3	Second	1	2	0	2	2	1
301010330101	2	65	59.8	1	1	1	2	1	NA	98	98.5	166	156	161	1	2	2	2	3	2	1	2	3	1	2	1	0	2	3	Second	1	2	1	5	3	1
303110260102	2	40	59.9	2	2	2	3	1	83	69	76	130	106	118	1	2	2	2	1	2	3	2	4	2	2	1	0	0	3	Middle	1	2	1	2	2	0
204260060101	5	NA	59.6	2	2	2	3	1	80	80	80	130	120	125	1	1	2	2	3	2	3	2	3	2	2	1	0	0	2	Poorest	1	2	0	1	1	0
204010480101	2	999	59.7	1	2	2	3	2	60	64	62	137	133	135	2	1	2	2	3	3	3	3	3	3	2	2	0	0	2	Fourth	6	2	0	0	1	0
204100310101	5	53	59.6	1	1	2	3	2	96	89	92.5	176	173	174.5	2	2	2	2	3	3	3	3	3	3	2	1	0	2	2	Middle	1	2	0	1	1	1
201020290101	4	NA	59.6	1	1	1	3	2	75	74	74.5	113	112	112.5	2	2	2	2	3	3	3	3	3	3	2	2	0	0	2	Richest	1	2	0	2	2	0
204010890102	2	46	59.5	2	2	2	3	2	70	70	70	100	110	105	2	1	2	2	3	2	3	2	3	3	2	2	0	0	2	Richest	4	2	0	0	1	0
204060200101	7	999	59.5	1	2	2	3	1	60	60	60	170	160	165	2	1	2	2	3	3	3	3	3	3	1	1	0	2	2	Second	1	2	0	0	1	1
302030100102	4	NA	59.7	2	2	2	3	2	92	93	92.5	137	158	147.5	2	1	2	2	2	2	2	3	2	3	2	1	0	1	3	Poorest	1	2	0	0	1	1
303020360101	2	50	59.6	1	1	1	3	2	77	69	73	140	135	137.5	2	1	2	2	4	1	3	1	4	2	2	1	0	0	3	Fourth	1	2	1	3	2	0
201031580101	2	52	19.5	1	2	1	2	2	65	66	65.5	134	116	125	2	2	2	1	1	2	3	2	2	1	2	1	0	0	2	Poorest	1	2	1	4	3	0
304130580101	1	60	59.4	2	2	2	3	2	75	88	81.5	138	166	152	2	1	2	2	2	2	2	2	2	2	2	2	0	2	3	Richest	1	2	0	0	1	1
301130130101	2	999	59.5	1	1	2	3	2	85	84	84.5	154	148	151	2	2	2	2	3	1	3	3	3	3	2	2	0	2	3	Richest	2	2	1	2	2	1
201110050102	2	NA	59.4	2	2	2	3	2	81	80	80.5	116	120	118	2	2	2	2	3	3	3	3	3	2	2	2	0	0	2	Richest	1	2	0	0	1	0
204010740101	7	46	59.2	2	2	2	3	2	60	60	60	100	110	105	2	1	2	2	2	1	1	2	2	2	2	1	0	0	2	Fourth	1	2	1	1	1	0
201031150101	6	NA	29.9	1	2	2	2	2	123	114	118.5	201	193	197	2	2	2	1	1	3	3	3	2	3	2	2	0	3	2	Second	6	2	1	2	2	1
301110270102	2	999	59.3	2	2	2	2	2	90	90	90	160	170	165	2	1	2	2	2	2	3	2	2	1	1	2	0	2	3	Second	1	2	0	1	1	1
201021660101	7	64	59.3	1	1	1	2	2	73	72	72.5	117	125	121	2	1	2	2	3	2	2	2	3	1	2	1	0	0	2	Second	4	2	0	3	2	0
204100040102	2	NA	59.2	2	2	2	2	2	96	95	95.5	185	181	183	1	1	2	1	3	2	3	2	3	1	2	2	1	3	2	Richest	1	2	0	3	2	1
202120050101	2	61	59.3	1	2	2	2	2	90	84	87	147	137	142	2	2	2	2	3	3	3	3	3	2	2	2	0	1	2	Richest	1	2	0	0	1	1
302040050101	4	59	59.4	1	2	2	2	2	94	91	92.5	117	135	126	2	1	2	2	2	3	2	3	2	2	2	1	0	1	3	Richest	1	2	0	0	1	1
301140170101	2	999	59.2	1	2	2	2	1	84	85	84.5	147	144	145.5	2	1	2	2	2	2	2	2	2	2	2	1	0	1	3	Richest	1	2	0	0	1	1
202120010101	2	NA	59.3	1	1	2	3	1	NA	93	96	176	148	162	2	1	2	2	2	2	2	2	2	3	2	2	0	2	2	Middle	1	2	0	1	1	1
204090020101	4	NA	59.1	1	2	2	2	2	80	104	92	140	162	151	2	2	2	2	4	2	3	2	3	2	2	2	0	2	2	Richest	1	2	0	0	1	1
302020060102	7	NA	59.1	2	2	2	2	1	70	80	75	120	130	125	1	2	2	2	2	2	2	2	2	2	2	2	0	0	2	Second	4	2	0	1	1	0
303050180101	2	NA	59.3	1	2	1	3	1	103	101	102	159	183	171	2	2	1	2	2	2	2	2	2	3	2	1	0	2	3	Second	1	2	0	2	2	1
303120350101	2	999	59.3	2	2	1	3	2	95	101	98	156	153	154.5	2	1	2	2	2	3	1	3	2	3	2	1	0	2	3	Richest	4	2	1	2	2	1
204260370103	2	50	59.3	1	1	2	3	2	125	111	118	195	159	177	2	2	2	2	3	3	3	3	1	3	2	2	0	3	3	Fourth	2	2	1	2	2	1
303030060102	2	42	59.3	1	2	2	3	1	87	80	83.5	141	138	139.5	2	1	2	2	2	3	2	3	2	1	2	2	0	0	3	Poorest	1	2	0	1	1	0
204240280301	7	45	59	2	2	2	3	1	80	80	80	140	150	145	1	1	2	2	1	2	3	2	1	1	2	2	0	1	2	Poorest	6	2	1	3	2	1
304090060101	4	56	59.1	1	1	1	2	2	96	105	100.5	152	147	149.5	2	2	2	2	2	1	2	1	2	2	2	2	0	2	3	Richest	1	2	1	3	2	1
204100570101	7	54	59	2	2	2	2	2	91	90	90.5	179	169	174	2	1	2	2	2	2	2	2	1	2	2	1	0	2	2	Fourth	1	2	1	1	1	1
304150170101	7	42	59.1	2	2	1	3	1	100	95	97.5	157	135	146	2	1	2	2	1	3	3	3	1	3	1	1	0	1	3	Middle	1	2	1	2	2	1
304100010101	2	NA	59	1	2	1	3	2	104	107	105.5	196	219	207.5	2	1	2	2	3	3	1	3	1	1	1	1	0	3	3	Richest	1	2	1	3	2	1
304090540101	2	55	58.9	1	2	2	3	2	53	80	66.5	123	135	129	2	1	2	2	2	2	2	1	2	1	2	1	0	0	3	Fourth	1	2	1	2	2	0
301110470102	2	55	58.8	2	1	2	3	1	90	92	91	130	127	128.5	2	1	2	2	2	2	2	2	2	1	2	1	0	1	3	Richest	1	2	0	2	2	1
301130230101	5	48	58.8	2	2	1	3	2	82	82	82	136	133	134.5	2	2	2	2	2	2	2	2	2	2	2	2	0	0	3	Richest	1	2	0	1	1	0
301110340101	6	45	58.7	2	2	2	3	2	88	77	82.5	163	148	155.5	2	1	2	2	2	2	2	2	2	2	2	1	0	2	3	Fourth	1	2	0	0	1	1
302030060102	7	45	58.8	2	2	2	3	2	88	88	88	138	136	137	2	2	2	2	2	2	2	2	2	3	2	2	0	0	3	Richest	1	2	0	0	1	0
201020070102	2	52	58.7	1	2	2	2	2	85	81	83	142	141	141.5	2	2	2	2	2	2	2	2	2	2	2	1	0	1	2	Richest	1	2	0	0	1	1
204260240302	2	36	58.6	2	2	2	2	2	80	70	75	130	130	130	1	2	2	2	4	1	4	3	4	2	2	2	0	0	2	Second	1	2	1	2	2	0
302250020101	5	48	58.8	2	1	2	3	1	80	81	80.5	140	152	146	2	1	1	2	2	3	3	3	1	1	2	1	0	1	3	Fourth	1	2	1	4	3	1
301140590101	5	75	58.6	2	2	1	3	2	83	93	88	178	193	185.5	2	2	2	2	2	2	2	2	1	3	2	2	0	3	3	Second	1	2	1	2	2	1
303040050101	2	NA	58.7	1	2	2	3	2	96	89	92.5	148	150	149	2	2	2	2	3	3	3	2	3	2	2	1	0	1	3	Richest	1	2	0	0	1	1
304080250101	7	56	58.5	2	2	2	3	2	90	100	95	170	160	165	2	2	2	2	1	3	3	3	2	2	2	2	0	2	2	Second	1	2	1	1	1	1
204160040201	7	NA	58.7	2	2	2	3	1	78	73	75.5	110	124	117	2	1	2	2	3	3	3	2	3	2	2	1	0	0	3	Middle	4	2	0	0	1	0
303120270101	2	59	58.6	1	2	2	3	1	93	85	89	152	143	147.5	2	2	2	2	1	2	2	2	2	1	1	1	0	1	3	Fourth	1	2	1	2	2	1
201040170101	2	NA	58.6	1	1	1	3	2	65	59	62	111	103	107	2	1	2	2	2	3	2	3	2	2	2	1	0	0	2	Richest	1	2	0	2	2	0
303090200102	2	55	58.6	2	2	2	3	2	81	82	81.5	138	156	147	2	1	2	2	3	3	3	3	3	2	2	2	0	1	3	Richest	4	2	0	0	1	1
204260130102	2	NA	58.4	2	2	1	3	1	80	80	80	150	140	145	2	2	2	2	2	2	2	2	2	1	2	1	0	1	2	Middle	4	2	0	2	2	1
304150150101	7	30	58.3	2	2	2	3	1	81	80	80.5	148	147	147.5	2	1	2	2	3	2	3	2	3	3	2	1	0	1	3	Middle	1	2	0	0	1	1
201031290101	5	60	28.1	2	2	1	3	2	80	85	82.5	148	145	146.5	2	1	2	2	2	3	2	1	2	2	2	2	0	1	2	Second	1	2	1	2	2	1
204031130101	4	NA	58.1	1	2	2	3	2	60	60	60	100	110	105	1	2	1	2	3	3	3	3	3	2	2	2	0	0	2	Richest	1	2	0	2	2	0
301120010101	2	73	58.2	1	1	2	3	2	77	71	74	149	132	140.5	2	2	2	2	2	2	2	2	2	3	2	1	0	1	3	Second	1	2	0	1	1	1
301120080102	5	NA	58.2	1	1	2	3	1	69	72	70.5	119	113	116	2	1	2	2	3	3	3	3	3	3	2	1	0	0	3	Richest	1	2	0	1	1	0
302240260101	2	NA	58.3	2	2	2	3	1	85	84	84.5	130	144	137	2	1	2	2	2	2	2	2	2	1	2	1	0	0	3	Richest	1	2	0	1	1	0
303040030101	2	60	58.3	1	1	1	2	2	187	105	146	204	153	178.5	2	1	2	2	4	3	2	3	4	2	1	2	0	3	3	Richest	1	2	0	2	2	1
304080470101	2	999	58.3	1	2	2	3	2	88	84	86	142	135	138.5	2	1	2	2	2	2	2	2	2	2	2	2	0	0	3	Second	1	2	0	0	1	0
304130290101	2	999	58.2	1	1	2	3	2	91	85	88	153	175	164	2	1	2	2	3	2	3	2	3	3	2	1	0	2	3	Poorest	1	2	0	1	1	1
302050030102	7	999	58.3	1	1	1	3	2	85	84	84.5	142	136	139	2	2	2	2	4	3	3	3	4	3	2	1	0	0	3	Second	1	2	0	2	2	0
304180100102	2	NA	58.3	2	2	1	3	1	104	NA	101.5	172	174	173	2	1	2	2	3	3	3	3	2	1	1	1	0	2	3	Richest	1	2	0	2	2	1
303140220102	2	54	58.3	2	2	2	3	1	95	92	93.5	167	148	157.5	2	2	2	2	3	3	4	3	4	1	2	1	0	2	3	Richest	1	2	0	1	1	1
301030040101	6	52	58.3	2	2	2	3	2	82	78	80	123	126	124.5	2	2	2	2	2	2	2	2	2	2	2	2	0	0	3	Middle	1	2	0	0	1	0
204180150101	4	NA	58.1	1	2	2	3	2	95	83	89	172	169	170.5	2	2	2	2	3	2	3	2	3	2	2	2	0	2	2	Richest	1	2	0	0	1	1
301010330102	2	NA	58.1	2	2	1	2	1	88	83	85.5	136	144	140	2	1	2	2	2	2	2	2	2	1	2	1	0	1	3	Second	1	2	0	2	2	1
304140100102	4	999	58.2	2	2	2	3	1	96	93	94.5	184	155	169.5	2	2	2	2	3	3	3	3	3	3	2	1	0	2	3	Second	1	1	0	0	1	1
301130400101	2	45	58.1	1	2	1	3	2	79	85	82	121	120	120.5	2	1	2	2	2	2	3	1	2	3	2	2	0	0	3	Middle	1	2	1	2	2	0
204010150101	7	45	58	1	1	2	3	1	60	60	60	130	130	130	2	1	2	2	2	3	3	2	2	2	2	2	0	0	2	Second	1	2	0	1	1	0
204180130101	2	50	58	1	2	2	2	2	64	66	65	106	108	107	2	1	2	2	2	2	2	2	2	2	2	2	0	0	2	Fourth	1	2	0	0	1	0
201020730101	2	50	57.9	1	1	2	3	2	74	75	74.5	136	119	127.5	2	2	2	2	2	2	3	2	2	2	2	2	0	0	2	Richest	1	2	0	1	1	0
204200100101	4	48	57.9	1	2	2	3	1	90	90	90	150	140	145	2	1	2	2	2	1	3	2	1	1	2	1	0	1	2	Fourth	1	2	1	2	2	1
301140630101	2	70	57.9	1	1	1	2	2	110	100	105	200	190	195	2	2	1	2	1	2	3	2	2	3	1	2	0	3	3	Second	1	2	1	4	3	1
301010800103	7	60	57.9	2	2	2	3	2	50	60	55	120	120	120	2	2	2	2	2	3	3	3	2	2	2	2	0	0	3	Fourth	1	2	0	0	1	0
302160010101	6	999	57.9	2	1	1	3	1	70	80	75	130	130	130	2	1	2	2	2	2	2	2	2	2	2	1	0	0	3	Second	1	2	0	2	2	0
301050070103	4	50	58	1	2	2	3	2	96	92	94	167	149	158	2	2	2	2	2	2	2	2	2	3	2	2	0	2	3	Poorest	1	2	0	0	1	1
201020220101	2	NA	57.8	1	1	2	3	2	91	87	89	150	147	148.5	1	2	2	2	3	2	3	2	4	1	2	2	0	1	2	Richest	1	2	0	3	2	1
204240320101	2	56	57.7	1	2	2	3	2	81	70	75.5	144	120	132	2	2	2	2	3	1	3	3	3	3	2	2	0	0	2	Richest	1	2	1	1	1	0
301010210102	2	56	57.8	2	2	2	3	2	90	90	90	150	150	150	1	1	2	2	3	2	3	2	3	1	2	2	0	1	3	Second	1	2	0	2	2	1
304100010102	2	47	57.9	2	2	2	3	2	84	82	83	154	149	151.5	1	2	2	2	2	2	2	2	2	2	2	2	0	2	3	Richest	4	2	0	1	1	1
301110230101	4	58	57.8	1	2	1	3	2	80	80	80	120	110	115	2	2	2	2	2	2	2	1	2	3	1	2	0	0	3	Fourth	1	2	1	2	2	0
204060150101	4	NA	57.7	1	1	2	2	2	70	70	70	130	130	130	2	1	2	2	3	3	3	3	3	1	2	1	0	0	2	Second	1	2	0	2	2	0
201021130101	2	68	57.7	1	1	2	3	2	75	80	77.5	139	135	137	2	2	2	2	2	1	2	2	2	2	2	2	0	0	2	Richest	1	2	1	2	2	0
303020270101	5	NA	57.8	2	2	2	3	2	91	89	90	148	153	150.5	2	1	2	2	3	3	3	3	3	3	2	2	0	2	3	Poorest	1	1	0	0	1	1
303020110102	2	49	57.8	2	2	2	2	1	79	82	80.5	133	135	134	2	1	2	2	3	3	3	3	3	1	2	2	0	0	3	Richest	4	2	0	1	1	0
303140170101	5	999	57.8	2	2	2	3	2	92	91	91.5	154	150	152	2	1	2	2	2	2	1	3	2	2	2	1	0	2	3	Middle	1	2	1	1	1	1
302070180101	2	57	57.5	1	2	1	3	2	90	89	89.5	129	125	127	2	2	2	2	3	3	3	3	3	2	2	2	0	0	3	Poorest	1	2	0	1	1	0
301010830102	2	NA	57.3	2	2	1	2	1	107	115	111	176	205	190.5	2	1	2	2	3	3	3	3	3	2	2	1	0	3	3	Fourth	1	2	0	1	1	1
303160060102	4	39	57.5	2	2	2	2	1	93	98	95.5	163	164	163.5	2	1	2	2	2	2	2	2	2	3	2	2	0	2	3	Poorest	1	2	0	0	1	1
204031160101	7	57	57.2	2	1	2	3	1	90	80	85	140	140	140	1	1	2	2	3	2	3	2	3	1	2	1	0	1	2	Second	1	2	0	3	2	1
204030940102	2	54	57.2	2	2	2	2	2	82	71	76.5	164	160	162	2	1	2	2	2	1	2	2	2	1	2	2	0	2	2	Second	1	2	1	2	2	1
304090710202	2	55	57.3	2	2	2	3	2	NA	95	97	170	168	169	2	1	2	2	3	2	3	1	3	1	2	1	0	2	3	Richest	1	2	1	2	2	1
204100640102	2	999	57.2	2	2	2	3	2	80	80	80	140	130	135	2	2	2	2	3	3	3	3	3	3	1	2	0	0	2	Richest	1	2	0	0	1	0
302240050102	4	45	57.3	2	2	2	2	1	81	80	80.5	151	140	145.5	2	1	2	2	2	2	1	1	1	2	2	1	0	1	3	Richest	4	2	1	1	1	1
201020290102	4	NA	57.2	2	1	1	3	2	81	69	75	162	158	160	2	2	2	2	3	3	3	3	3	3	2	2	0	2	2	Richest	1	2	0	2	2	1
201040560101	4	62	57.2	1	2	2	2	2	82	85	83.5	133	131	132	2	1	2	2	2	2	2	2	2	3	2	1	0	0	2	Middle	2	2	0	0	1	0
202030190101	2	55	57.3	1	1	1	3	1	80	77	78.5	128	128	128	2	1	2	2	2	3	2	3	2	2	2	1	0	0	2	Fourth	1	2	0	2	2	0
204010840101	2	60	57.1	1	1	2	3	1	60	60	60	100	100	100	2	2	2	2	2	2	2	2	2	3	2	2	0	0	2	Middle	1	2	0	1	1	0
301120120101	4	NA	57.1	2	2	2	2	2	NA	86	92.5	139	127	133	2	1	2	2	3	1	3	1	3	1	2	1	0	1	2	Richest	1	2	1	2	2	1
303160060101	2	999	57.1	2	2	2	3	1	70	70	70	120	120	120	2	1	2	2	3	3	3	3	3	3	1	1	0	0	3	Poorest	4	2	0	0	1	0
303160190101	2	999	57.2	2	2	1	3	1	100	100	100	170	150	160	2	1	2	2	3	3	2	2	2	3	2	1	0	2	3	Second	1	1	0	1	1	1
304070080101	2	56	57.2	1	1	2	3	2	81	81	81	143	131	137	2	2	2	2	3	3	2	3	3	3	2	1	0	0	3	Fourth	1	2	0	1	1	0
204090020102	2	999	57.2	2	2	1	3	2	84	84	84	168	152	160	2	2	2	2	2	2	2	2	2	3	2	2	0	2	3	Second	1	2	0	1	1	1
301020310102	7	NA	57.3	2	2	2	3	1	74	75	74.5	120	116	118	2	1	2	2	1	3	3	3	3	3	2	1	0	0	3	Second	1	1	1	1	1	0
301120010102	7	50	57.3	2	2	2	3	2	75	78	76.5	149	157	153	2	2	2	2	1	3	3	3	4	3	2	1	0	2	3	Second	1	2	1	1	1	1
301130220102	4	45	57.3	1	1	2	2	2	85	68	76.5	160	141	150.5	2	2	1	2	2	2	1	3	2	2	2	1	0	2	3	Poorest	1	2	1	3	2	1
303070130105	2	NA	57.3	1	1	1	3	1	70	75	72.5	128	130	129	1	1	2	2	3	3	3	3	3	3	2	1	0	0	3	Middle	1	2	0	3	2	0
303140120101	4	NA	57.3	2	2	1	3	1	104	103	103.5	196	201	198.5	2	1	2	2	3	3	3	3	3	3	2	1	0	3	3	Middle	1	1	0	1	1	1
304040150102	2	49	57.3	1	2	2	2	2	91	86	88.5	138	138	138	2	2	2	2	3	3	3	3	1	3	2	2	0	0	3	Second	1	2	1	1	1	0
204100200101	2	60	57.1	1	1	2	3	2	80	80	80	130	140	135	2	1	2	2	1	1	1	3	1	1	2	1	0	0	2	Richest	1	2	1	3	2	0
204010840102	2	46	57	2	2	2	2	2	60	60	60	120	100	110	1	2	2	2	4	3	3	3	3	3	2	1	0	0	2	Middle	1	2	0	1	1	0
301010610101	4	999	57.1	1	2	2	2	1	70	78	74	132	113	122.5	2	2	2	2	2	1	2	1	2	2	1	1	0	0	3	Richest	1	2	1	1	1	0
204010260101	7	39	56.9	2	2	2	3	2	80	80	80	150	140	145	2	2	2	2	2	2	3	2	2	2	2	2	0	1	2	Poorest	1	2	0	0	1	1
201051250101	2	60	57.1	1	2	1	3	2	86	87	86.5	150	135	142.5	1	1	2	2	1	2	2	2	2	1	2	1	0	1	2	Richest	6	2	1	4	3	1
302030160102	4	49	57.1	2	2	2	3	1	80	89	84.5	145	144	144.5	1	1	2	2	3	3	3	3	3	3	2	1	0	1	3	Middle	1	2	0	1	1	1
204180150102	4	NA	56.9	2	2	2	2	2	78	76	77	128	122	125	2	1	2	2	3	3	3	3	3	3	2	1	0	0	2	Richest	1	2	0	0	1	0
204160310101	2	59	56.8	1	2	2	2	2	60	70	65	110	100	105	2	1	2	2	1	2	2	1	2	2	2	2	0	0	2	Middle	1	2	1	1	1	0
201021790101	2	NA	56.8	1	1	2	3	2	72	75	73.5	118	123	120.5	2	2	2	2	3	3	3	3	3	3	2	2	0	0	2	Richest	1	2	0	1	1	0
204240200101	2	52	56.7	1	1	2	3	2	100	80	90	170	160	165	2	2	1	2	2	2	2	2	2	3	2	1	0	2	2	Second	1	2	0	2	2	1
301020630102	2	55	56.7	2	2	2	3	1	109	111	110	153	170	161.5	2	1	2	2	2	2	2	2	2	1	2	1	0	2	3	Richest	1	2	0	1	1	1
303120160101	2	60	56.9	1	1	2	3	2	75	90	82.5	130	148	139	2	2	2	2	2	1	3	2	3	3	2	2	0	0	3	Middle	1	2	1	2	2	0
202120050102	2	48	56.8	2	2	2	3	2	71	79	75	112	119	115.5	2	2	2	2	2	2	2	2	2	2	2	2	0	0	2	Richest	1	2	0	0	1	0
301030170101	5	57	56.6	1	2	2	3	2	85	79	82	143	138	140.5	1	1	2	2	2	2	2	2	2	1	2	1	0	1	3	Second	1	2	0	2	2	1
301010670102	2	999	56.6	2	2	2	3	2	80	80	80	120	120	120	2	1	2	2	3	2	3	2	3	2	2	2	0	0	3	Fourth	1	2	0	0	1	0
201100060101	7	NA	56.7	2	2	1	3	1	94	83	88.5	171	159	165	2	2	2	2	3	3	3	3	3	2	2	2	0	2	2	Fourth	1	2	0	1	1	1
303140100101	7	999	56.7	2	2	2	2	2	89	83	86	140	138	139	2	2	2	2	2	2	2	2	1	3	2	2	0	0	3	Fourth	1	2	1	1	1	0
204220330101	2	51	56.5	1	2	2	2	2	74	73	73.5	121	113	117	2	2	2	2	2	2	1	2	2	2	2	2	0	0	2	Richest	6	2	1	1	1	0
301090150104	5	999	56.5	1	1	1	3	2	70	60	65	120	120	120	2	1	1	2	2	2	3	2	3	2	2	1	0	0	3	Poorest	6	2	0	3	2	0
201040160101	2	50	56.5	1	2	2	2	1	73	76	74.5	123	122	122.5	1	1	2	2	3	1	1	3	1	1	2	1	0	0	2	Richest	1	2	1	3	2	0
201051710101	2	58	56.7	1	1	1	3	2	64	66	65	109	105	107	2	2	1	2	2	2	2	2	2	2	2	2	0	0	2	Middle	1	2	0	3	2	0
304140100101	4	999	56.6	1	2	2	3	1	80	73	76.5	135	122	128.5	1	1	2	2	3	3	2	3	3	1	2	1	0	0	3	Second	1	1	0	2	2	0
301021120102	2	999	56.4	2	2	1	3	2	94	88	91	133	135	134	2	1	2	2	3	2	3	3	3	2	2	1	0	1	3	Middle	1	2	0	1	1	1
304070090102	4	41	56.4	2	1	2	3	1	77	78	77.5	161	140	150.5	2	1	2	2	3	2	3	2	3	2	2	1	0	2	3	Middle	1	1	0	1	1	1
303150300101	7	999	56.4	2	2	1	2	2	105	100	102.5	202	197	199.5	2	1	2	2	3	1	1	2	3	2	2	1	0	3	3	Richest	1	2	1	2	2	1
201100140101	4	NA	56.3	1	1	2	3	2	84	78	81	128	131	129.5	2	1	2	2	3	2	1	3	3	3	2	2	0	0	2	Richest	1	2	1	2	2	0
201100260101	7	45	56.3	2	2	2	3	1	119	112	115.5	210	197	203.5	2	2	2	2	2	2	2	1	1	1	2	2	0	3	2	Fourth	1	2	1	2	2	1
301020650101	7	999	56.2	2	2	2	3	1	83	79	81	131	120	125.5	2	1	2	2	2	3	3	3	2	1	2	1	0	0	3	Fourth	1	2	0	1	1	0
304110250101	2	999	56.3	1	2	1	3	2	83	78	80.5	144	141	142.5	2	2	2	2	3	3	3	3	3	2	2	1	0	1	3	Fourth	1	1	0	1	1	1
204030320101	4	NA	56.1	1	2	2	3	2	76	70	73	134	128	131	2	2	2	2	3	3	3	3	3	3	2	1	0	0	2	Fourth	1	2	0	0	1	0
304080030101	6	43	56.3	2	2	1	3	2	83	79	81	116	116	116	2	2	2	2	3	3	3	3	3	2	1	1	0	0	3	Richest	1	2	0	1	1	0
304190080101	5	999	56.2	2	2	2	3	2	70	70	70	130	120	125	2	2	2	2	3	3	4	3	3	3	2	2	0	0	3	Second	1	1	0	0	1	0
301120130106	6	NA	56.2	2	2	2	2	1	75	74	74.5	120	127	123.5	1	1	2	2	2	2	1	2	2	3	2	2	0	0	3	Second	4	2	1	2	2	0
304090240101	2	999	56.3	2	2	2	3	1	78	89	83.5	157	166	161.5	2	1	2	2	2	3	2	3	2	3	2	1	0	2	3	Fourth	4	1	0	0	1	1
304170070102	6	NA	56.3	1	1	1	3	2	81	87	84	136	121	128.5	2	1	2	2	2	2	3	2	2	3	2	2	0	0	3	Richest	1	2	0	2	2	0
302010610101	7	45	56.2	2	2	2	3	1	88	85	86.5	144	142	143	1	1	2	2	1	2	1	2	2	3	1	1	0	1	3	Second	1	2	1	2	2	1
303040010101	2	999	56.2	1	2	2	3	2	76	81	78.5	121	117	119	2	2	2	2	2	2	2	2	2	3	2	2	0	0	3	Richest	1	2	0	0	1	0
204220310101	5	65	56	2	2	2	2	2	84	96	90	146	152	149	2	1	2	2	2	3	2	3	2	2	2	2	0	1	2	Second	1	1	0	0	1	1
204100620101	5	54	56	2	2	2	3	2	100	90	95	180	150	165	2	1	2	2	2	2	3	2	2	1	2	2	0	2	2	Second	1	2	0	1	1	1
201051770101	2	NA	56.1	1	2	2	3	2	90	93	91.5	142	142	142	2	2	1	2	3	3	3	3	3	3	2	2	0	1	2	Richest	1	2	0	1	1	1
302180010102	4	34	56.2	2	2	2	3	2	71	65	68	107	107	107	2	2	2	2	2	3	1	2	3	3	2	2	0	0	3	Richest	1	2	1	1	1	0
201080130101	2	NA	56	1	2	2	3	2	96	98	97	218	191	204.5	2	1	2	2	3	3	1	3	3	2	2	1	0	3	2	Second	1	2	1	1	1	1
204170550102	2	69	55.9	2	2	2	3	1	85	101	93	148	137	142.5	1	1	2	1	2	2	2	2	1	1	2	1	0	1	2	Richest	1	2	1	4	3	1
304130500102	2	999	56	2	1	2	3	1	103	100	101.5	150	157	153.5	2	1	2	2	3	3	3	3	3	1	2	1	0	2	3	Poorest	4	2	0	2	2	1
302020110102	2	39	56.1	2	2	2	3	1	77	77	77	154	132	143	1	1	2	2	3	3	3	3	3	2	2	1	0	1	3	Fourth	1	2	0	1	1	1
201060080101	2	52	55.9	1	1	2	3	1	92	87	89.5	164	159	161.5	2	1	1	2	3	3	3	3	3	3	2	1	0	2	2	Second	1	2	0	2	2	1
204040050201	2	58	55.8	1	2	2	3	1	82	86	84	140	137	138.5	2	2	2	2	3	3	3	3	3	3	2	1	0	0	2	Richest	1	2	0	0	1	0
201021190102	2	60	55.8	2	2	2	3	1	77	74	75.5	112	122	117	1	1	2	2	2	2	1	1	1	1	2	1	0	0	2	Richest	1	2	1	3	2	0
204100260101	7	53	55.7	2	2	2	2	1	60	70	65	110	120	115	2	2	2	1	3	2	3	3	3	2	2	1	0	0	2	Fourth	1	2	0	1	1	0
301020920101	2	54	55.7	1	1	2	2	1	60	50	55	120	106	113	2	1	1	2	2	2	2	2	2	2	2	1	0	0	3	Richest	1	2	0	2	2	0
201020420101	2	55	55.7	1	1	2	3	1	65	67	66	114	112	113	2	1	2	2	3	3	3	3	3	3	2	1	0	0	2	Fourth	1	2	0	1	1	0
302010020102	2	40	55.7	2	2	1	2	2	90	95	92.5	145	145	145	2	2	2	2	1	2	3	3	2	3	2	2	0	1	3	Richest	4	2	1	2	2	1
304130440102	2	60	55.7	2	2	2	3	2	NA	91	95	143	155	149	2	2	2	2	3	1	2	3	3	3	2	2	0	1	3	Poorest	4	2	1	1	1	1
301110120101	2	61	55.6	1	2	2	3	2	80	85	82.5	120	120	120	2	1	2	2	3	3	3	3	3	3	2	2	0	0	3	Middle	1	2	0	0	1	0
204010990101	2	50	55.5	1	2	1	3	1	97	93	95	146	144	145	2	1	2	2	2	3	3	3	2	3	2	2	0	1	2	Middle	1	2	0	1	1	1
201020350102	2	NA	55.6	2	2	2	3	2	NA	93	96	181	173	177	2	2	2	2	3	2	3	2	3	2	2	2	0	2	2	Middle	1	2	0	0	1	1
201021560101	7	NA	55.5	2	2	2	3	2	89	84	86.5	170	174	172	2	1	2	2	3	1	3	3	3	3	2	1	0	2	2	Middle	1	2	1	1	1	1
204030880101	2	58	55.4	1	1	2	3	2	74	71	72.5	122	125	123.5	1	1	2	1	2	2	3	3	1	1	2	2	0	0	2	Poorest	1	2	1	5	3	0
204140030102	2	60	55.4	2	2	2	3	1	80	80	80	130	120	125	1	1	2	2	3	3	3	3	3	2	2	1	0	0	2	Richest	4	1	0	1	1	0
201040470101	2	60	55.5	1	2	2	2	1	84	77	80.5	123	117	120	2	1	2	2	2	2	2	2	3	3	2	1	0	0	2	Fourth	1	2	0	0	1	0
302010180101	2	50	55.6	1	1	2	3	2	78	75	76.5	123	122	122.5	2	1	2	2	1	1	3	1	1	3	2	1	0	0	3	Fourth	2	2	1	2	2	0
302010180102	2	50	55.6	2	2	2	3	1	71	70	70.5	132	137	134.5	1	1	2	2	1	1	3	1	1	3	2	1	0	0	3	Fourth	4	2	1	2	2	0
201020730102	2	50	55.4	2	2	1	3	1	107	115	111	119	200	159.5	2	1	2	2	3	3	3	3	3	1	2	1	0	3	2	Richest	1	2	0	2	2	1
301020210102	4	999	55.3	2	2	1	3	2	90	80	85	120	110	115	2	1	2	2	3	3	3	3	3	1	2	2	0	0	3	Poorest	1	2	0	2	2	0
204220300301	2	55	55.2	1	2	2	3	2	70	61	65.5	109	100	104.5	2	2	1	2	2	2	2	2	2	2	2	2	0	0	2	Richest	1	2	0	1	1	0
201020220102	2	NA	55.3	2	1	1	3	2	108	101	104.5	179	169	174	2	2	2	2	3	1	1	2	3	2	2	2	0	2	2	Richest	1	2	1	3	2	1
201021130102	2	999	55.3	2	1	2	2	1	70	90	80	120	110	115	1	2	2	1	2	1	2	2	2	2	2	1	0	0	2	Richest	1	2	1	4	3	0
301020580101	7	45	55.2	2	2	2	3	1	100	70	85	140	130	135	2	1	2	2	2	3	3	3	1	2	2	1	0	0	2	Second	1	2	1	1	1	0
204100110101	2	65	55.2	1	2	2	2	2	106	100	103	156	154	155	1	1	2	2	3	1	2	3	3	2	2	1	0	2	3	Richest	1	2	1	2	2	1
301010490201	4	45	55.1	2	2	2	3	1	95	95	95	160	159	159.5	2	1	2	2	3	3	3	3	3	2	2	1	0	2	2	Middle	1	1	0	0	1	1
301140600101	2	999	55.2	1	1	2	2	2	89	84	86.5	144	147	145.5	2	2	1	2	2	2	2	2	2	3	2	1	0	1	3	Poorest	1	2	0	2	2	1
303020150101	2	NA	55.2	2	2	1	3	1	107	109	108	175	169	172	2	1	2	2	1	2	4	2	3	3	2	1	0	2	3	Poorest	1	2	1	2	2	1
304130450101	7	999	55.2	1	1	2	3	2	100	90	95	170	160	165	2	1	2	2	3	3	3	3	3	2	2	2	0	2	3	Second	1	2	0	1	1	1
204020120102	5	40	55.3	2	1	1	3	2	84	80	82	144	134	139	1	1	2	2	3	3	3	3	3	3	2	2	0	0	3	Middle	1	1	0	3	2	0
301120200102	2	52	55.3	1	2	1	2	2	70	65	67.5	118	119	118.5	2	2	2	2	3	3	3	3	3	3	2	2	0	0	3	Richest	1	2	0	1	1	0
302130030101	5	NA	55.3	2	2	2	3	2	83	79	81	162	158	160	2	2	2	2	2	2	2	2	2	2	2	1	0	2	3	Fourth	1	2	0	0	1	1
303100020201	2	NA	55.2	2	2	2	3	1	80	83	81.5	136	122	129	2	1	2	2	3	2	3	2	3	2	2	1	0	0	3	Middle	1	1	0	0	1	0
304120080102	2	NA	55.3	1	2	2	3	2	70	67	68.5	97	104	100.5	1	2	2	2	3	2	3	2	3	3	2	2	0	0	3	Fourth	1	2	0	1	1	0
304080510101	5	45	55.2	2	2	2	3	2	76	71	73.5	111	101	106	2	2	2	2	2	3	2	3	2	1	2	1	0	0	3	Middle	1	2	0	1	1	0
304080120101	2	60	55.2	1	2	1	3	2	56	58	57	110	107	108.5	2	1	2	2	2	2	2	1	2	2	2	1	0	0	3	Fourth	1	2	1	2	2	0
304110020101	5	50	55.2	2	2	2	3	2	152	149	150.5	232	220	226	2	2	2	2	3	1	3	2	2	3	2	2	0	3	3	Richest	1	2	1	1	1	1
302010510101	7	45	55.2	2	2	2	3	1	70	73	71.5	134	113	123.5	2	1	2	1	3	3	3	3	3	3	2	1	0	0	3	Richest	1	2	0	1	1	0
302240260102	2	45	55.2	2	2	2	2	1	98	94	96	157	147	152	2	1	2	1	3	3	3	3	3	1	2	1	0	2	3	Richest	4	2	0	2	2	1
204220330102	2	50	54.9	2	2	2	3	2	76	73	74.5	143	136	139.5	2	2	2	2	2	1	2	2	2	2	2	2	0	0	2	Richest	4	2	1	1	1	0
304170210102	4	55	55	2	2	2	3	1	74	80	77	175	169	172	2	1	2	2	2	3	2	3	2	2	2	1	0	2	3	Middle	1	1	0	0	1	1
301010690101	4	52	54.9	1	2	2	3	2	80	80	80	150	140	145	2	2	1	2	3	3	3	3	3	1	2	2	0	1	3	Second	1	2	0	2	2	1
301110230102	4	58	54.9	2	2	2	2	1	90	80	85	140	120	130	2	2	2	2	2	1	2	2	2	1	1	2	0	0	3	Fourth	4	2	1	2	2	0
204100830101	2	55	54.9	1	2	1	3	2	110	100	105	180	160	170	2	1	2	2	3	3	3	3	3	3	2	2	0	2	2	Middle	1	2	0	1	1	1
204240200102	2	45	54.8	2	2	2	2	2	70	80	75	130	140	135	2	1	2	2	2	2	1	2	2	2	2	2	0	0	2	Second	1	2	1	1	1	0
302240050101	4	50	55	1	2	2	2	2	72	75	73.5	113	109	111	2	1	1	2	2	3	2	3	2	3	2	2	0	0	3	Richest	1	2	0	1	1	0
301130330102	2	999	54.8	2	2	2	2	2	NA	102	100.5	180	163	171.5	2	1	2	2	2	3	1	3	1	1	2	1	0	2	3	Richest	1	2	1	2	2	1
204150010102	2	60	54.8	2	2	1	2	1	98	82	90	139	144	141.5	2	2	2	2	1	2	2	2	2	3	2	2	0	1	2	Fourth	1	2	1	2	2	1
204100200102	2	49	54.7	2	2	2	3	2	80	80	80	140	150	145	2	2	2	2	3	3	3	3	3	2	2	1	0	1	2	Richest	1	2	0	0	1	1
303060020101	4	NA	54.8	1	2	2	3	2	93	96	94.5	166	150	158	1	1	2	2	1	2	3	1	1	3	2	2	0	2	3	Middle	1	2	1	2	2	1
304070070101	4	65	54.8	1	2	1	3	2	90	83	86.5	155	159	157	1	2	2	2	3	3	1	3	3	3	2	1	0	2	3	Richest	1	2	1	3	2	1
303010260101	5	999	54.8	2	2	2	3	2	79	80	79.5	118	112	115	2	2	2	2	2	2	2	2	2	2	2	2	0	0	3	Second	1	2	0	0	1	0
204130040101	5	55	54.6	1	2	2	3	2	86	84	85	169	158	163.5	2	2	2	1	2	2	2	2	1	2	2	2	0	2	2	Middle	1	2	1	2	2	1
204100220101	5	45	54.5	2	2	2	3	2	80	80	80	150	140	145	2	2	2	2	2	2	3	2	2	2	2	2	0	1	2	Poorest	1	2	0	0	1	1
303160110101	2	999	54.7	1	1	2	3	1	87	93	90	133	142	137.5	2	1	2	2	2	2	2	2	2	3	2	1	0	1	3	Fourth	1	2	0	1	1	1
301040170101	5	64	54.6	1	2	2	3	1	94	108	101	134	128	131	2	1	2	2	2	1	3	3	2	3	2	2	0	2	3	Fourth	1	2	1	1	1	1
301030310101	2	58	54.6	1	2	2	3	2	94	95	94.5	136	150	143	2	2	2	2	2	2	2	2	2	1	2	1	0	1	3	Fourth	1	2	0	1	1	1
202030060101	5	NA	54.7	1	2	2	3	2	73	70	71.5	128	120	124	1	2	2	2	2	1	2	2	2	3	2	2	0	0	2	Middle	1	2	1	2	2	0
201040170102	2	43	54.6	2	2	2	2	2	65	67	66	116	108	112	2	1	2	2	2	2	2	3	3	1	2	1	0	0	2	Richest	4	2	0	1	1	0
303120060201	2	52	54.7	1	2	2	2	2	71	73	72	111	114	112.5	2	2	2	2	3	2	3	2	3	2	2	2	0	0	3	Fourth	1	2	0	0	1	0
303120240102	2	52	54.7	2	2	2	2	1	96	80	88	151	144	147.5	2	2	2	2	2	2	2	2	2	3	2	2	0	1	3	Richest	1	1	0	0	1	1
204220480101	2	999	54.5	2	2	2	3	2	88	84	86	139	129	134	1	2	2	2	2	3	3	3	2	3	2	2	0	0	2	Fourth	1	2	0	1	1	0
304240020102	2	NA	54.6	2	2	1	3	1	72	67	69.5	127	122	124.5	2	1	2	2	3	3	3	3	3	3	2	1	0	0	3	Fourth	1	1	0	1	1	0
201040580101	5	54	54.5	2	2	2	3	2	89	86	87.5	142	140	141	2	2	2	2	3	3	3	3	3	1	2	1	0	1	2	Second	1	2	0	1	1	1
204260310106	2	55	54.4	2	2	1	2	2	20	60	40	120	110	115	2	1	2	2	2	2	2	2	2	2	2	1	0	0	2	Fourth	1	2	0	1	1	0
302010450101	2	65	54.6	1	1	1	3	2	79	80	79.5	126	125	125.5	1	2	2	2	2	2	2	2	2	2	2	2	0	0	3	Middle	1	2	0	3	2	0
301130330101	2	999	54.4	1	2	2	3	2	86	84	85	159	129	144	2	2	2	2	2	2	2	2	1	3	2	1	0	1	3	Richest	1	2	1	1	1	1
201020180101	2	50	54.4	2	2	2	3	1	72	77	74.5	114	113	113.5	2	2	2	1	2	2	2	2	2	1	2	2	0	0	2	Fourth	1	2	0	2	2	0
201051250102	2	70	54.5	2	2	2	3	2	93	91	92	129	130	129.5	2	2	2	2	2	2	3	2	2	2	2	1	0	1	2	Richest	4	2	0	0	1	1
204031540101	2	64	54.3	1	1	2	3	2	95	88	91.5	165	159	162	2	2	1	2	3	3	3	3	3	3	2	2	0	2	2	Poorest	1	2	0	2	2	1
301110370101	2	51	54.3	1	2	1	2	2	95	92	93.5	177	174	175.5	2	2	2	2	2	2	2	2	2	2	2	2	0	2	3	Fourth	1	2	0	1	1	1
302260070101	4	53	54.4	1	2	2	2	2	45	50	47.5	118	105	111.5	2	2	2	2	2	2	2	2	2	2	2	2	0	0	3	Second	1	1	0	0	1	0
303150390101	2	50	54.4	1	2	1	3	1	90	80	85	146	129	137.5	2	2	2	2	2	1	3	2	2	1	2	1	0	0	3	Fourth	1	2	1	3	2	0
302080010101	2	999	54.4	1	1	2	3	2	74	81	77.5	127	128	127.5	1	1	2	2	3	3	3	3	3	3	2	2	0	0	3	Fourth	1	2	0	2	2	0
304090540102	2	43	54.3	2	2	2	3	1	75	81	78	123	126	124.5	2	1	2	2	2	1	3	3	1	1	2	1	0	0	3	Fourth	1	2	1	2	2	0
304100120101	7	NA	54.3	2	2	2	2	2	88	75	81.5	143	132	137.5	2	1	2	1	2	1	3	2	1	2	2	2	0	0	3	Middle	1	2	1	2	2	0
301021000101	4	45	54.2	2	2	2	3	1	98	102	100	185	194	189.5	2	1	2	2	3	3	3	3	3	1	1	1	0	3	2	Poorest	1	2	0	1	1	1
303150180101	2	999	54.1	1	2	2	3	2	82	86	84	126	123	124.5	2	1	2	2	2	3	2	3	2	3	2	2	0	0	3	Middle	1	1	0	0	1	0
303170050101	5	40	54.3	2	2	1	3	2	82	78	80	125	125	125	2	1	2	2	2	3	3	3	2	3	2	2	0	0	3	Middle	1	2	0	1	1	0
304080130101	2	40	54.3	2	2	1	3	1	115	110	112.5	152	179	165.5	2	2	2	2	3	3	3	3	3	3	2	1	0	3	3	Poorest	4	2	0	1	1	1
201110040102	4	55	54.3	2	2	2	3	2	88	89	88.5	123	122	122.5	2	2	2	2	2	2	2	2	4	3	2	1	0	0	3	Middle	1	2	0	0	1	0
302060010101	2	38	54.3	2	2	2	2	2	91	91	91	149	149	149	2	2	2	2	2	3	3	3	2	3	1	2	0	1	3	Fourth	1	2	0	0	1	1
302120010102	4	60	54.3	1	2	2	2	2	91	89	90	147	157	152	1	1	2	2	2	2	2	2	2	3	1	2	0	2	3	Second	1	2	0	1	1	1
302130060102	4	71	54.3	1	2	1	3	2	101	107	104	161	158	159.5	2	2	2	2	2	3	3	3	2	3	2	1	0	2	3	Middle	1	1	0	1	1	1
303050180102	2	91	54.2	1	2	2	3	2	86	82	84	138	139	138.5	2	2	2	2	2	2	2	2	2	2	2	2	0	0	3	Poorest	1	2	0	0	1	0
201040140102	2	50	54.2	2	2	2	3	1	85	85	85	138	150	144	2	1	2	2	2	1	2	2	2	1	2	1	0	1	2	Middle	1	2	1	2	2	1
304080340101	2	66	54.2	1	1	2	3	1	68	75	71.5	114	112	113	2	2	1	2	2	2	2	2	2	2	2	1	0	0	3	Second	1	2	0	2	2	0
304130450102	2	999	54.2	2	2	2	3	2	75	63	69	110	128	119	2	1	2	2	3	3	3	3	3	3	2	2	0	0	3	Fourth	2	1	0	0	1	0
303040050102	2	53	54.2	2	2	2	3	2	88	89	88.5	147	149	148	1	2	2	2	2	1	3	3	2	2	2	2	0	1	3	Richest	1	1	1	2	2	1
301010260102	2	999	54.1	2	2	1	2	1	79	88	83.5	128	145	136.5	2	1	2	2	2	1	2	2	1	1	2	1	0	0	3	Fourth	4	2	1	3	2	0
301020690101	2	60	54.1	1	1	2	2	1	75	76	75.5	113	114	113.5	2	1	1	2	2	2	2	2	1	2	2	2	0	0	3	Richest	1	2	1	3	2	0
201100100101	2	NA	54.1	1	2	1	3	1	71	81	76	161	166	163.5	2	1	1	2	3	3	3	3	3	3	1	2	0	2	2	Poorest	1	2	0	2	2	1
302010240101	2	55	54.2	1	1	2	3	2	84	77	80.5	130	119	124.5	2	1	2	2	2	3	3	3	2	3	2	1	0	0	3	Second	1	2	0	1	1	0
301021070101	7	999	54	2	2	2	3	2	80	77	78.5	134	134	134	2	1	2	2	2	2	2	2	2	2	2	2	0	0	3	Middle	1	2	0	0	1	0
204140120101	2	60	54	1	1	2	3	2	82	76	79	129	128	128.5	1	2	1	2	2	2	2	2	2	3	2	1	0	0	2	Richest	1	1	0	3	2	0
204240250102	2	40	53.9	2	2	2	2	2	77	81	79	118	125	121.5	2	2	2	2	2	3	3	3	2	2	2	1	0	0	2	Richest	1	2	0	0	1	0
204260300201	5	54	53.8	2	2	2	3	2	70	60	65	110	100	105	1	1	2	2	1	2	1	2	1	2	2	1	0	0	2	Second	2	2	1	2	2	0
304150020101	2	NA	53.9	1	2	2	2	2	76	74	75	150	150	150	2	1	2	2	3	3	3	3	3	2	2	1	0	1	3	Richest	1	2	0	0	1	1
301020920102	2	999	53.9	2	1	2	3	2	110	102	106	183	177	180	2	1	2	2	2	2	2	2	2	2	2	1	0	2	3	Richest	4	2	0	1	1	1
303140040101	2	999	54	1	2	2	3	2	112	107	109.5	192	181	186.5	2	2	1	2	3	1	3	3	1	1	2	2	0	3	3	Richest	1	2	1	3	2	1
201021180102	2	NA	53.8	2	2	2	3	1	92	84	88	135	126	130.5	2	2	2	2	2	2	2	1	1	1	2	2	0	0	2	Richest	1	2	1	2	2	0
303140050102	2	54	53.9	2	2	1	3	1	61	71	66	118	113	115.5	2	2	2	2	1	3	3	3	3	2	2	1	0	0	3	Richest	1	2	1	2	2	0
204220300201	2	55	53.6	1	1	2	2	2	77	85	81	138	146	142	1	2	2	2	2	3	2	3	2	2	2	2	0	1	2	Richest	1	2	0	2	2	1
201040640101	2	60	53.7	1	2	2	2	1	75	68	71.5	127	125	126	2	1	2	2	2	2	2	2	2	2	2	2	0	0	2	Fourth	1	2	0	0	1	0
201032480105	5	NA	53.7	2	2	2	3	2	86	88	87	157	146	151.5	2	2	2	2	3	3	3	3	3	2	2	2	0	2	2	Fourth	1	2	0	0	1	1
204220220101	4	999	53.5	1	2	2	3	2	80	80	80	130	150	140	1	1	2	2	1	1	3	2	1	2	2	1	0	1	2	Fourth	1	2	1	2	2	1
303050200101	4	999	53.7	1	1	1	3	2	116	111	113.5	173	173	173	2	2	2	2	3	3	1	1	3	3	2	1	0	3	3	Fourth	1	2	1	3	2	1
204100860102	2	NA	53.5	2	2	2	3	1	73	63	68	127	119	123	2	1	2	2	3	3	3	3	3	2	2	1	0	0	2	Richest	4	2	0	0	1	0
204110070101	2	50	53.5	1	2	2	3	1	70	60	65	110	100	105	2	1	2	2	3	3	3	3	3	1	2	2	0	0	2	Richest	1	2	0	1	1	0
204030600102	4	52	53.4	2	1	2	2	1	104	102	103	162	159	160.5	2	1	2	2	2	2	3	2	2	1	2	1	0	2	2	Second	4	2	0	2	2	1
204100270101	4	62	53.2	1	1	2	2	1	60	80	70	150	150	150	2	1	2	2	3	3	1	3	3	2	1	2	0	1	2	Fourth	1	2	1	2	2	1
201031240201	2	65	47.1	1	2	1	3	2	75	72	73.5	135	131	133	2	2	1	2	2	2	2	2	2	2	2	2	0	0	2	Poorest	1	2	0	2	2	0
204140120102	2	45	53.1	2	2	2	3	2	78	91	84.5	144	132	138	2	2	2	2	3	3	3	3	3	3	2	2	0	0	2	Richest	1	2	0	0	1	0
204120040101	7	42	53.1	2	1	2	2	2	60	80	70	110	140	125	2	1	2	2	3	2	3	2	3	2	2	2	0	0	2	Poorest	1	1	0	1	1	0
302030050101	2	58	53.1	2	2	2	3	2	86	78	82	156	135	145.5	2	2	2	2	3	3	3	3	3	3	2	2	0	1	2	Richest	1	1	0	0	1	1
303010300101	2	70	53.1	1	2	2	3	2	70	80	75	130	130	130	2	2	2	2	3	1	3	2	3	3	2	2	0	0	2	Middle	1	2	1	1	1	0
303070050101	2	55	53.3	2	1	2	3	1	114	116	115	188	178	183	2	2	2	2	3	3	3	3	3	3	2	2	0	3	3	Second	1	2	0	1	1	1
204010320101	4	53	53.3	1	1	2	3	1	68	67	67.5	111	117	114	2	1	2	2	2	3	2	3	2	3	2	2	0	0	3	Poorest	1	2	0	1	1	0
204040050202	7	60	53.3	1	2	2	3	2	69	72	70.5	121	112	116.5	1	2	2	2	2	2	2	2	2	3	2	2	0	0	3	Poorest	1	2	0	1	1	0
302010240102	2	48	53.3	2	2	1	3	1	81	81	81	126	129	127.5	2	1	2	2	2	1	1	1	2	3	2	1	0	0	3	Richest	4	2	1	2	2	0
303020240102	4	62	53.3	1	1	2	2	2	80	86	83	130	134	132	2	2	2	2	2	2	2	2	2	2	2	2	0	0	3	Second	1	2	0	1	1	0
303110280101	7	999	53.3	2	2	2	2	2	NA	92	95.5	143	135	139	1	1	2	2	3	2	3	2	3	2	2	2	0	1	3	Poorest	1	2	0	1	1	1
303160190102	2	NA	53.3	2	2	1	3	1	88	92	90	180	174	177	1	1	2	2	1	2	3	2	3	1	1	1	0	2	3	Middle	1	2	1	4	3	1
304090620102	2	999	53.2	2	2	2	2	1	98	90	94	194	172	183	2	1	2	2	2	3	1	3	1	2	2	1	0	3	3	Richest	1	2	1	1	1	1
202130070101	2	68	53.3	1	2	2	3	2	89	73	81	140	139	139.5	2	2	2	2	2	2	2	2	2	3	2	2	0	0	2	Middle	1	2	0	0	1	0
303110090101	5	64	53.3	1	2	2	3	2	79	62	70.5	143	144	143.5	1	2	2	2	3	3	3	3	4	3	2	2	0	1	3	Poorest	1	2	0	1	1	1
304190130101	2	NA	53.1	1	1	2	3	2	78	85	81.5	119	126	122.5	2	2	2	2	3	3	3	3	3	2	1	2	0	0	3	Middle	1	2	0	1	1	0
301090140102	2	50	53	1	1	2	3	2	123	128	125.5	209	240	224.5	2	2	1	2	2	1	1	2	2	1	2	2	0	3	3	Middle	1	2	1	4	3	1
201021460101	7	50	52.9	2	1	2	3	1	107	107	107	178	186	182	2	1	2	2	3	1	3	3	3	1	1	1	0	3	2	Second	1	1	1	3	2	1
304220020101	5	999	52.9	2	2	2	3	2	83	88	85.5	137	132	134.5	2	1	2	2	3	3	3	3	3	2	2	1	0	0	3	Fourth	1	2	0	0	1	0
301110370102	2	54	52.7	2	2	2	2	2	77	82	79.5	126	132	129	2	2	2	2	2	2	2	1	2	2	2	2	0	0	3	Fourth	1	2	1	1	1	0
301030310102	2	60	52.7	2	2	2	3	1	81	81	81	108	112	110	1	2	2	2	2	1	3	2	1	2	2	1	0	0	3	Fourth	1	2	1	2	2	0
301140280101	2	50	52.6	1	1	1	2	1	100	100	100	150	150	150	2	1	1	2	3	3	3	2	3	3	2	1	0	1	3	Middle	1	2	0	3	2	1
301120080101	5	999	52.6	1	1	2	3	2	70	70	70	110	120	115	2	1	2	2	2	3	3	3	2	3	2	2	0	0	3	Richest	1	1	0	1	1	0
201032120102	2	NA	52.6	2	2	2	3	2	73	79	76	127	118	122.5	2	2	2	2	2	3	2	3	2	2	2	2	0	0	2	Second	1	2	0	0	1	0
204230190101	4	NA	52.5	1	2	2	3	2	100	96	98	180	171	175.5	2	2	2	2	3	3	3	3	3	3	2	2	0	2	2	Fourth	1	2	0	0	1	1
201051370101	5	49	52.6	1	1	1	2	2	NA	95	97	150	149	149.5	2	2	1	2	3	3	3	3	3	1	2	1	0	1	2	Second	1	2	0	4	3	1
301040020101	7	59	52.5	2	2	2	3	2	78	76	77	119	116	117.5	1	2	2	2	3	3	3	3	3	1	2	1	0	0	3	Richest	1	2	0	2	2	0
304190110101	4	52	52.6	1	1	2	2	2	101	97	NA	184	179	181.5	1	1	2	2	2	2	3	2	2	2	2	1	0	3	3	Fourth	1	2	0	2	2	1
304120150102	2	999	52.5	2	2	2	3	1	64	64	64	105	95	100	2	1	2	2	3	2	3	2	3	2	2	2	0	0	3	Second	1	2	0	0	1	0
304060100101	4	55	52.5	1	2	2	3	2	85	79	82	145	127	136	2	1	2	2	3	3	3	3	3	3	2	2	0	0	3	Fourth	1	2	0	0	1	0
201040550102	2	50	52.4	2	2	1	3	2	69	71	70	105	110	107.5	2	1	2	2	3	3	3	3	3	3	2	1	0	0	2	Richest	4	2	0	1	1	0
201100140102	4	NA	52.4	2	2	2	3	1	74	68	71	122	120	121	2	2	2	2	2	2	2	2	2	3	2	2	0	0	2	Richest	1	2	0	0	1	0
201032250101	5	60	52.4	2	2	2	3	2	86	82	84	142	152	147	2	2	2	2	2	2	2	2	1	1	2	2	0	1	2	Poorest	1	2	1	2	2	1
201040200101	2	58	52.4	1	2	2	3	2	71	75	73	115	116	115.5	2	2	2	2	2	2	2	2	2	2	2	2	0	0	2	Richest	1	2	0	0	1	0
304130630102	2	NA	52.4	2	2	2	3	2	94	84	89	114	110	112	2	2	2	2	2	1	3	2	2	2	2	1	0	0	3	Richest	4	2	1	1	1	0
303150370102	2	45	52.4	2	2	2	3	1	98	98	98	181	183	182	2	1	2	2	2	2	2	2	2	2	2	1	0	3	3	Fourth	1	2	0	0	1	1
301020410102	4	NA	52.2	2	2	2	2	2	78	83	80.5	119	116	117.5	2	2	2	2	2	2	3	3	2	2	2	1	0	0	3	Fourth	1	2	0	0	1	0
304110030101	7	38	52.3	2	2	2	3	2	75	77	76	115	113	114	1	2	2	1	2	3	2	2	2	2	2	1	0	0	3	Poorest	6	2	0	2	2	0
204100750101	2	52	52.2	1	2	2	3	2	70	70	70	110	110	110	2	1	2	2	3	3	3	3	3	2	2	1	0	0	2	Richest	1	2	0	0	1	0
201051770102	2	62	52.3	2	2	2	3	2	98	102	100	175	168	171.5	2	1	2	2	2	1	1	2	2	1	2	1	0	2	2	Richest	1	2	1	2	2	1
204010330105	7	57	52.1	1	2	1	3	1	70	70	70	110	120	115	2	2	1	1	2	2	3	3	2	1	2	2	0	0	2	Poorest	1	2	0	4	3	0
204220300202	2	60	52.1	2	2	1	2	2	86	76	81	170	155	162.5	1	1	2	2	3	1	3	3	3	1	2	1	0	2	2	Richest	4	2	1	4	3	1
204260280101	2	68	52.1	1	1	1	3	2	60	80	70	120	130	125	1	1	2	2	3	2	3	3	3	2	2	1	0	0	2	Middle	1	2	0	3	2	0
201040160102	2	45	52.2	2	2	2	2	1	88	88	88	147	132	139.5	2	2	2	2	2	1	3	2	2	1	2	1	0	0	2	Richest	4	2	1	2	2	0
204160280101	2	NA	52.3	2	2	2	2	1	74	73	73.5	122	122	122	2	1	2	2	3	2	3	2	3	2	2	2	0	0	2	Fourth	1	1	0	0	1	0
204170470101	2	50	52.1	1	2	1	2	1	80	70	75	150	140	145	2	1	2	2	2	3	1	3	2	1	2	2	0	1	2	Richest	1	2	1	3	2	1
302070130101	2	55	52.1	1	1	2	2	2	73	61	67	118	101	109.5	2	2	2	2	2	2	2	2	2	2	2	2	0	0	2	Second	2	2	0	1	1	0
304010050101	7	NA	52.3	1	2	2	3	2	75	76	75.5	126	125	125.5	2	1	2	2	3	3	3	3	3	3	2	1	0	0	3	Poorest	1	1	0	0	1	0
202040050102	4	40	52.2	1	2	1	3	1	82	76	79	128	118	123	2	1	2	2	3	3	3	3	3	3	2	1	0	0	3	Fourth	1	1	0	1	1	0
301011040201	2	60	52.3	1	1	1	3	2	67	70	68.5	116	116	116	2	2	1	2	2	2	3	2	2	2	2	2	0	0	3	Poorest	1	2	0	3	2	0
303020130102	2	45	52.3	2	2	2	3	2	79	82	80.5	118	110	114	2	1	2	2	2	3	3	3	2	2	2	1	0	0	3	Middle	1	2	0	0	1	0
204110040101	2	48	52.1	1	1	2	3	1	90	90	90	160	150	155	2	2	2	2	1	3	3	3	1	3	2	1	0	2	2	Middle	1	2	1	2	2	1
301110420101	2	53	52.1	1	1	2	3	2	70	65	67.5	114	116	115	2	2	2	2	3	2	3	2	3	2	2	1	0	0	3	Middle	1	2	0	1	1	0
204060120102	4	65	52	2	2	2	1	2	74	76	75	117	138	127.5	2	2	2	2	1	2	1	1	1	1	2	2	0	0	2	Middle	1	2	1	2	2	0
303020330101	2	64	52.1	1	2	2	3	2	76	69	72.5	120	126	123	2	1	2	2	2	3	3	3	2	3	2	1	0	0	3	Richest	1	2	0	0	1	0
301120050101	5	48	51.9	1	2	2	3	2	70	60	65	120	100	110	2	2	1	2	2	2	2	2	2	2	2	1	0	0	3	Second	1	2	0	1	1	0
301110060101	5	40	52.1	2	2	2	2	2	96	93	94.5	159	147	153	2	2	2	2	2	2	2	2	2	2	2	2	0	2	3	Middle	4	2	0	0	1	1
303120160102	2	50	52	2	2	2	3	2	83	86	84.5	128	129	128.5	2	2	2	2	2	2	3	2	2	3	2	1	0	0	3	Middle	4	2	0	0	1	0
204100290101	2	55	51.8	2	2	2	2	2	91	78	84.5	146	123	134.5	1	2	2	2	3	3	3	3	3	2	2	1	0	0	2	Richest	1	2	0	1	1	0
304100090101	4	60	51.9	1	1	1	2	2	97	94	95.5	165	148	156.5	2	2	2	2	2	2	3	2	2	2	2	2	0	2	3	Richest	1	2	0	2	2	1
301020930101	5	64	51.8	2	2	2	3	1	50	50	50	90	100	95	2	1	2	2	1	2	3	2	1	2	2	2	0	0	3	Fourth	4	2	1	1	1	0
304080300101	2	999	51.8	1	1	2	3	2	72	68	70	153	119	136	2	1	2	2	3	3	3	3	3	2	2	2	0	0	3	Richest	1	2	0	1	1	0
304080380101	2	999	52	1	2	1	3	2	83	74	78.5	128	117	122.5	2	1	1	2	3	2	2	2	3	3	2	2	0	0	3	Middle	1	2	0	2	2	0
303020230102	2	62	51.8	2	2	1	3	2	82	91	86.5	113	125	119	2	1	2	2	2	2	3	2	2	2	2	2	0	0	3	Richest	1	2	0	1	1	0
303050010101	2	45	51.8	1	1	1	2	1	82	83	82.5	141	139	140	2	1	2	2	2	2	2	2	2	3	2	1	0	1	3	Richest	2	2	0	2	2	1
302040130101	2	50	51.8	1	2	2	3	1	100	106	103	143	140	141.5	2	1	2	2	2	3	2	3	2	2	2	2	0	2	3	Richest	1	2	0	0	1	1
204030510101	2	62	51.5	1	1	2	2	1	60	60	60	120	120	120	2	2	2	2	2	2	2	2	2	2	2	2	0	0	2	Richest	1	2	0	1	1	0
204030610101	7	NA	51.5	1	1	2	3	2	60	67	63.5	120	137	128.5	2	1	2	2	3	3	3	3	3	2	2	2	0	0	2	Second	1	1	0	1	1	0
201060080102	2	999	51.6	2	2	2	3	1	88	78	83	119	106	112.5	2	2	2	2	3	3	3	2	3	2	2	2	0	0	2	Second	4	2	0	0	1	0
304080530101	5	48	51.5	1	1	2	3	2	72	78	75	112	117	114.5	2	2	1	2	3	2	3	2	3	2	2	2	0	0	3	Poorest	1	2	0	2	2	0
304090460201	2	999	51.5	2	2	2	3	1	92	89	90.5	137	137	137	2	1	2	2	2	3	1	3	2	3	2	1	0	1	3	Middle	1	2	1	1	1	1
204030320102	4	NA	51.3	2	2	2	3	2	77	86	81.5	121	126	123.5	2	1	2	2	3	3	3	3	4	2	1	2	0	0	2	Fourth	1	2	0	0	1	0
301040040101	2	65	51.3	2	2	1	3	1	90	90	90	138	134	136	1	2	2	2	1	1	2	2	1	2	2	1	0	1	2	Poorest	1	2	1	3	2	1
204030880102	2	73	51.4	1	1	2	3	1	110	119	114.5	157	167	162	2	1	1	2	4	2	3	3	2	1	2	1	0	3	3	Middle	1	2	0	3	2	1
204240370101	2	NA	51.2	1	2	1	3	1	90	90	90	150	150	150	2	1	1	2	2	1	3	2	1	1	2	1	0	1	2	Richest	1	2	1	4	3	1
301140410102	2	80	51.3	2	2	1	2	1	70	70	70	110	100	105	1	1	2	2	2	2	2	2	2	2	2	1	0	0	3	Second	4	2	0	2	2	0
302040050102	4	50	51.5	2	2	2	3	2	66	60	63	110	105	107.5	1	2	2	2	3	3	3	3	3	2	2	2	0	0	3	Richest	1	2	0	1	1	0
204160010102	2	57	51.2	2	2	2	3	2	69	60	64.5	160	110	135	2	2	2	2	3	1	3	2	3	2	2	2	0	0	2	Fourth	1	2	1	1	1	0
201032180102	2	NA	51.4	2	2	2	3	2	69	77	73	123	117	120	2	1	2	2	2	3	2	3	2	2	2	2	0	0	2	Fourth	4	2	0	0	1	0
301010630101	7	65	51.3	1	2	1	3	2	84	104	94	143	161	152	2	2	2	2	2	3	2	3	2	3	2	2	0	2	3	Fourth	1	2	0	1	1	1
304090340101	2	70	51.3	1	2	2	2	1	96	96	96	164	156	160	2	1	2	2	2	2	2	2	2	3	2	2	0	2	3	Poorest	1	2	0	0	1	1
204050060101	2	54	51.1	1	1	2	3	2	79	78	78.5	136	132	134	2	2	2	2	2	1	2	2	1	1	1	2	0	0	2	Richest	1	2	1	3	2	0
202070040104	5	999	51.3	1	2	1	3	1	103	NA	101	150	150	150	2	1	1	2	3	3	3	3	3	3	2	1	0	2	2	Richest	1	2	0	2	2	1
204120070101	2	999	51.1	1	2	2	3	2	70	70	70	130	120	125	2	1	2	2	3	1	3	2	3	3	1	1	0	0	2	Richest	1	2	1	1	1	0
201010010101	2	55	51.3	1	2	2	3	1	57	58	57.5	107	104	105.5	2	1	2	2	2	2	1	2	4	2	1	2	0	0	2	Fourth	1	2	1	1	1	0
301070020103	5	56	51.2	1	2	2	3	2	82	82	82	134	136	135	1	1	2	2	3	1	1	1	3	3	2	1	0	0	3	Middle	1	2	1	2	2	0
301140330101	4	47	51.2	1	1	2	2	2	64	64	64	127	127	127	2	1	1	2	3	2	3	2	3	2	2	1	0	0	3	Richest	1	2	0	2	2	0
304120190101	4	54	51.2	1	1	1	3	1	90	83	86.5	150	135	142.5	2	1	2	2	3	3	3	3	3	3	2	1	0	1	3	Fourth	1	1	0	2	2	1
304170030101	2	NA	51.3	2	2	1	3	2	93	86	89.5	164	144	154	2	1	2	2	4	2	2	2	2	2	2	1	0	2	3	Middle	1	2	0	1	1	1
304130050102	4	999	51.3	1	2	1	3	1	75	67	71	124	127	125.5	2	2	2	2	2	2	2	2	2	2	2	1	0	0	3	Middle	1	1	0	1	1	0
302040070101	2	59	51.3	1	2	1	2	2	83	95	89	142	141	141.5	2	2	1	2	2	3	2	3	2	1	2	2	0	1	3	Richest	1	2	0	3	2	1
301020470104	5	NA	51	2	2	2	2	1	96	87	91.5	154	153	153.5	2	2	2	2	4	2	3	2	4	1	2	1	0	2	3	Poorest	4	2	0	1	1	1
204010410202	2	58	51	2	2	1	3	2	106	100	103	173	150	161.5	2	2	2	2	2	2	3	2	2	2	2	1	0	2	2	Poorest	1	2	0	1	1	1
303040100101	7	999	51.2	2	2	2	3	2	104	93	98.5	169	167	168	2	1	2	2	3	3	3	3	3	3	2	1	0	2	3	Fourth	1	1	0	0	1	1
303050140101	2	50	51.2	1	1	1	2	1	79	85	82	122	124	123	2	2	2	2	2	3	3	2	2	2	2	2	0	0	3	Middle	1	2	0	2	2	0
301020350102	2	999	51	2	2	2	3	2	50	54	52	80	79	79.5	2	1	2	2	3	3	3	3	3	2	2	2	0	0	3	Poorest	4	2	0	0	1	0
204010480102	2	46	50.9	2	2	2	2	2	60	60	60	90	100	95	2	1	2	2	4	2	2	2	1	2	2	1	0	0	2	Fourth	4	2	1	1	1	0
304080250102	2	62	51	2	2	1	3	1	105	92	98.5	161	158	159.5	1	2	2	2	2	2	3	2	1	3	2	1	0	2	3	Fourth	4	2	1	3	2	1
302040100101	7	50	51	2	2	2	2	2	76	76	76	112	116	114	2	2	2	1	2	2	2	2	2	2	2	1	0	0	3	Poorest	1	2	0	1	1	0
204100580101	7	50	50.8	2	2	2	2	2	77	68	72.5	121	114	117.5	2	1	2	2	2	1	1	3	1	1	2	1	0	0	2	Poorest	1	2	1	2	2	0
302030010101	4	NA	51	1	2	2	3	2	80	83	81.5	131	123	127	2	2	2	2	3	3	3	3	3	3	2	2	0	0	3	Richest	1	2	0	0	1	0
204220460102	2	999	50.7	2	2	2	3	2	92	88	90	181	178	179.5	1	2	2	2	2	1	3	3	2	1	2	1	0	2	2	Second	4	2	1	3	2	1
301040040102	2	50	50.7	2	2	2	3	2	89	88	88.5	138	144	141	2	1	2	2	3	1	1	2	1	3	2	2	0	1	3	Middle	1	2	1	1	1	1
302040010101	2	60	50.8	1	2	2	3	2	104	NA	101.5	159	156	157.5	2	2	1	2	1	1	3	1	1	2	2	2	0	2	3	Fourth	1	2	1	2	2	1
302190010101	2	64	50.8	1	1	2	3	1	70	76	73	109	102	105.5	1	1	2	2	2	2	3	2	3	3	2	1	0	0	3	Richest	1	2	0	2	2	0
201020420102	2	45	50.7	2	2	2	2	1	115	101	108	169	168	168.5	2	1	2	2	1	1	3	1	1	1	2	1	0	2	2	Fourth	1	2	1	2	2	1
201031520102	4	53	47.6	2	2	1	2	2	71	61	66	108	104	106	2	1	2	2	2	2	2	2	2	2	2	2	0	0	2	Fourth	1	2	0	1	1	0
304140120101	6	999	50.7	1	1	1	3	2	67	78	72.5	133	133	133	2	1	2	2	2	2	2	2	2	3	2	2	0	0	3	Poorest	1	1	0	2	2	0
202040040201	2	50	50.7	1	2	1	3	2	75	70	72.5	121	125	123	2	1	2	2	3	1	3	3	3	2	2	1	0	0	2	Middle	1	2	1	2	2	0
202120010102	2	NA	50.7	2	2	2	3	1	126	115	120.5	252	238	245	2	1	2	2	4	3	3	2	3	3	2	1	0	3	2	Middle	1	2	0	0	1	1
303140250101	2	55	50.7	1	1	2	2	2	81	80	80.5	123	122	122.5	2	1	2	2	2	2	2	2	1	2	2	1	0	0	3	Second	1	2	1	2	2	0
201031160101	2	65	63.6	1	1	2	3	2	84	89	86.5	143	129	136	1	2	2	2	4	3	3	1	3	3	2	2	0	0	2	Fourth	1	2	1	3	2	0
204260050101	5	56	50.5	2	2	2	2	2	60	70	65	120	120	120	1	1	1	2	1	2	3	3	2	2	2	1	0	0	2	Poorest	1	2	1	3	2	0
304100150101	4	999	50.6	1	1	2	3	1	90	98	94	145	148	146.5	2	2	2	1	3	3	3	2	3	2	2	1	0	1	3	Richest	1	2	0	2	2	1
304170030102	4	999	50.6	2	2	2	3	1	75	74	74.5	124	123	123.5	2	1	2	2	2	1	2	2	1	2	2	2	0	0	3	Middle	1	2	1	1	1	0
201021240101	2	55	50.6	1	1	2	3	1	57	59	58	105	110	107.5	2	2	2	2	2	1	1	2	2	2	1	1	0	0	2	Richest	1	2	1	2	2	0
201100120102	2	NA	50.5	2	2	2	3	1	79	72	75.5	129	119	124	2	2	2	2	3	2	3	2	3	3	2	1	0	0	2	Second	1	2	0	0	1	0
204110070102	2	49	50.4	2	2	2	3	2	70	70	70	130	120	125	2	1	2	2	3	3	3	3	3	1	2	2	0	0	2	Richest	1	2	0	1	1	0
303150390102	2	999	50.6	2	2	2	3	1	91	86	88.5	153	139	146	2	1	2	2	2	1	2	1	2	1	2	2	0	1	3	Fourth	1	2	1	2	2	1
301040200101	2	40	50.4	1	2	2	3	1	80	90	85	134	133	133.5	1	1	2	2	2	2	3	2	2	2	2	1	0	0	3	Richest	1	2	0	1	1	0
204031490101	7	41	50.2	2	2	2	2	2	80	70	75	111	110	110.5	2	2	2	2	2	1	2	2	2	2	2	2	0	0	2	Middle	1	2	1	1	1	0
304130160101	2	999	50.3	1	1	1	3	2	97	87	92	184	166	175	2	2	2	2	3	2	3	2	3	2	2	1	0	2	3	Poorest	1	2	0	2	2	1
201020480102	4	50	50.2	2	2	2	2	2	66	71	68.5	123	119	121	2	2	2	2	2	2	2	2	2	2	2	2	0	0	2	Richest	1	2	0	0	1	0
201050370105	1	NA	50.3	1	2	2	3	2	94	88	91	150	141	145.5	1	2	1	2	2	2	3	2	2	2	2	2	0	1	2	Middle	4	2	0	2	2	1
204100910101	2	999	50.1	1	2	1	3	1	96	98	97	165	162	163.5	2	1	1	2	3	2	3	2	3	1	2	1	0	2	2	Middle	1	2	0	3	2	1
301020520101	2	NA	50.1	1	1	2	2	2	93	83	88	144	135	139.5	2	1	1	2	2	1	3	3	1	2	1	1	0	0	3	Poorest	1	2	1	3	2	0
301140320101	7	50	50.2	2	2	2	3	2	87	92	89.5	194	179	186.5	2	2	2	2	3	2	3	2	3	3	2	1	0	3	3	Second	1	1	0	0	1	1
304100060101	4	58	50.2	1	1	2	2	2	74	79	76.5	130	126	128	2	1	2	2	2	2	2	2	1	2	2	2	0	0	3	Poorest	1	2	1	2	2	0
301110400101	2	NA	50.3	2	2	2	3	2	102	100	101	174	163	168.5	1	2	2	2	2	2	3	2	2	3	2	2	0	2	3	Second	4	2	0	1	1	1
302010340102	2	59	50.3	2	2	2	3	1	97	98	97.5	140	145	142.5	2	1	2	2	3	2	3	3	3	3	2	1	0	1	3	Richest	1	1	0	0	1	1
302190010102	2	NA	50.3	2	2	2	3	2	71	74	72.5	128	125	126.5	2	1	2	2	3	3	1	3	3	3	2	2	0	0	3	Fourth	1	2	1	1	1	0
303020360102	2	62	50.3	2	2	2	2	1	93	91	92	156	139	147.5	2	2	2	1	3	2	3	2	2	2	2	1	0	1	3	Fourth	1	2	0	1	1	1
303120180102	7	45	50.3	2	2	1	3	2	76	79	77.5	135	128	131.5	2	2	2	2	3	3	3	3	4	3	2	1	0	0	3	Fourth	1	1	0	1	1	0
303120320101	7	48	50.2	2	2	2	3	2	100	95	97.5	152	159	155.5	2	1	2	2	2	2	3	2	2	1	2	2	0	2	3	Middle	1	2	0	1	1	1
304080080101	2	80	50.2	2	2	2	3	2	81	76	78.5	133	138	135.5	2	2	2	2	2	2	2	2	2	1	2	1	0	0	3	Poorest	1	2	0	1	1	0
304080130102	4	55	50.2	1	2	2	3	2	79	75	77	164	135	149.5	2	1	2	2	2	2	2	3	2	2	2	2	0	1	3	Middle	1	1	0	0	1	1
204010410201	2	NA	50.1	2	2	2	3	2	100	90	95	170	170	170	1	1	2	2	2	2	1	2	2	1	2	1	0	2	2	Poorest	1	2	1	3	2	1
201020840101	6	NA	50.2	2	2	2	3	2	85	87	86	140	140	140	1	2	2	2	3	2	3	2	3	2	2	2	0	1	2	Second	1	2	0	1	1	1
201020720101	2	62	50.1	1	1	1	3	2	90	89	89.5	149	132	140.5	2	2	2	2	2	2	2	1	2	1	2	2	0	1	2	Richest	1	2	1	4	3	1
202080050101	2	50	50.2	1	2	1	3	1	73	80	76.5	102	110	106	2	2	2	2	3	2	3	2	3	2	2	2	0	0	2	Richest	1	2	0	1	1	0
204200060101	4	45	50	1	1	2	3	1	70	60	65	100	90	95	2	2	1	2	2	2	2	2	2	2	1	2	0	0	2	Middle	1	2	0	2	2	0
204240390101	4	61	50	1	2	1	3	2	70	70	70	120	110	115	1	2	2	2	2	2	3	2	2	3	2	2	0	0	2	Poorest	1	2	0	2	2	0
301140350102	2	45	50	2	2	2	2	2	80	70	75	120	120	120	2	1	2	2	2	2	2	2	2	2	2	2	0	0	3	Second	4	2	0	0	1	0
304110250102	2	NA	50.1	2	2	2	3	2	94	110	102	178	203	190.5	2	2	2	2	3	3	3	3	3	3	2	2	0	3	3	Fourth	1	2	0	0	1	1
304080340102	2	999	50	2	2	2	3	2	77	76	76.5	112	108	110	2	2	2	2	2	2	2	2	2	3	2	2	0	0	3	Second	1	2	0	0	1	0
304130010102	2	45	50	2	2	2	3	2	91	90	90.5	137	123	130	2	1	2	2	2	2	2	2	2	2	2	1	0	1	3	Fourth	1	2	0	0	1	1
304150020102	2	53	50	2	2	2	3	1	72	69	70.5	104	96	100	2	1	2	1	3	2	3	3	3	2	2	2	0	0	3	Richest	1	2	0	1	1	0
201020550102	4	NA	49.9	2	2	2	3	2	70	78	74	115	125	120	2	2	2	2	2	1	2	2	2	2	2	2	0	0	2	Richest	1	2	1	1	1	0
204120050101	2	63	49.8	1	1	2	3	2	70	60	65	110	110	110	2	2	2	2	2	2	2	2	1	2	2	2	0	0	2	Richest	1	2	1	2	2	0
302010350102	2	50	50	2	2	2	3	1	71	76	73.5	123	118	120.5	2	1	1	2	2	2	3	2	2	2	1	1	0	0	3	Second	4	2	0	1	1	0
303050140102	2	49	50	2	1	1	2	1	76	84	80	106	111	108.5	2	1	2	1	3	2	2	2	2	2	2	1	0	0	3	Middle	1	2	0	3	2	0
301030140101	4	62	49.9	1	2	2	3	2	64	67	65.5	114	107	110.5	2	1	2	2	2	2	2	2	2	2	2	1	0	0	3	Middle	1	2	0	0	1	0
201020480101	4	63	49.9	1	2	2	2	2	80	77	78.5	132	121	126.5	2	2	2	2	3	2	3	2	3	2	2	2	0	0	2	Richest	1	2	0	0	1	0
301020940101	2	41	49.8	1	1	2	3	2	82	91	86.5	151	144	147.5	2	2	2	2	2	3	1	3	2	3	2	2	0	1	3	Fourth	1	2	1	2	2	1
301010470201	2	999	49.7	1	1	2	2	2	76	78	77	135	131	133	2	1	1	2	2	3	1	3	2	2	2	1	0	0	3	Poorest	1	2	1	3	2	0
301130200201	4	50	49.7	1	2	1	3	2	98	91	94.5	171	176	173.5	2	2	2	2	2	2	3	2	2	3	2	1	0	2	3	Poorest	1	2	0	1	1	1
304080210101	2	70	49.8	1	2	2	3	2	87	98	92.5	138	141	139.5	2	2	2	2	2	2	2	2	2	2	2	2	0	1	3	Middle	1	2	0	0	1	1
303020180102	5	NA	49.8	2	2	2	3	2	84	85	84.5	155	152	153.5	2	2	2	2	2	2	3	1	2	1	2	2	0	2	3	Richest	1	2	1	2	2	1
204260040101	7	65	49.6	2	2	2	2	1	80	60	70	130	130	130	1	2	1	2	1	1	1	1	1	1	1	1	0	0	2	Poorest	1	2	1	4	3	0
204220440101	2	80	49.6	1	1	1	2	2	87	85	86	138	140	139	2	2	2	2	2	1	2	2	2	3	2	1	0	0	2	Middle	1	2	1	3	2	0
301040010101	2	58	49.7	2	2	2	3	1	104	113	108.5	197	176	186.5	2	2	2	1	2	3	3	2	2	1	2	2	1	3	3	Richest	1	2	0	2	2	1
201020250101	4	52	49.6	1	1	2	3	2	71	67	69	110	116	113	2	1	2	2	3	3	3	3	3	2	2	2	0	0	2	Poorest	1	2	0	1	1	0
204030170101	2	49	49.5	1	1	2	2	2	60	60	60	100	100	100	2	1	2	2	3	3	3	3	3	2	2	1	0	0	2	Fourth	1	2	0	1	1	0
201040260201	4	999	49.6	1	2	1	3	1	52	52	52	95	96	95.5	1	2	2	2	3	3	3	3	3	1	2	1	0	0	2	Fourth	1	2	0	3	2	0
303040170101	2	55	49.7	1	2	2	2	2	90	96	93	131	125	128	2	2	2	2	2	2	2	2	2	2	2	2	0	1	3	Fourth	1	2	0	0	1	1
204120060101	2	58	49.5	1	2	2	3	2	80	90	85	140	130	135	1	1	2	2	2	3	3	2	2	2	2	1	0	0	2	Richest	1	2	0	1	1	0
301130400102	2	43	49.5	2	2	2	3	2	73	75	74	118	115	116.5	2	1	2	2	2	2	2	2	2	2	2	1	0	0	3	Middle	1	2	0	0	1	0
204120050102	2	48	49.4	2	2	1	3	1	80	85	82.5	140	140	140	1	1	2	2	1	1	3	1	2	2	1	1	0	1	2	Richest	4	2	1	3	2	1
204110040102	2	999	49.4	2	2	2	3	2	60	60	60	100	100	100	1	2	2	2	3	3	3	3	3	3	1	2	0	0	2	Middle	1	1	0	1	1	0
304080500101	7	999	49.5	2	1	2	3	2	98	92	95	161	153	157	2	1	2	2	3	2	3	3	3	2	2	1	0	2	3	Middle	1	2	0	1	1	1
202180090101	2	NA	49.5	1	2	2	3	2	88	88	88	164	150	157	2	1	2	2	4	3	3	3	1	3	1	2	0	2	2	Middle	2	2	1	1	1	1
204160280102	2	50	49.3	2	2	1	3	2	60	70	65	100	100	100	2	2	2	2	1	2	2	2	2	2	2	2	0	0	2	Richest	1	2	1	2	2	0
201040560102	4	52	49.4	2	2	2	2	2	96	96	96	129	132	130.5	2	1	2	2	2	2	2	2	2	2	2	1	0	1	2	Middle	4	2	0	0	1	1
204200100102	4	53	49.4	1	1	1	2	2	66	63	64.5	112	103	107.5	2	1	1	2	2	2	2	2	2	2	2	1	0	0	2	Fourth	1	2	0	3	2	0
302220110102	2	53	49.5	2	2	2	3	1	108	106	107	175	172	173.5	1	2	2	2	3	2	3	2	3	1	2	2	0	2	3	Richest	1	2	0	2	2	1
304110190102	2	NA	49.4	2	2	1	2	1	78	82	80	112	110	111	2	2	2	2	3	3	2	3	3	2	2	1	0	0	3	Second	1	2	0	1	1	0
304070070102	4	NA	49.4	2	2	2	3	1	102	110	106	184	202	193	2	1	2	2	1	2	3	2	2	2	2	1	0	3	3	Richest	1	2	1	1	1	1
204100880101	2	51	49.3	1	2	1	3	2	67	74	70.5	104	112	108	2	2	2	2	2	2	2	2	2	2	2	1	0	0	2	Richest	1	2	0	1	1	0
204010910102	2	45	49.2	2	2	1	3	1	86	86	86	134	126	130	1	1	2	2	2	2	2	2	2	2	2	1	0	0	2	Richest	1	2	0	2	2	0
304050010101	4	56	49.3	1	2	1	3	1	64	70	67	107	112	109.5	2	1	2	2	2	3	2	3	1	2	1	1	0	0	3	Richest	1	2	1	2	2	0
302260020101	4	64	49.3	1	2	2	3	2	83	87	85	123	118	120.5	2	1	2	2	2	2	3	2	3	2	2	2	0	0	3	Middle	1	2	0	0	1	0
303120100101	1	52	49.3	2	2	1	2	2	120	122	121	213	200	206.5	2	1	2	2	1	2	2	2	2	3	2	1	0	3	3	Fourth	4	2	1	2	2	1
204030900101	2	49	49.1	1	2	1	3	1	70	66	68	115	106	110.5	1	2	2	2	3	3	3	3	3	2	2	1	0	0	2	Middle	1	2	0	2	2	0
304110080101	5	999	49.2	2	1	1	3	1	95	87	91	163	165	164	2	2	2	2	3	2	3	2	3	2	2	1	0	2	3	Second	1	2	0	2	2	1
301050020103	2	45	49.2	1	1	2	3	2	71	59	65	104	97	100.5	2	1	2	2	2	3	4	3	4	3	2	1	0	0	3	Fourth	1	2	0	1	1	0
304130480101	2	50	49.1	1	1	2	3	1	77	78	77.5	117	136	126.5	2	2	2	2	3	3	1	3	4	2	1	1	0	0	3	Second	1	2	1	2	2	0
201030930102	2	999	49.2	2	2	2	3	2	54	50	52	100	90	95	2	1	2	2	2	2	3	2	2	2	2	2	0	0	2	Second	1	2	0	0	1	0
303050160101	7	NA	49.1	1	2	1	3	1	NA	93	96	138	136	137	2	1	2	2	3	3	3	3	3	3	2	1	0	1	3	Second	1	2	0	1	1	1
303020340101	5	48	49.1	2	2	2	3	2	77	75	76	115	127	121	2	1	2	2	2	2	3	2	4	2	2	1	0	0	3	Middle	1	2	0	0	1	0
301090060101	2	55	49	1	2	2	3	1	66	69	67.5	112	123	117.5	2	2	2	2	2	2	2	2	2	2	2	2	0	0	3	Poorest	1	2	0	0	1	0
204140030101	2	40	48.9	1	2	1	3	1	70	60	65	120	100	110	2	1	2	2	3	3	3	3	3	3	2	1	0	0	2	Richest	1	2	0	1	1	0
301021210101	7	NA	48.9	2	2	1	3	2	80	80	80	130	119	124.5	2	1	2	2	3	3	3	3	3	3	2	2	0	0	3	Second	1	2	0	1	1	0
204031540102	2	38	48.8	2	2	1	3	2	70	70	70	110	110	110	2	1	2	2	2	2	2	2	2	3	2	1	0	0	2	Poorest	2	2	0	1	1	0
303040010102	2	44	49	2	2	1	3	2	85	79	82	128	123	125.5	2	1	2	2	2	3	3	3	2	3	2	2	0	0	3	Richest	1	2	0	1	1	0
303160110102	2	NA	48.9	2	2	2	3	2	84	91	87.5	138	140	139	2	2	2	2	4	3	3	3	3	3	2	1	0	0	3	Fourth	1	2	0	0	1	0
204020030101	5	50	48.7	2	1	1	3	1	95	91	93	148	146	147	2	1	2	2	3	3	3	3	3	3	2	1	0	1	2	Fourth	1	2	0	2	2	1
303040090101	2	NA	48.9	1	2	2	3	2	87	91	89	117	121	119	2	1	1	2	4	3	1	1	2	3	2	2	0	0	3	Richest	1	2	1	2	2	0
202060040101	4	63	48.8	1	2	2	3	2	80	78	79	141	133	137	2	2	1	2	2	2	2	2	2	2	2	2	0	0	2	Richest	1	2	0	1	1	0
204030510102	2	50	48.6	2	2	2	3	2	120	134	127	210	211	210.5	2	2	2	2	4	1	3	2	4	1	2	1	0	3	2	Richest	4	2	1	2	2	1
204030290101	5	NA	48.6	2	2	2	3	2	68	69	68.5	113	113	113	2	2	2	2	3	2	3	2	3	2	2	2	0	0	2	Richest	1	2	0	0	1	0
304150160101	2	50	48.7	1	1	1	3	2	83	69	76	126	109	117.5	2	1	1	2	3	3	3	3	3	3	2	1	0	0	3	Middle	1	2	0	3	2	0
201020180201	1	999	48.7	1	2	1	3	2	71	67	69	124	125	124.5	1	1	2	1	3	3	3	3	3	3	2	1	0	0	2	Richest	1	2	0	3	2	0
302040070102	2	69	48.8	2	2	2	2	2	120	109	114.5	193	183	188	2	2	2	2	1	3	3	3	1	1	2	2	1	3	3	Richest	1	2	1	2	2	1
204260020101	2	56	48.5	1	2	2	3	1	60	70	65	90	90	90	2	1	2	2	3	3	3	3	3	2	2	1	0	0	2	Poorest	1	2	0	0	1	0
204010710101	2	70	48.5	1	2	2	3	1	111	121	116	222	211	216.5	1	1	2	2	1	1	1	1	1	1	2	1	0	3	2	Richest	1	2	1	3	2	1
204031070101	2	68	48.6	1	1	2	2	2	70	72	71	110	114	112	2	2	2	2	2	2	2	2	2	1	2	2	0	0	2	Middle	1	2	0	2	2	0
204031370101	2	55	48.5	1	2	2	3	2	70	80	75	110	120	115	2	1	2	2	3	3	1	3	2	1	2	2	0	0	2	Richest	1	2	1	2	2	0
303030090102	2	999	48.7	2	2	2	3	2	97	71	84	135	122	128.5	1	2	2	2	3	3	3	3	3	3	2	2	0	0	3	Richest	1	2	0	1	1	0
301020570101	5	57	48.6	2	2	2	3	2	79	75	77	127	110	118.5	2	2	2	2	1	1	3	1	1	2	2	1	0	0	3	Second	1	2	1	1	1	0
201020160102	2	51	48.6	2	2	2	3	1	80	81	80.5	137	130	133.5	2	1	2	2	1	1	3	1	1	2	2	1	0	0	2	Richest	4	2	1	1	1	0
302110020101	4	58	48.7	1	1	2	2	1	81	73	77	109	92	100.5	2	1	1	2	1	3	3	1	1	2	1	1	0	0	3	Richest	1	2	1	3	2	0
303120220102	2	NA	48.7	2	2	2	3	2	92	94	93	162	167	164.5	1	1	2	2	2	3	3	3	3	1	2	1	0	2	3	Fourth	4	2	0	2	2	1
304090110101	7	NA	48.6	2	2	2	3	1	98	98	98	149	143	146	2	2	2	2	3	2	3	3	3	1	1	2	0	1	3	Second	1	2	0	1	1	1
301030110102	2	53	48.4	2	2	2	2	2	81	77	79	140	119	129.5	2	1	2	2	2	2	2	2	1	2	1	1	0	0	3	Second	1	2	1	1	1	0
204230220101	2	45	48.4	1	2	2	2	2	80	69	74.5	122	138	130	1	1	2	2	2	2	2	2	2	2	1	2	0	0	2	Richest	1	2	0	1	1	0
301120190101	7	62	48.4	1	2	2	3	2	70	70	70	130	120	125	2	1	2	2	2	2	2	2	2	2	2	2	0	0	3	Middle	1	2	0	0	1	0
301010040101	2	999	48.4	1	1	2	2	2	90	109	99.5	155	147	151	2	1	2	2	2	2	2	2	2	2	1	1	0	2	3	Second	1	2	0	1	1	1
302180120102	2	54	48.5	2	2	2	3	1	121	104	112.5	180	184	182	2	2	2	2	4	3	1	3	3	3	2	1	0	3	3	Fourth	1	2	1	1	1	1
204170140101	2	60	48.2	1	2	2	2	2	80	NA	80	120	70	120	2	1	2	2	2	2	2	2	2	2	2	1	0	0	2	Poorest	1	2	0	0	1	0
204030390101	2	79	48.2	1	1	2	3	2	100	87	93.5	176	150	163	2	2	1	2	1	1	3	3	1	1	2	2	0	2	2	Richest	1	2	1	4	3	1
303100040101	2	999	48.4	1	1	2	3	2	97	96	96.5	150	145	147.5	2	2	2	2	3	3	3	3	3	3	2	2	0	1	3	Richest	1	2	0	1	1	1
204220370201	2	60	48.1	1	2	1	2	1	69	80	74.5	122	132	127	1	2	2	2	1	2	2	1	1	1	2	1	0	0	2	Second	1	2	1	4	3	0
303120220101	2	40	48.3	2	2	2	2	1	54	83	68.5	119	113	116	2	1	2	2	2	2	2	2	2	2	2	1	0	0	3	Richest	1	1	0	0	1	0
303050010102	2	58	48.3	1	1	2	3	2	85	91	88	130	141	135.5	2	1	2	2	1	2	3	3	3	1	2	2	0	0	3	Fourth	2	2	1	3	2	0
304080470102	2	999	48.2	2	2	2	3	1	75	76	75.5	115	114	114.5	2	2	2	2	2	2	2	3	2	2	2	1	0	0	3	Poorest	1	2	0	0	1	0
304100060102	4	30	48.2	2	2	2	3	1	90	94	92	174	117	145.5	2	2	2	1	2	2	2	2	2	2	2	1	0	1	3	Middle	1	1	0	1	1	1
301140040101	2	45	48.1	1	2	2	2	2	76	73	74.5	115	112	113.5	2	1	1	2	3	1	3	3	3	2	1	2	0	0	3	Poorest	1	2	1	2	2	0
303170070102	4	35	48.2	2	2	2	2	1	110	109	109.5	184	183	183.5	2	2	2	2	3	3	3	3	3	3	2	1	0	3	3	Second	1	2	0	0	1	1
301030110101	2	51	48.1	1	1	2	3	2	84	73	78.5	112	114	113	1	2	1	2	3	2	3	2	3	2	2	2	0	0	3	Second	1	2	0	3	2	0
301110080101	5	NA	48	2	2	2	3	2	79	94	86.5	125	125	125	2	1	2	2	2	2	2	3	2	2	2	2	0	0	3	Second	1	2	0	0	1	0
301090140101	2	65	48	1	2	1	2	1	100	98	NA	160	146	153	2	2	2	2	2	2	2	2	2	2	2	1	0	2	3	Middle	1	2	0	1	1	1
202170010101	2	50	48.1	1	1	1	3	2	78	90	84	146	148	147	2	1	1	2	2	3	3	3	1	2	2	2	0	1	2	Second	1	2	1	4	3	1
204060250101	7	56	48	1	2	2	3	2	67	64	65.5	127	121	124	2	1	1	2	3	2	3	2	1	3	2	1	0	0	2	Fourth	1	2	1	2	2	0
204100830102	2	50	47.9	2	2	2	3	2	70	70	70	140	120	130	2	1	2	2	3	3	3	3	3	3	1	2	0	0	2	Middle	1	2	0	0	1	0
201080240101	2	64	48	1	2	1	2	2	61	60	60.5	122	111	116.5	2	2	2	2	2	2	2	2	2	2	2	1	0	0	2	Richest	1	2	0	1	1	0
201031520101	4	63	55.2	1	2	2	3	2	84	87	85.5	155	140	147.5	2	1	1	2	3	3	3	3	3	2	2	1	0	1	2	Fourth	1	2	0	1	1	1
204120060102	2	56	47.8	2	2	2	3	2	60	60	60	100	100	100	2	1	2	2	2	1	1	2	2	2	2	1	0	0	2	Richest	1	2	1	1	1	0
303130040102	2	999	48	2	1	2	3	2	79	94	86.5	129	123	126	2	1	2	2	2	2	1	2	2	3	2	1	0	0	3	Richest	1	2	1	2	2	0
204050010102	2	45	47.8	2	2	2	2	1	87	90	88.5	147	151	149	2	1	2	2	2	3	3	3	1	1	2	1	0	1	2	Richest	4	2	1	2	2	1
204220440102	2	54	47.7	2	2	1	3	1	73	69	71	152	124	138	2	1	2	2	2	2	2	2	2	1	2	1	0	0	2	Middle	1	2	0	2	2	0
201040640102	2	56	47.7	2	2	2	2	1	97	94	95.5	167	155	161	2	1	2	1	2	2	2	2	2	2	2	1	0	2	2	Fourth	1	2	0	1	1	1
303140040102	2	45	47.8	2	2	2	3	2	104	94	NA	139	142	140.5	2	2	2	2	3	1	3	3	1	3	2	1	0	1	3	Richest	1	2	1	1	1	1
204031060101	2	59	47.6	1	1	2	3	2	80	70	75	100	100	100	2	2	2	2	3	2	1	1	3	3	2	2	0	0	2	Fourth	1	2	1	2	2	0
301030090101	6	45	47.7	2	1	2	3	2	114	114	114	186	189	187.5	1	2	2	2	2	2	2	2	1	3	2	2	0	3	3	Middle	1	2	1	3	2	1
204220300302	2	49	47.6	2	2	2	2	2	82	85	83.5	126	122	124	2	2	2	2	3	3	3	3	3	2	2	2	0	0	2	Richest	4	1	0	0	1	0
301060020102	2	65	47.7	2	2	2	2	1	84	80	82	148	130	139	1	1	2	2	2	2	2	2	2	2	2	2	0	0	3	Richest	4	2	0	1	1	0
204100270102	4	NA	47.6	2	2	2	2	1	80	80	80	130	110	120	2	1	2	2	3	3	3	3	3	2	2	1	0	0	2	Fourth	1	2	0	0	1	0
301021160102	2	999	47.6	2	2	2	3	2	107	110	108.5	164	159	161.5	2	1	2	2	3	1	3	2	3	1	2	1	0	2	3	Richest	1	2	1	2	2	1
204100750102	2	49	47.5	2	2	2	3	2	80	70	75	120	120	120	2	1	2	2	3	3	3	3	3	3	2	2	0	0	2	Richest	1	2	0	0	1	0
201021790102	2	50	47.6	2	1	1	3	1	87	84	85.5	147	138	142.5	2	1	2	2	3	1	3	2	3	1	2	1	0	1	2	Richest	1	2	1	4	3	1
303160150101	2	48	47.6	2	2	2	2	2	83	83	83	123	126	124.5	2	2	2	2	3	2	3	2	3	1	2	2	0	0	3	Fourth	1	2	0	1	1	0
303120060202	2	50	47.6	1	1	1	2	2	76	78	77	121	120	120.5	2	2	1	2	3	2	2	2	2	2	2	2	0	0	3	Middle	1	2	0	3	2	0
301080090101	5	45	47.5	2	1	1	2	2	116	105	110.5	167	151	159	2	1	2	2	2	2	2	2	2	1	2	2	0	3	3	Poorest	1	2	0	3	2	1
302050020101	4	69	47.6	1	2	2	3	2	87	85	86	132	137	134.5	2	2	2	1	2	2	2	2	2	2	2	1	0	0	3	Middle	1	2	0	1	1	0
204160020101	5	49	47.4	2	2	2	3	2	80	70	75	130	120	125	2	2	2	2	3	3	3	3	3	2	2	2	0	0	2	Middle	1	2	0	0	1	0
303030090101	2	999	47.6	1	2	2	3	2	91	95	93	154	147	150.5	1	2	1	1	3	3	3	3	3	2	2	2	0	2	3	Richest	1	2	0	3	2	1
304080410101	6	60	47.5	2	2	1	3	1	72	76	74	142	136	139	1	2	2	2	2	1	2	2	2	2	2	1	0	0	3	Poorest	1	2	1	3	2	0
301020040101	2	58	47.4	1	2	2	3	2	78	91	84.5	141	171	156	2	2	2	2	3	1	1	2	3	2	2	2	0	2	3	Fourth	1	2	1	1	1	1
302150030102	4	52	47.5	2	2	1	3	1	80	76	78	132	125	128.5	2	1	2	2	2	1	2	3	1	2	2	1	0	0	3	Middle	1	2	1	2	2	0
304010040101	4	40	47.4	1	1	1	3	1	63	66	64.5	118	120	119	2	1	2	2	3	3	3	3	3	3	2	1	0	0	3	Richest	1	1	0	2	2	0
302010140101	2	999	47.4	1	2	1	3	2	75	71	73	116	121	118.5	2	1	1	2	2	2	2	2	2	2	2	2	0	0	3	Middle	1	2	0	2	2	0
303150410101	2	55	47.4	1	1	2	3	2	74	77	75.5	117	124	120.5	2	1	1	2	3	1	3	2	2	2	2	1	0	0	3	Fourth	1	2	1	3	2	0
204170250102	2	45	47.1	2	2	1	2	2	93	82	87.5	154	156	155	2	1	2	2	2	1	2	2	2	1	1	1	0	2	2	Middle	4	2	1	3	2	1
204030800101	2	65	47.1	1	2	2	3	2	83	76	79.5	137	123	130	2	2	2	2	2	2	2	2	2	2	2	2	0	0	2	Fourth	1	2	0	0	1	0
302070200101	4	NA	47.3	1	1	1	2	1	77	76	76.5	128	125	126.5	2	1	2	2	2	2	2	2	2	3	2	1	0	0	3	Second	1	2	0	2	2	0
303020150102	2	54	47.3	2	2	2	3	2	76	73	74.5	105	109	107	2	1	2	2	2	2	2	2	1	2	2	2	0	0	3	Richest	4	2	1	1	1	0
201040470102	2	48	47.2	2	2	2	2	2	65	63	64	107	118	112.5	2	1	2	2	2	2	1	2	2	2	2	1	0	0	2	Fourth	1	2	1	1	1	0
301010040102	2	35	47.3	2	2	1	3	1	129	126	127.5	192	185	188.5	2	1	2	2	1	1	3	1	1	1	2	1	0	3	3	Second	4	2	1	3	2	1
301140250102	2	47	47.1	2	2	2	3	2	76	78	77	124	125	124.5	2	1	2	2	2	1	1	2	2	2	2	2	0	0	3	Fourth	4	2	1	1	1	0
303040090102	2	NA	47.3	2	1	1	3	2	91	84	87.5	148	132	140	2	1	2	2	2	3	3	2	4	3	2	2	0	1	3	Richest	1	2	0	2	2	1
201021770101	2	55	47.1	1	1	2	3	2	92	88	90	149	126	137.5	2	2	1	2	1	2	3	2	2	2	2	2	0	1	2	Richest	1	2	1	3	2	1
302190020101	4	64	47.3	1	2	2	3	2	84	87	85.5	127	130	128.5	2	2	2	2	3	3	3	3	3	3	2	2	0	0	3	Richest	1	2	0	0	1	0
204140050102	4	48	47.1	2	2	2	3	1	100	90	95	170	150	160	2	1	2	2	2	2	3	2	2	1	2	1	0	2	2	Middle	1	2	0	1	1	1
204160010101	2	55	47	1	1	2	2	2	80	80	80	120	130	125	2	2	2	1	3	3	3	3	3	1	2	2	0	0	2	Fourth	1	2	0	3	2	0
201100100102	2	NA	47.1	2	2	1	3	1	57	54	55.5	113	105	109	2	1	2	2	3	3	3	3	4	3	1	1	0	0	2	Poorest	1	1	0	1	1	0
301140280102	2	65	47	2	2	2	3	2	70	70	70	110	100	105	2	1	2	2	2	2	2	2	2	2	2	1	0	0	3	Middle	1	2	0	0	1	0
204160350101	2	50	46.9	1	2	2	3	2	78	74	76	127	121	124	2	2	2	2	2	2	3	2	2	2	2	2	0	0	2	Middle	1	2	0	0	1	0
303110250101	2	57	47.1	1	2	2	3	2	92	89	90.5	119	120	119.5	2	1	1	2	2	1	3	2	2	3	2	1	0	1	3	Poorest	1	2	1	2	2	1
204010440102	2	44	46.9	2	2	2	3	1	70	60	65	120	110	115	2	1	2	2	3	3	2	3	3	3	1	1	0	0	2	Middle	1	2	0	0	1	0
204260280102	2	41	46.9	2	2	1	2	2	60	60	60	90	110	100	2	1	2	2	2	1	3	2	2	1	2	1	0	0	2	Middle	4	2	1	3	2	0
303120210101	2	60	47.1	1	1	2	3	2	78	70	74	126	117	121.5	2	1	2	2	2	1	3	3	1	3	2	2	0	0	3	Middle	1	2	1	2	2	0
201040480101	4	50	47	1	2	2	3	2	97	97	97	137	152	144.5	2	1	1	2	3	3	3	3	3	3	1	1	0	1	2	Fourth	1	2	0	1	1	1
303070020101	2	NA	47.1	1	1	2	3	1	87	82	84.5	131	129	130	2	1	2	2	3	3	3	3	3	2	2	1	0	0	3	Middle	1	2	0	1	1	0
303110250102	2	52	47.1	2	2	1	3	1	101	108	104.5	176	179	177.5	1	1	2	2	2	3	3	3	1	1	1	1	0	2	3	Poorest	1	2	1	4	3	1
304050070101	4	NA	47	1	1	2	3	1	96	98	97	169	169	169	2	1	2	2	2	2	2	2	2	1	2	1	0	2	3	Second	1	1	0	2	2	1
301110420102	2	999	46.8	2	2	2	3	2	80	80	80	140	140	140	2	1	2	2	3	3	4	3	3	2	1	2	0	1	3	Middle	1	2	0	0	1	1
204230220102	2	999	46.8	2	2	1	2	1	159	115	137	184	189	186.5	2	1	2	2	3	3	3	3	3	2	1	1	0	3	2	Richest	4	2	0	1	1	1
302130080101	2	999	46.9	1	2	2	3	1	75	75	75	112	105	108.5	2	1	2	2	2	2	2	2	2	3	2	2	0	0	3	Fourth	1	2	0	0	1	0
301011170101	2	75	46.7	2	2	2	3	2	90	100	95	130	170	150	2	2	2	2	2	3	3	1	2	1	2	2	1	1	3	Fourth	1	2	1	2	2	1
303020100101	5	999	46.9	2	2	2	3	2	76	76	76	127	122	124.5	2	1	2	2	2	2	1	2	1	3	2	2	0	0	3	Middle	1	2	1	1	1	0
204190140101	2	57	46.6	1	2	1	2	2	97	103	100	137	154	145.5	2	1	2	2	2	1	2	2	2	2	2	1	0	1	2	Fourth	1	2	1	2	2	1
301060020101	2	999	46.6	1	2	2	2	2	80	77	78.5	121	124	122.5	2	1	2	2	2	3	2	3	2	2	2	1	0	0	3	Richest	1	2	0	0	1	0
204010440101	2	50	46.5	1	1	1	3	1	60	70	65	100	100	100	2	1	2	2	3	3	1	3	3	2	1	1	0	0	2	Middle	1	2	1	3	2	0
301020410101	4	NA	46.6	1	2	2	2	2	86	87	86.5	133	117	125	2	2	2	2	2	2	2	2	2	2	2	2	0	0	3	Fourth	1	2	0	0	1	0
202020060101	5	58	46.7	1	1	2	3	1	90	91	90.5	176	159	167.5	1	2	2	2	2	2	2	2	1	1	2	1	0	2	2	Poorest	1	2	1	4	3	1
201021770102	2	56	46.6	2	2	2	3	1	70	75	72.5	123	119	121	1	1	2	2	3	1	3	1	1	2	2	1	0	0	2	Richest	1	2	1	2	2	0
304130100101	2	58	46.6	1	1	2	3	2	80	74	77	121	123	122	2	1	1	2	2	3	2	3	2	3	2	1	0	0	3	Middle	1	2	0	2	2	0
204050060102	2	52	46.5	2	2	2	3	2	70	70	70	120	130	125	1	2	2	2	1	3	3	3	2	2	2	2	0	0	2	Richest	1	2	1	2	2	0
304100150102	4	64	46.6	2	2	2	3	1	90	97	93.5	140	137	138.5	1	2	2	2	2	2	1	2	2	2	2	1	0	1	3	Richest	1	2	1	2	2	1
303090060101	4	64	46.6	1	1	2	3	2	85	90	87.5	137	136	136.5	2	2	1	2	3	3	3	3	3	3	2	1	0	0	3	Richest	1	2	0	2	2	0
304100070101	4	999	46.6	1	2	2	3	2	86	98	92	166	166	166	2	1	2	2	2	3	2	3	2	3	2	2	0	2	3	Poorest	1	2	0	0	1	1
302220190102	2	40	46.6	2	2	2	3	2	94	96	95	156	139	147.5	2	1	2	2	3	1	3	3	3	2	2	2	0	1	3	Middle	1	2	1	1	1	1
303070050102	4	44	46.5	2	1	2	2	2	49	64	56.5	141	121	131	2	2	2	1	3	3	2	3	3	1	2	1	0	0	3	Second	1	2	0	3	2	0
201060040102	2	999	46.4	2	2	2	3	2	108	109	108.5	169	157	163	2	2	2	2	3	3	3	3	3	2	2	2	0	2	2	Richest	4	2	0	0	1	1
201020450102	2	50	46.4	2	2	2	2	2	47	68	57.5	115	120	117.5	2	1	2	2	2	1	2	2	2	2	2	1	0	0	2	Richest	1	2	1	1	1	0
204030130102	2	60	46.3	2	1	2	3	2	93	93	93	143	140	141.5	1	2	2	2	3	1	3	2	3	2	2	2	0	1	2	Middle	1	2	1	3	2	1
301010790101	2	55	46.5	1	2	2	3	2	79	78	78.5	125	118	121.5	2	2	2	2	2	3	3	3	2	2	2	2	0	0	3	Second	1	2	0	0	1	0
301120070101	2	58	46.3	1	1	2	3	2	74	64	69	125	118	121.5	1	1	2	2	3	1	3	3	3	3	2	2	0	0	3	Fourth	1	2	1	3	2	0
304130470101	2	55	46.4	1	1	1	3	1	78	80	79	137	140	138.5	2	2	2	2	3	3	3	3	3	2	2	1	0	0	3	Fourth	1	2	0	2	2	0
201020830102	4	NA	46.3	2	2	2	3	2	80	90	85	140	140	140	2	1	2	2	3	3	3	2	3	1	2	1	0	1	2	Richest	1	2	0	1	1	1
301110120102	2	37	46.2	2	2	2	3	1	70	70	70	110	110	110	2	2	2	2	2	1	2	2	2	3	2	2	0	0	3	Middle	4	2	1	1	1	0
301130140102	4	999	46.2	2	2	1	3	1	68	63	65.5	129	113	121	2	1	2	2	3	3	3	2	3	3	1	1	0	0	3	Fourth	1	2	0	1	1	0
304080120102	2	80	46.3	2	2	2	3	1	80	76	78	120	101	110.5	2	1	2	2	1	1	1	2	1	1	1	1	0	0	3	Fourth	1	2	1	2	2	0
201010010102	2	50	46.3	2	2	2	3	1	87	94	90.5	156	133	144.5	2	2	2	2	2	2	2	2	2	3	2	1	0	1	2	Fourth	1	2	0	0	1	1
202030190102	2	63	46.3	2	2	2	3	1	86	90	88	206	213	209.5	2	2	2	2	2	2	1	2	1	1	2	2	0	3	2	Fourth	1	2	1	2	2	1
301020960101	2	999	46.1	2	2	1	3	1	91	86	88.5	139	137	138	2	2	2	2	3	2	3	2	3	2	2	1	0	0	2	Richest	1	2	0	1	1	0
204100880102	5	63	46.2	2	2	2	2	1	109	105	107	168	155	161.5	2	1	2	2	1	1	1	3	1	1	2	1	0	2	3	Second	1	2	1	2	2	1
301010270101	2	NA	46.1	2	2	2	3	1	100	97	98.5	148	151	149.5	1	1	2	2	2	2	2	3	2	1	2	1	0	1	3	Poorest	4	2	0	2	2	1
301020520102	2	57	46.2	1	2	2	3	2	74	73	73.5	123	121	122	2	2	1	2	3	3	3	3	3	3	2	2	0	0	3	Second	1	2	0	1	1	0
302020130202	4	50	46.3	1	2	2	3	2	74	80	77	135	143	139	2	2	2	2	2	2	2	2	2	2	2	2	0	0	3	Second	1	2	0	0	1	0
303150130101	5	42	46.3	2	1	1	3	1	88	82	85	143	139	141	2	1	2	2	4	1	3	3	1	1	2	1	0	1	3	Fourth	1	2	1	4	3	1
304090340102	2	45	46.2	2	2	2	3	1	78	74	76	129	118	123.5	2	1	2	2	2	2	2	2	2	3	2	1	0	0	3	Poorest	1	2	0	0	1	0
201021330101	4	999	46.2	1	1	2	3	1	76	71	73.5	129	110	119.5	2	2	2	2	3	2	2	2	3	3	2	2	0	0	2	Fourth	1	2	0	1	1	0
301090060102	2	50	46.2	2	2	2	3	1	117	115	116	185	180	182.5	2	1	2	2	2	1	2	2	2	1	1	1	0	3	3	Poorest	4	2	1	2	2	1
303170050102	4	40	46.2	2	2	2	3	1	63	63	63	122	112	117	2	2	2	2	3	3	3	3	3	2	2	1	0	0	3	Middle	1	2	0	0	1	0
201020720102	2	53	46.1	2	2	1	2	2	77	83	80	122	119	120.5	2	1	2	2	2	2	2	2	1	2	2	1	0	0	2	Richest	1	2	1	2	2	0
201040290101	2	NA	46.1	1	1	2	3	1	88	82	85	153	139	146	2	1	2	2	2	2	2	2	1	2	2	1	0	1	2	Richest	1	2	1	2	2	1
204200110101	7	49	46	1	1	2	3	1	70	70	70	110	110	110	2	1	1	2	3	2	3	2	3	1	2	1	0	0	2	Middle	1	2	0	3	2	0
304140010102	2	NA	46.1	2	2	2	2	2	67	70	68.5	120	126	123	1	1	2	2	3	3	3	3	3	2	2	1	0	0	3	Fourth	1	2	0	1	1	0
204011110101	5	42	45.9	2	2	1	3	2	70	67	68.5	117	108	112.5	2	2	2	2	3	3	3	3	3	2	2	2	0	0	2	Poorest	4	2	0	1	1	0
304110210101	4	NA	46.2	1	2	2	3	2	71	65	68	127	115	121	1	2	2	2	2	2	3	2	2	3	2	2	0	0	3	Fourth	1	2	0	1	1	0
304140010101	2	NA	46	1	1	1	3	2	72	72	72	112	112	112	2	1	2	2	3	3	3	3	3	3	2	1	0	0	3	Fourth	1	2	0	2	2	0
201020830101	4	NA	45.9	1	1	2	3	2	68	64	66	108	100	104	2	2	2	2	2	1	3	2	2	2	2	2	0	0	2	Richest	1	2	1	2	2	0
303140050101	2	55	46	1	2	1	3	1	109	107	108	157	150	153.5	2	1	2	2	1	1	2	3	2	3	2	1	0	2	3	Richest	1	2	1	2	2	1
204170050101	4	40	45.8	1	2	2	2	2	70	62	66	103	90	96.5	1	2	2	2	2	1	1	2	1	2	2	2	0	0	2	Fourth	1	2	1	2	2	0
201020270101	7	56	46	2	2	2	2	1	92	94	93	150	149	149.5	1	2	2	2	2	2	2	2	2	1	2	1	0	1	2	Fourth	1	2	0	2	2	1
204220150101	2	50	45.8	1	2	2	2	1	65	64	64.5	115	125	120	2	1	2	2	3	1	3	2	1	1	2	2	0	0	2	Fourth	1	2	1	2	2	0
301080080101	2	56	45.8	1	1	2	3	1	83	79	81	128	125	126.5	2	1	2	2	2	3	1	2	2	2	2	1	0	0	3	Middle	1	2	1	2	2	0
201031440101	2	62	45.1	1	2	2	2	2	76	71	73.5	126	122	124	2	1	2	2	3	2	3	2	3	1	2	2	0	0	2	Second	1	2	0	1	1	0
304090470101	2	999	45.8	1	2	1	2	2	83	80	81.5	126	125	125.5	2	1	2	2	2	1	2	1	1	2	2	1	0	0	3	Fourth	1	2	1	2	2	0
301110200102	2	46	45.8	2	2	1	2	2	87	73	80	126	132	129	2	2	2	2	2	2	2	2	2	2	2	1	0	0	3	Richest	1	2	0	1	1	0
302140010102	2	58	45.9	2	2	2	3	2	89	111	100	183	161	172	1	1	2	2	3	1	1	2	3	1	2	1	0	2	3	Fourth	1	2	1	3	2	1
301020260101	2	60	45.7	1	2	1	2	2	77	90	83.5	144	158	151	2	2	2	2	2	1	2	2	1	2	2	2	0	2	3	Second	1	2	1	2	2	1
204120040102	2	56	45.7	2	2	2	3	2	60	70	65	130	140	135	2	2	2	1	2	2	2	3	2	1	2	1	0	0	2	Middle	1	2	0	2	2	0
204170470102	2	54	45.6	2	2	1	3	2	60	60	60	100	90	95	1	1	2	2	2	2	3	2	2	2	2	2	0	0	2	Second	4	2	0	2	2	0
304200040102	2	NA	45.8	2	1	1	3	1	101	97	NA	170	168	169	2	1	2	1	1	2	2	2	1	1	2	1	0	2	3	Poorest	4	2	1	5	3	1
303160150102	2	45	45.8	2	2	1	3	2	94	87	90.5	131	119	125	1	2	2	2	2	2	2	2	2	3	2	2	0	1	3	Middle	4	2	0	2	2	1
204031290102	2	50	45.6	2	2	2	3	2	70	60	65	100	100	100	2	2	2	2	2	2	2	2	2	2	2	2	0	0	2	Poorest	1	2	0	0	1	0
303120050101	2	67	45.8	1	1	1	3	1	80	81	80.5	126	121	123.5	1	2	2	2	3	1	3	3	3	3	2	1	0	0	3	Middle	2	2	1	4	3	0
304090750102	4	999	45.7	2	2	2	3	2	98	100	NA	140	158	149	2	2	2	2	1	2	3	2	2	1	1	2	0	1	3	Second	1	2	1	2	2	1
304190150102	2	NA	45.7	2	2	2	3	2	87	79	83	152	137	144.5	2	2	2	2	2	2	2	2	2	2	1	2	0	1	3	Second	1	2	0	0	1	1
201031160102	2	NA	65.1	2	2	2	3	2	109	101	105	189	183	186	1	2	2	2	2	2	2	3	2	1	2	2	0	3	2	Fourth	1	2	0	2	2	1
301020740202	2	65	45.6	2	2	2	3	1	86	82	84	133	124	128.5	2	2	2	1	2	1	1	1	2	1	2	1	0	0	3	Second	1	2	1	3	2	0
304090850102	2	45	45.7	2	2	2	3	1	NA	106	102.5	206	206	206	2	1	2	2	2	1	1	2	1	1	2	1	0	3	3	Fourth	1	2	1	2	2	1
301140630102	2	65	45.6	2	2	2	2	2	90	90	90	170	160	165	2	2	2	2	2	2	2	2	2	2	2	2	0	2	3	Second	4	2	0	0	1	1
201031580102	2	42	56	2	2	2	2	1	127	120	123.5	189	193	191	2	1	2	1	1	2	3	1	1	1	2	1	0	3	2	Poorest	1	2	1	3	2	1
303160030101	5	34	45.7	2	1	2	2	2	86	81	83.5	122	121	121.5	2	1	2	2	2	2	2	3	2	2	2	1	0	0	3	Poorest	1	1	0	1	1	0
204031400301	2	70	45.5	1	2	2	2	2	60	60	60	90	110	100	2	2	2	2	2	2	2	2	2	2	2	2	0	0	2	Fourth	1	2	0	0	1	0
304130560101	4	999	45.7	1	1	2	3	2	74	79	76.5	140	137	138.5	2	2	2	2	3	2	3	3	3	3	2	2	0	0	3	Fourth	1	2	0	1	1	0
304100130101	4	45	45.6	1	2	1	3	1	80	78	79	123	121	122	2	1	2	2	3	3	3	2	3	3	2	1	0	0	3	Middle	1	2	0	1	1	0
302220220101	2	NA	45.6	1	1	2	3	2	87	83	85	132	121	126.5	2	2	2	2	2	2	2	2	3	3	2	2	0	0	3	Richest	1	2	0	1	1	0
201040200102	2	58	45.5	2	2	2	3	2	70	69	69.5	117	117	117	1	1	2	2	3	1	3	2	3	1	2	1	0	0	2	Richest	1	2	1	3	2	0
204100400101	6	48	45.3	1	2	2	2	2	60	70	65	106	119	112.5	2	1	2	2	1	1	1	3	1	2	2	2	0	0	2	Fourth	1	2	1	1	1	0
204100520101	5	NA	45.4	2	2	2	3	1	76	71	73.5	113	104	108.5	2	1	2	2	3	1	3	2	3	2	2	1	0	0	2	Fourth	1	2	1	1	1	0
204030200101	2	55	45.3	1	1	2	3	2	79	71	75	120	115	117.5	2	2	2	2	4	3	2	3	2	1	2	2	0	0	2	Richest	1	2	0	2	2	0
302080010102	2	47	45.5	2	2	2	3	1	90	84	87	137	125	131	2	1	2	2	3	1	2	2	1	2	2	2	0	0	3	Fourth	1	1	1	1	1	0
201051710102	2	65	45.3	1	2	2	3	2	88	92	90	112	118	115	2	1	2	2	3	3	3	3	3	3	1	2	0	1	2	Fourth	1	2	0	0	1	1
201020190101	2	45	45.4	2	2	1	3	2	76	67	71.5	132	121	126.5	2	1	2	2	2	3	2	3	1	2	2	1	0	0	2	Middle	1	2	1	2	2	0
204220120102	5	999	45.2	2	2	2	3	1	138	140	139	169	166	167.5	2	1	2	2	3	2	3	2	3	1	2	1	0	3	2	Middle	6	2	0	1	1	1
304110220101	4	69	45.3	1	2	2	2	1	81	92	86.5	160	155	157.5	1	1	1	2	2	2	3	3	2	3	2	1	0	2	3	Richest	1	1	0	2	2	1
302010440101	6	51	45.4	2	2	2	3	1	81	85	83	133	128	130.5	2	1	2	2	2	1	2	2	1	2	2	1	0	0	3	Second	1	2	1	1	1	0
302070150101	2	63	45.4	1	1	1	3	2	70	65	67.5	107	105	106	2	1	2	2	3	3	3	3	3	3	1	2	0	0	3	Fourth	1	2	0	2	2	0
302140010101	2	54	45.3	1	2	2	3	2	89	83	86	129	121	125	2	1	2	2	3	3	3	3	3	3	2	1	0	0	3	Fourth	1	2	0	0	1	0
303070040202	4	NA	45.3	2	2	2	3	1	94	86	90	139	129	134	1	1	2	2	3	2	3	1	3	1	2	1	0	1	3	Second	1	2	1	3	2	1
204020140101	5	45	45.2	2	2	2	3	1	80	85	82.5	114	119	116.5	2	1	2	2	3	3	2	3	3	3	2	1	0	0	2	Middle	1	2	0	0	1	0
204030330101	4	55	45.1	1	2	1	3	1	72	72	72	117	114	115.5	1	1	1	2	4	3	3	2	3	3	1	1	0	0	2	Fourth	1	2	0	3	2	0
204160100101	2	62	45.1	1	1	2	3	2	73	73	73	119	119	119	2	1	2	2	2	1	2	2	2	2	2	2	0	0	2	Richest	1	2	1	2	2	0
302120010101	4	60	45.1	2	2	2	3	1	94	96	95	143	148	145.5	1	1	2	2	2	2	1	2	2	2	2	1	0	1	2	Fourth	1	2	1	2	2	1
302120090101	2	NA	45.3	1	1	2	3	1	84	86	85	135	132	133.5	2	1	2	2	3	3	3	3	3	3	1	1	0	0	3	Poorest	1	2	0	1	1	0
304240010101	2	60	45.3	1	1	2	3	2	82	75	78.5	118	110	114	1	1	2	2	3	3	3	3	3	3	2	1	0	0	3	Second	1	2	0	2	2	0
204220280102	4	999	45.3	2	2	2	3	2	NA	95	97	156	161	158.5	2	2	2	2	3	3	3	3	3	3	2	2	0	2	3	Middle	1	1	0	0	1	1
302180220102	2	999	45.3	2	2	2	3	1	90	78	84	144	146	145	2	1	2	2	3	3	3	3	3	3	2	2	0	1	3	Fourth	1	2	0	0	1	1
303030040102	4	30	45.3	2	2	2	3	2	72	80	76	109	119	114	2	1	2	2	2	2	2	2	2	3	2	1	0	0	3	Fourth	4	2	0	0	1	0
304110210102	4	NA	45.3	1	1	1	3	1	74	77	75.5	128	121	124.5	2	1	2	2	3	3	3	3	3	3	2	2	0	0	3	Second	1	2	0	2	2	0
204170210102	2	44	45.1	2	2	2	2	1	60	NA	60	110	NA	110	1	2	2	2	1	1	2	2	2	2	2	1	0	0	2	Second	4	2	1	2	2	0
303010200102	2	999	45.3	2	1	2	3	2	109	107	108	177	169	173	2	1	2	1	3	1	3	1	1	3	2	1	0	2	3	Fourth	1	2	1	3	2	1
204100600101	2	64	45.1	1	1	1	2	2	73	74	73.5	125	116	120.5	1	1	2	2	2	2	2	2	1	2	2	1	0	0	2	Richest	1	2	1	4	3	0
204240290102	4	60	45	2	2	1	2	2	70	70	70	140	130	135	1	2	2	2	3	2	3	2	3	1	2	2	0	0	2	Poorest	1	2	0	3	2	0
204170210101	2	61	45	1	1	2	3	2	89	88	88.5	132	146	139	2	1	2	1	3	3	3	3	3	2	2	2	0	0	2	Second	2	2	0	2	2	0
204190140102	2	44	45	2	2	2	2	1	113	110	111.5	162	169	165.5	2	1	2	2	2	2	3	1	2	1	2	1	0	3	2	Fourth	1	2	1	2	2	1
204031530101	6	38	45	2	2	1	2	2	60	40	50	90	100	95	2	1	2	2	2	2	2	1	2	3	1	1	0	0	2	Poorest	2	2	1	2	2	0
302180030101	4	45	45.2	1	1	2	3	2	110	110	110	149	143	146	2	2	2	2	3	3	3	3	3	3	2	2	0	2	3	Richest	1	2	0	1	1	1
204230030101	5	64	45	2	2	2	3	1	113	111	112	178	180	179	2	1	2	2	3	3	3	3	3	1	2	1	0	3	2	Fourth	1	2	0	1	1	1
301010150103	1	40	45	1	2	2	3	2	84	85	84.5	112	107	109.5	2	1	2	2	1	1	3	2	1	1	1	1	0	0	3	Second	6	2	1	2	2	0
201021730101	2	53	45	1	2	2	3	2	68	75	71.5	134	128	131	2	2	2	2	3	3	3	1	3	1	2	1	0	0	2	Second	1	2	1	2	2	0
204160120102	2	55	44.9	2	2	2	2	2	79	85	82	150	142	146	1	1	2	2	2	2	1	1	2	1	2	1	0	1	2	Fourth	1	2	1	3	2	1
304080290101	2	59	45	2	2	1	2	1	78	81	79.5	121	123	122	2	2	1	2	2	2	2	2	2	1	2	2	0	0	3	Richest	1	2	0	3	2	0
201040240201	2	46	45	2	2	2	3	1	76	75	75.5	110	124	117	1	1	2	2	2	2	2	2	2	2	2	1	0	0	2	Richest	1	2	0	1	1	0
303020330102	2	50	45	2	2	2	3	1	92	89	90.5	141	151	146	2	1	2	2	2	2	3	2	4	2	2	1	0	1	3	Richest	1	2	0	0	1	1
302040010102	2	52	45	2	2	2	2	2	136	131	133.5	253	241	247	2	2	2	2	1	1	1	1	1	1	2	2	1	3	3	Fourth	1	2	1	2	2	1
204230230102	2	50	44.8	2	1	2	3	1	78	91	84.5	122	130	126	2	1	2	2	3	1	1	3	3	2	1	2	0	0	2	Fourth	1	2	1	2	2	0
304100090102	4	52	44.8	2	2	1	2	1	79	76	77.5	131	124	127.5	1	1	2	2	2	2	1	2	1	2	2	1	0	0	3	Richest	1	2	1	3	2	0
302010450102	2	55	44.9	2	2	2	3	1	95	95	95	133	132	132.5	2	2	2	1	2	3	1	3	1	2	2	1	0	1	3	Middle	1	2	1	2	2	1
202180130101	5	46	44.8	2	2	2	3	1	95	96	95.5	156	145	150.5	2	1	2	2	3	3	1	3	1	3	2	1	0	2	2	Fourth	4	2	1	1	1	1
204010560101	2	54	44.6	1	1	2	3	2	73	70	71.5	120	116	118	1	2	2	2	2	1	1	2	1	3	2	1	0	0	2	Fourth	1	2	1	3	2	0
202080050102	2	46	44.8	2	1	1	3	1	69	75	72	114	126	120	2	1	2	2	3	3	2	3	1	2	2	1	0	0	2	Richest	1	2	1	3	2	0
204170020101	4	NA	44.6	1	2	1	3	2	70	69	69.5	121	115	118	2	2	2	2	3	2	3	2	3	3	2	2	0	0	2	Fourth	1	2	0	1	1	0
302180150101	7	49	44.8	2	2	2	3	2	89	93	91	149	157	153	2	2	2	2	2	2	3	2	2	3	2	2	0	2	3	Middle	1	2	0	0	1	1
303150420101	2	59	44.8	1	2	2	2	1	70	70	70	119	119	119	1	1	2	1	3	1	2	3	3	2	2	1	0	0	3	Fourth	1	2	1	3	2	0
303120350102	2	NA	44.8	2	2	2	3	2	74	73	73.5	123	117	120	2	1	2	2	4	1	3	2	3	1	2	1	0	0	3	Poorest	1	2	1	2	2	0
303140090102	2	40	44.8	2	2	2	3	1	76	64	70	119	124	121.5	1	1	2	2	1	1	1	2	1	3	2	1	0	0	3	Middle	1	2	1	2	2	0
204031010101	4	55	44.6	1	2	2	2	2	70	60	65	120	120	120	2	1	2	2	1	1	3	1	3	1	2	1	0	0	2	Richest	1	2	1	2	2	0
204180100101	2	60	44.5	1	2	2	2	2	82	80	81	157	148	152.5	2	2	2	2	3	3	3	3	3	3	2	2	0	2	2	Middle	1	1	0	0	1	1
304080290102	2	54	44.6	2	2	2	3	1	72	76	74	113	112	112.5	2	1	2	2	2	2	2	1	2	2	2	1	0	0	3	Richest	4	2	1	1	1	0
303070040201	4	NA	44.7	1	2	2	3	2	84	73	78.5	145	125	135	2	1	2	2	3	1	3	3	1	3	2	2	0	0	3	Second	1	2	1	1	1	0
301010220102	2	999	44.5	2	2	1	2	2	81	71	76	126	115	120.5	2	1	2	2	2	1	2	2	1	3	2	1	0	0	3	Richest	1	2	1	2	2	0
204030170102	2	49	44.4	2	2	2	3	1	70	60	65	120	120	120	2	2	2	2	3	1	3	3	3	2	1	2	0	0	2	Fourth	1	2	1	1	1	0
304130400101	2	999	44.6	1	1	2	3	2	84	80	82	141	128	134.5	2	2	1	2	3	2	3	2	3	2	2	2	0	0	3	Second	1	2	0	2	2	0
201050860102	2	49	44.5	2	2	2	3	2	88	84	86	131	120	125.5	2	2	2	2	2	3	3	3	2	2	2	1	0	0	2	Second	1	2	0	0	1	0
201020180102	2	60	44.4	1	1	1	2	2	98	96	97	150	136	143	2	2	2	2	2	2	2	2	2	2	2	2	0	1	2	Fourth	1	2	0	2	2	1
204260110101	2	78	44.3	1	1	1	2	2	80	80	80	150	140	145	1	2	2	1	2	2	2	2	2	1	2	2	0	1	2	Second	1	2	0	5	3	1
301140470102	4	70	44.4	2	2	2	3	2	70	60	65	120	100	110	2	2	2	2	2	2	3	2	2	2	2	2	0	0	3	Poorest	4	2	0	0	1	0
201021540102	2	49	44.4	2	2	2	2	2	68	69	68.5	107	NA	103	2	2	2	2	3	3	3	3	4	2	2	2	0	0	2	Second	1	2	0	0	1	0
204030390102	2	58	44.3	2	2	2	3	1	80	80	80	120	130	125	2	1	2	1	3	3	3	3	3	1	2	1	0	0	2	Richest	1	1	0	2	2	0
302010140102	2	54	44.5	2	2	1	3	2	84	83	83.5	125	132	128.5	2	2	2	2	2	1	2	2	1	2	2	2	0	0	3	Middle	1	2	1	2	2	0
304080210102	2	60	44.3	2	2	2	3	2	106	NA	102.5	163	177	170	2	2	2	2	1	1	1	1	1	1	2	1	0	2	3	Middle	1	2	1	2	2	1
302040020101	4	58	44.4	1	2	2	3	2	94	84	89	135	124	129.5	2	1	1	2	3	1	3	3	1	3	2	2	0	0	3	Richest	1	2	1	2	2	0
301020330101	2	50	44.1	2	2	2	2	1	80	80	80	150	130	140	2	2	2	2	2	2	2	3	2	1	2	1	0	1	2	Middle	4	2	0	1	1	1
304090560101	2	999	44.1	1	2	2	3	1	90	90	90	140	140	140	1	1	2	2	3	2	3	1	3	3	1	2	0	1	3	Poorest	1	2	1	2	2	1
304120110101	4	49	44.3	2	2	1	3	2	67	70	68.5	118	118	118	2	1	2	2	3	3	3	3	3	2	2	2	0	0	3	Middle	1	2	0	1	1	0
304170080101	2	999	44.2	1	2	1	2	1	64	63	63.5	121	120	120.5	2	1	2	2	3	2	3	2	3	3	2	2	0	0	3	Richest	1	1	0	1	1	0
304240160101	2	NA	44.2	1	1	1	3	2	67	71	69	112	113	112.5	2	2	1	2	3	3	3	3	3	3	2	1	0	0	3	Middle	1	2	0	3	2	0
204100910102	2	NA	44.3	2	2	2	3	1	95	100	97.5	207	200	203.5	2	1	2	2	3	3	3	3	3	3	2	1	0	3	3	Fourth	1	1	0	0	1	1
303090040102	4	60	44.3	1	2	2	3	1	76	69	72.5	115	104	109.5	2	1	2	2	2	2	2	2	2	3	2	1	0	0	3	Fourth	1	1	0	0	1	0
304140090102	2	50	44.2	1	1	1	3	1	80	77	78.5	130	129	129.5	2	2	2	2	3	3	3	3	3	3	2	1	0	0	3	Middle	1	2	0	2	2	0
201031910101	2	999	44.3	1	1	2	2	2	85	89	87	148	147	147.5	2	1	1	2	2	2	2	2	2	2	2	2	0	1	2	Fourth	1	2	0	2	2	1
301130430102	5	45	44.1	2	2	2	3	2	92	88	90	147	136	141.5	2	1	2	2	2	2	2	2	2	2	2	1	0	1	3	Richest	1	2	0	0	1	1
304130560102	4	NA	44.2	2	2	2	2	2	76	77	76.5	121	121	121	2	2	2	2	2	2	3	2	2	2	2	1	0	0	3	Fourth	4	2	0	0	1	0
301020260102	2	45	44.1	2	2	1	2	2	79	71	75	122	122	122	1	2	2	2	2	2	2	1	2	2	2	1	0	0	3	Second	4	2	1	3	2	0
304080380102	2	999	44.1	2	2	2	3	1	82	92	87	147	151	149	2	1	2	2	3	3	2	3	3	3	2	2	0	1	3	Middle	1	2	0	0	1	1
304210010101	2	65	44.1	1	1	2	3	2	79	81	80	144	143	143.5	2	1	1	2	2	3	3	3	1	3	1	1	0	1	3	Fourth	1	2	1	3	2	1
303020260102	4	NA	44.1	2	2	1	3	2	82	76	79	133	128	130.5	2	2	2	2	3	3	3	3	3	3	1	1	0	0	3	Richest	1	2	0	1	1	0
303100040102	2	45	44.1	2	2	2	3	1	112	106	109	152	156	154	2	2	2	2	3	1	3	3	1	1	2	1	0	2	3	Richest	1	2	1	2	2	1
301080020102	2	50	43.9	2	2	2	1	2	82	82	82	153	142	147.5	2	1	2	2	2	2	2	2	2	2	2	1	0	1	3	Fourth	1	1	0	0	1	1
302100040102	2	58	44	2	2	2	3	1	112	110	111	190	173	181.5	2	2	2	2	3	1	3	3	3	2	2	2	0	3	3	Middle	4	2	1	1	1	1
303110140101	2	58	44.1	1	2	2	3	1	77	76	76.5	116	117	116.5	2	1	2	2	3	3	3	3	3	3	1	1	0	0	3	Richest	1	2	0	0	1	0
303110200101	2	50	44	1	2	2	3	2	96	92	94	135	142	138.5	2	1	2	2	2	3	4	2	3	3	2	2	0	1	3	Fourth	1	2	0	0	1	1
301050060101	2	54	43.8	1	2	2	3	2	80	80	80	130	130	130	2	1	2	2	2	2	2	2	2	3	2	1	0	0	3	Richest	1	2	0	0	1	0
201020880101	4	NA	43.8	1	1	2	3	2	90	96	93	132	149	140.5	2	1	1	2	3	3	1	3	4	1	2	2	0	1	2	Second	1	2	1	4	3	1
303020260101	4	56	43.9	1	2	1	2	2	73	71	72	134	129	131.5	1	1	2	2	2	3	3	3	2	2	2	1	0	0	3	Richest	1	2	0	2	2	0
301110200101	2	60	43.7	1	2	2	2	1	66	78	72	115	134	124.5	2	2	2	2	2	1	2	2	2	2	2	1	0	0	3	Richest	1	2	1	1	1	0
301110140102	4	NA	43.7	2	2	2	3	2	77	74	75.5	119	114	116.5	2	1	2	2	3	3	3	3	3	3	2	2	0	0	3	Richest	1	2	0	0	1	0
304090070102	2	50	43.8	2	2	2	3	1	95	NA	97	146	142	144	2	1	2	2	3	2	2	1	1	2	2	1	0	1	3	Fourth	1	2	1	1	1	1
302180030102	4	49	43.9	2	2	2	3	1	58	67	62.5	122	105	113.5	1	1	2	2	3	3	3	3	3	3	2	1	0	0	3	Richest	1	2	0	1	1	0
201040290102	2	54	43.7	1	2	1	2	2	63	64	63.5	127	123	125	1	1	2	2	3	2	3	3	3	2	1	1	0	0	2	Richest	4	2	0	2	2	0
304090850101	2	999	43.7	1	2	2	2	2	75	71	73	118	112	115	2	2	1	2	3	1	1	1	3	2	1	2	0	0	3	Fourth	1	2	1	2	2	0
301010550101	2	58	43.6	1	2	2	3	2	59	63	61	119	111	115	2	2	1	2	2	2	2	2	2	2	2	2	0	0	3	Poorest	1	2	0	1	1	0
301010490202	2	999	43.6	2	2	2	2	2	84	81	82.5	140	152	146	1	1	2	2	2	2	2	2	2	3	2	2	0	1	3	Poorest	4	2	0	1	1	1
303170070101	4	999	43.7	1	2	2	3	2	80	80	80	141	136	138.5	2	1	2	2	2	2	3	2	3	2	2	2	0	0	3	Second	1	2	0	0	1	0
301140180102	4	999	43.5	2	2	2	3	1	87	86	86.5	130	124	127	2	1	2	2	3	3	3	3	3	1	2	1	0	0	3	Fourth	1	2	0	1	1	0
301140140102	2	55	43.5	2	2	1	2	2	81	74	77.5	116	119	117.5	2	2	2	2	1	1	3	2	1	2	2	2	0	0	3	Middle	1	2	1	2	2	0
301040200102	2	52	43.5	2	2	2	3	1	79	75	77	124	114	119	2	1	2	2	3	1	2	2	3	2	2	1	0	0	3	Richest	4	2	1	1	1	0
201020280101	4	53	43.6	1	2	2	2	2	65	61	63	116	120	118	2	2	2	2	2	3	2	2	2	3	2	2	0	0	2	Fourth	1	2	0	0	1	0
303070060101	4	NA	43.5	1	1	1	3	1	59	59	59	104	105	104.5	2	1	1	2	3	3	3	3	3	3	1	1	0	0	3	Middle	1	2	0	3	2	0
303010330101	4	999	43.5	1	2	1	3	1	88	71	79.5	135	126	130.5	2	2	2	2	4	2	3	1	1	1	2	1	0	0	3	Richest	1	2	1	3	2	0
302070050101	4	54	43.5	1	1	1	2	1	86	89	87.5	134	130	132	2	2	1	2	2	2	2	2	2	3	1	1	0	0	3	Richest	1	2	0	3	2	0
204030020101	2	56	43.3	1	2	1	2	2	70	70	70	120	120	120	2	2	1	2	2	2	2	2	2	1	2	2	0	0	2	Fourth	1	2	0	3	2	0
301110380103	7	46	43.3	2	1	2	3	2	77	78	77.5	117	121	119	2	1	2	2	3	1	3	1	3	2	2	1	0	0	3	Second	1	2	1	2	2	0
302010350101	2	999	43.4	1	1	2	3	2	86	78	82	115	121	118	2	2	1	2	3	2	3	2	3	3	2	1	0	0	3	Second	1	2	0	2	2	0
303120150101	4	50	43.4	1	2	2	3	2	77	87	82	117	122	119.5	2	1	2	2	3	1	1	3	3	3	2	2	0	0	3	Richest	1	2	1	1	1	0
204031170101	4	NA	43.1	1	1	1	3	2	60	60	60	120	120	120	1	1	1	2	2	1	3	2	2	3	2	2	0	0	2	Second	1	2	1	5	3	0
301020710102	2	45	43.2	2	2	1	2	1	100	100	100	170	170	170	1	2	2	2	2	2	2	2	2	2	2	1	0	2	3	Middle	1	2	0	2	2	1
204020010101	4	43	43.1	1	1	1	3	2	77	78	77.5	133	134	133.5	2	1	2	2	2	2	2	2	2	3	2	1	0	0	2	Richest	1	2	0	2	2	0
204030130101	2	50	43.1	1	1	2	3	1	75	80	77.5	117	123	120	2	1	2	2	2	2	3	3	2	2	2	2	0	0	2	Middle	1	2	0	1	1	0
204060140101	4	65	43.1	1	1	2	3	2	70	60	65	120	120	120	2	2	2	2	3	3	3	3	3	1	2	1	0	0	2	Second	1	2	0	2	2	0
303020140101	4	44	43.1	2	2	2	3	1	70	70	70	122	109	115.5	2	1	2	2	3	3	3	3	3	2	2	1	0	0	2	Fourth	1	2	0	0	1	0
303030040101	5	50	43.3	2	2	1	3	2	85	76	80.5	134	129	131.5	2	2	2	2	2	2	2	2	2	1	2	2	0	0	3	Middle	1	2	0	2	2	0
304090140202	4	72	43.3	2	2	2	3	1	90	89	89.5	148	141	144.5	1	1	2	2	3	3	3	3	3	3	2	1	0	1	3	Middle	1	2	0	1	1	1
204230190102	7	999	43.3	2	2	2	3	2	91	88	89.5	138	137	137.5	1	1	2	2	3	3	3	3	3	3	2	2	0	0	3	Second	1	2	0	1	1	0
302010090101	2	60	43.3	1	2	2	2	2	84	93	88.5	129	141	135	2	1	2	2	2	3	1	3	2	3	2	2	0	0	3	Richest	1	2	1	1	1	0
302050020102	2	48	43.3	1	1	2	3	2	80	89	84.5	117	122	119.5	1	2	2	2	2	3	2	3	2	3	2	2	0	0	3	Fourth	1	2	0	2	2	0
302070120101	1	76	43.2	1	2	2	2	2	72	78	75	118	122	120	2	2	2	2	2	1	2	2	2	2	2	2	0	0	3	Second	1	2	1	1	1	0
204140090101	2	52	43.1	1	1	1	3	2	80	80	80	130	140	135	2	1	2	1	1	1	1	1	3	3	2	1	0	0	2	Middle	1	2	1	4	3	0
201040760101	2	NA	43.1	1	1	1	3	2	57	60	58.5	103	NA	101	2	2	2	2	2	1	3	2	2	2	2	2	0	0	2	Richest	1	2	1	3	2	0
201051380101	2	64	43.2	1	1	2	2	1	100	95	97.5	155	144	149.5	2	2	1	2	2	3	2	3	2	2	2	2	0	1	2	Poorest	1	2	0	2	2	1
204010990102	2	40	43	2	2	2	3	2	78	78	78	130	139	134.5	2	2	2	2	3	3	3	3	3	3	2	2	0	0	2	Middle	1	2	0	0	1	0
303020140102	2	54	43.2	2	2	2	3	2	94	100	97	158	164	161	1	2	2	2	3	1	1	1	1	2	2	2	0	2	3	Richest	1	2	1	2	2	1
204260360101	7	NA	43	2	2	2	3	2	60	60	60	110	110	110	1	2	2	2	3	2	3	2	3	2	2	2	0	0	2	Poorest	4	2	0	1	1	0
301021050101	2	65	43	1	1	1	3	1	80	70	75	130	120	125	2	2	2	2	3	3	3	3	3	2	2	1	0	0	3	Poorest	1	1	0	2	2	0
204260030102	2	57	42.9	2	2	2	2	2	60	60	60	110	110	110	2	2	2	2	2	2	1	2	2	1	2	1	0	0	2	Poorest	1	2	1	2	2	0
301110040101	4	50	43	1	2	2	3	1	80	80	80	140	130	135	1	1	2	2	2	2	3	2	2	2	2	2	0	0	3	Second	1	2	0	1	1	0
204010730102	4	40	42.8	2	2	1	1	2	91	84	87.5	129	118	123.5	2	2	2	2	1	2	2	3	1	2	2	2	0	0	2	Richest	1	2	1	2	2	0
204140050101	4	999	42.9	1	2	2	3	2	60	70	65	120	110	115	1	1	2	2	3	3	3	3	3	3	2	2	0	0	2	Middle	1	2	0	1	1	0
204230230101	2	63	42.9	1	1	1	3	1	70	70	70	120	120	120	2	1	1	2	2	2	3	2	2	2	2	1	0	0	2	Fourth	1	2	0	3	2	0
303010400101	2	51	43	1	2	1	3	2	77	74	75.5	129	124	126.5	1	1	2	2	1	1	1	2	3	3	2	1	0	0	3	Richest	1	2	1	3	2	0
201031840101	2	59	43	1	2	2	3	2	71	65	68	138	118	128	2	2	1	2	3	1	3	2	3	2	2	2	0	0	2	Richest	1	2	1	2	2	0
201010040101	4	NA	43	1	2	2	3	2	90	84	87	154	145	149.5	2	2	2	2	2	2	3	2	2	2	2	2	0	1	2	Richest	1	2	0	0	1	1
201020090101	2	52	42.9	1	1	1	2	2	74	63	68.5	132	127	129.5	2	2	2	2	3	2	3	2	3	2	2	2	0	0	2	Second	1	2	0	2	2	0
201040480102	4	52	42.9	2	2	1	3	1	70	66	68	110	110	110	2	1	2	2	3	3	3	3	3	2	2	1	0	0	2	Fourth	4	2	0	1	1	0
303140160101	2	NA	43	1	2	2	3	1	92	89	90.5	148	140	144	2	2	2	2	3	3	3	3	3	3	1	2	0	1	3	Middle	1	2	0	0	1	1
204031460101	2	74	42.8	1	2	1	2	2	94	98	96	152	146	149	1	1	2	2	1	1	3	2	1	1	1	2	1	1	2	Middle	1	2	1	4	3	1
304100030102	2	999	42.8	2	2	2	3	1	106	107	106.5	182	179	180.5	2	1	2	2	2	3	2	3	1	2	2	1	0	3	3	Middle	1	2	1	1	1	1
301021040101	2	49	42.7	1	2	2	3	1	71	72	71.5	113	112	112.5	2	1	2	2	3	2	3	2	3	3	2	1	0	0	3	Second	1	2	0	0	1	0
303040060201	2	65	42.9	1	1	2	3	2	79	87	83	126	128	127	2	2	2	2	2	3	3	3	1	2	2	1	0	0	3	Middle	1	2	1	2	2	0
303040170102	2	49	42.9	2	2	1	3	2	83	79	81	143	133	138	1	1	2	2	1	1	2	2	2	2	2	1	0	0	3	Fourth	1	2	1	3	2	0
201040760102	2	56	42.7	2	2	1	2	2	74	73	73.5	118	113	115.5	2	2	2	2	2	2	2	2	2	2	2	2	0	0	2	Richest	1	2	0	1	1	0
204160310102	2	49	42.6	2	2	2	3	1	76	76	76	136	126	131	2	2	2	1	3	2	3	2	3	2	2	1	0	0	2	Middle	1	2	0	1	1	0
304100030101	2	50	42.7	1	1	2	3	1	80	79	79.5	130	133	131.5	2	1	2	2	3	3	1	3	3	3	2	1	0	0	3	Middle	1	2	1	2	2	0
204170190101	2	NA	42.6	1	1	2	3	2	73	72	72.5	131	128	129.5	1	2	2	2	3	3	3	2	3	2	2	1	0	0	2	Fourth	1	2	0	2	2	0
204060110101	4	NA	42.6	2	1	2	3	1	80	80	80	140	150	145	2	2	2	2	3	2	3	2	3	3	2	1	0	1	2	Fourth	1	2	0	1	1	1
301021050102	2	NA	42.6	2	1	2	3	2	77	75	76	124	118	121	2	2	2	2	3	1	3	2	3	3	2	1	0	0	3	Poorest	1	2	1	2	2	0
303020300102	2	46	42.7	2	2	2	3	2	86	84	85	128	128	128	2	2	2	2	2	2	3	1	1	3	2	2	0	0	3	Richest	4	2	1	1	1	0
201031440102	2	54	53.6	2	2	2	2	1	67	64	65.5	102	105	103.5	2	1	2	2	2	2	3	2	2	2	2	2	0	0	2	Second	1	2	0	0	1	0
204010710102	2	NA	42.5	2	2	2	3	1	87	88	87.5	138	132	135	1	2	2	2	1	2	1	1	1	3	2	1	0	0	2	Richest	1	2	1	2	2	0
201070130102	2	80	42.6	2	2	2	2	2	78	79	78.5	117	122	119.5	1	1	2	2	2	2	2	2	2	2	2	2	0	0	2	Fourth	1	2	0	1	1	0
302010280101	2	60	42.7	1	2	2	2	2	81	79	80	121	123	122	1	2	1	2	1	3	1	1	1	2	2	2	0	0	3	Richest	1	2	1	3	2	0
201032700101	2	NA	42.6	1	2	2	3	2	76	78	77	131	136	133.5	2	2	2	2	3	1	3	3	3	3	2	2	0	0	2	Middle	1	2	1	1	1	0
201040810101	4	58	42.5	1	1	1	2	2	85	83	84	146	140	143	2	2	1	2	2	2	2	2	2	2	2	1	0	1	2	Richest	2	2	0	3	2	1
201051380102	2	51	42.6	2	2	2	3	1	112	107	109.5	155	147	151	1	2	2	1	3	3	3	3	3	2	2	2	0	2	2	Poorest	4	2	0	2	2	1
303010400102	2	52	42.6	2	2	2	3	2	81	71	76	112	130	121	1	1	2	2	2	2	3	2	2	2	1	2	0	0	3	Richest	1	2	0	1	1	0
301030140102	4	999	42.4	2	2	2	3	2	110	107	108.5	183	173	178	2	1	2	2	2	3	1	3	2	1	2	1	0	2	3	Middle	4	2	1	2	2	1
303150320101	2	65	42.5	1	1	1	2	2	74	80	77	111	108	109.5	1	1	2	2	2	3	1	3	1	3	2	2	0	0	3	Richest	1	2	1	4	3	0
204100350101	2	NA	42.3	1	2	2	2	2	76	69	72.5	113	107	110	2	1	2	2	3	1	2	1	3	2	2	2	0	0	2	Richest	1	2	1	1	1	0
301040060101	5	50	42.4	2	2	1	3	1	110	110	110	160	160	160	1	2	2	1	3	3	2	3	2	2	2	1	0	2	3	Fourth	2	2	0	3	2	1
204030260101	2	65	42.3	1	1	2	2	2	65	67	66	112	100	106	2	2	1	2	2	2	2	2	2	2	2	2	0	0	2	Richest	1	2	0	2	2	0
301030210101	2	NA	42.3	1	1	2	3	1	100	90	95	130	140	135	2	2	2	2	3	3	3	3	3	1	2	2	0	1	3	Poorest	1	2	0	2	2	1
301010380101	2	999	42.3	1	2	2	2	2	87	91	89	130	132	131	2	1	2	2	2	1	1	1	2	2	2	1	0	0	3	Middle	1	2	1	1	1	0
204060260101	4	59	42.2	1	1	1	3	2	80	80	80	140	140	140	2	2	2	2	3	3	3	3	3	2	2	1	0	1	2	Richest	1	2	0	2	2	1
204260190101	2	53	42.2	1	2	2	3	2	60	70	65	100	90	95	2	1	2	2	2	2	3	2	2	2	2	1	0	0	2	Fourth	1	2	0	0	1	0
204260030101	2	60	42.1	1	2	1	3	2	60	70	65	110	110	110	2	2	2	2	2	1	2	2	2	3	2	2	0	0	2	Poorest	1	2	1	2	2	0
303150030101	2	55	42.3	2	2	2	3	1	90	85	87.5	127	140	133.5	2	1	2	2	2	2	3	2	1	2	2	1	0	0	3	Poorest	1	2	1	1	1	0
204030050101	2	54	42.1	1	1	1	3	2	74	74	74	113	106	109.5	1	1	1	2	2	1	3	3	1	3	2	1	0	0	2	Fourth	1	2	1	5	3	0
202030090101	2	NA	42.3	1	2	2	3	2	77	82	79.5	136	126	131	2	2	2	2	3	3	3	3	3	3	2	2	0	0	2	Fourth	2	2	0	0	1	0
204030970101	4	NA	42.1	1	2	2	3	1	73	72	72.5	108	114	111	2	2	1	2	1	1	3	2	1	1	1	1	0	0	2	Middle	1	1	1	3	2	0
204240290101	2	50	42.1	2	2	1	3	2	60	60	60	90	100	95	1	1	2	2	2	3	2	3	2	2	2	1	0	0	2	Poorest	1	2	0	2	2	0
204170140102	4	52	42.1	1	2	2	3	2	94	94	94	140	135	137.5	2	1	1	2	2	2	3	2	1	3	2	1	0	1	2	Poorest	1	2	1	2	2	1
302130080102	2	45	42.3	2	2	1	3	1	67	60	63.5	111	NA	105	1	1	2	2	2	1	3	2	2	1	2	2	0	0	3	Fourth	1	2	1	4	3	0
303020090101	5	NA	42.3	2	2	2	2	1	73	79	76	129	118	123.5	2	1	2	2	2	1	2	2	2	2	2	2	0	0	3	Second	1	2	1	1	1	0
202070110101	2	NA	42.3	1	2	1	3	2	82	76	79	136	130	133	2	1	2	2	2	3	3	3	4	3	2	2	0	0	2	Fourth	1	2	0	1	1	0
301090010102	2	50	42.1	2	2	2	3	1	85	91	88	143	153	148	1	2	2	2	2	1	2	2	2	1	2	1	0	1	3	Fourth	1	2	1	3	2	1
201040430102	4	43	42.2	2	2	2	2	2	72	72	72	102	98	100	1	2	2	2	2	1	3	2	1	2	2	1	0	0	2	Second	4	2	1	2	2	0
204030970102	4	42	42.1	2	2	2	3	1	74	68	71	111	112	111.5	2	1	2	2	3	1	1	2	1	1	2	1	0	0	2	Middle	1	2	1	2	2	0
303050200102	4	46	42.2	2	2	2	3	1	78	83	80.5	161	145	153	2	1	2	2	2	1	2	3	2	3	2	1	0	2	3	Fourth	1	2	1	1	1	1
304240260101	2	55	42.1	1	2	2	3	2	71	73	72	120	116	118	2	2	2	2	3	3	3	3	3	3	1	2	0	0	3	Fourth	1	2	0	0	1	0
304090460202	2	999	42.1	1	2	1	3	2	62	68	65	115	121	118	2	1	2	2	4	3	3	3	4	3	1	1	0	0	3	Middle	1	2	0	1	1	0
204260300301	2	56	41.9	1	1	2	3	2	60	70	65	110	100	105	2	1	2	2	2	1	1	1	2	2	2	2	0	0	2	Fourth	1	2	1	2	2	0
301140370101	5	54	42	2	1	2	2	1	70	70	70	130	110	120	1	1	2	2	3	1	3	1	3	3	2	1	0	0	3	Poorest	4	2	1	3	2	0
304180100105	5	NA	42.1	2	2	1	3	1	88	81	84.5	150	137	143.5	2	1	2	2	3	3	3	3	1	2	1	1	0	1	3	Richest	1	2	1	2	2	1
202180030101	5	52	42.1	2	2	2	3	2	69	77	73	104	110	107	2	1	2	2	2	2	2	2	2	3	1	1	0	0	2	Second	1	2	0	0	1	0
304240020101	2	62	42	1	1	2	3	2	83	74	78.5	176	134	155	2	2	2	2	2	3	3	3	2	3	2	2	0	2	3	Fourth	1	1	0	1	1	1
304030030101	6	60	42	1	2	1	3	1	81	81	81	160	156	158	2	1	1	2	3	3	3	3	3	3	2	2	0	2	3	Fourth	1	2	0	2	2	1
204260110102	2	65	41.9	2	2	2	3	2	60	60	60	100	100	100	2	1	2	2	2	3	1	3	4	2	2	2	0	0	2	Second	1	2	1	1	1	0
301030280101	2	NA	41.9	1	2	2	3	2	87	91	89	158	167	162.5	2	1	2	2	2	2	3	2	2	1	2	1	0	2	3	Richest	1	2	0	1	1	1
301010690102	4	50	41.9	2	2	2	3	2	90	90	90	160	170	165	1	2	2	2	3	3	3	3	3	1	2	2	0	2	3	Second	1	2	0	2	2	1
301030060102	4	52	41.9	2	2	1	3	1	NA	87	93	159	139	149	2	1	2	2	4	1	1	2	2	2	1	1	0	1	3	Second	1	2	1	2	2	1
301020580102	2	58	41.9	2	2	2	2	2	74	67	70.5	101	105	103	2	2	2	2	2	3	1	3	2	2	2	1	0	0	3	Richest	1	2	1	1	1	0
301010800102	5	67	41.9	2	2	2	2	2	72	65	68.5	115	118	116.5	1	2	2	2	4	1	1	2	4	2	2	1	0	0	3	Fourth	1	2	1	2	2	0
301140120101	2	52	41.9	1	2	1	2	2	84	76	80	138	123	130.5	1	1	2	2	2	1	2	3	2	2	2	1	0	0	3	Middle	1	2	1	3	2	0
204030990101	5	54	41.8	2	2	2	3	1	93	81	87	142	120	131	1	1	2	2	1	1	3	3	1	1	2	1	0	0	2	Second	1	2	1	3	2	0
201032490102	4	54	41.9	2	2	2	3	2	74	76	75	103	109	106	2	2	2	2	2	2	3	2	4	3	2	1	0	0	2	Second	4	2	0	0	1	0
304190150101	2	NA	41.9	1	2	2	3	2	81	75	78	138	128	133	2	2	2	2	2	2	2	2	2	2	2	2	0	0	3	Second	1	2	0	0	1	0
204200060102	4	999	41.8	2	2	2	3	1	50	50	50	100	100	100	2	1	2	2	2	3	2	3	2	2	2	1	0	0	2	Middle	1	2	0	0	1	0
303110040103	6	52	41.9	2	2	2	2	2	88	86	87	129	122	125.5	2	2	2	1	2	1	3	2	1	2	2	2	0	0	3	Richest	6	2	1	2	2	0
201031240101	2	999	47.4	1	1	2	3	2	78	72	75	118	117	117.5	2	2	1	2	2	2	2	2	2	3	2	2	0	0	2	Second	1	2	0	2	2	0
303120090101	5	48	41.9	2	2	1	3	1	85	80	82.5	122	134	128	2	1	2	2	2	3	3	1	3	3	2	1	0	0	3	Middle	1	2	1	2	2	0
204260250102	2	71	41.7	2	2	2	2	2	60	NA	60	110	NA	110	1	1	2	2	1	2	1	2	2	1	2	1	0	0	2	Middle	4	2	1	3	2	0
202050070101	5	48	41.9	2	2	1	3	2	78	81	79.5	125	128	126.5	2	1	2	2	3	3	3	3	1	2	2	1	0	0	2	Middle	1	2	1	2	2	0
304090730101	2	65	41.8	1	2	2	2	2	77	74	75.5	121	110	115.5	2	2	2	2	2	1	2	2	2	3	2	2	0	0	3	Fourth	1	2	1	1	1	0
204170430101	4	54	41.6	1	1	2	3	2	88	87	87.5	142	142	142	2	2	1	1	3	1	2	2	2	2	1	1	0	1	2	Second	1	2	1	4	3	1
204031570101	2	52	41.6	1	1	2	3	2	80	80	80	140	130	135	2	2	1	2	2	2	2	2	2	1	2	2	0	0	2	Poorest	1	2	0	3	2	0
204031570102	2	43	41.6	2	2	2	3	2	60	60	60	110	110	110	2	1	2	2	2	2	2	3	2	3	2	1	0	0	2	Poorest	1	2	0	0	1	0
201040620101	4	NA	41.7	1	2	2	3	2	72	76	74	109	119	114	2	1	2	2	3	3	3	3	3	3	2	1	0	0	2	Richest	2	2	0	0	1	0
301021190101	2	55	41.7	1	1	2	3	1	79	65	72	117	119	118	2	1	2	2	3	1	3	2	3	2	2	1	0	0	3	Middle	1	2	1	2	2	0
301110270103	1	46	41.7	2	2	2	3	2	80	70	75	140	110	125	1	1	2	2	3	3	3	3	3	2	2	2	0	0	3	Second	1	2	0	1	1	0
201032800202	2	56	41.7	2	2	2	3	2	88	88	88	139	143	141	2	1	2	1	3	3	3	3	3	3	2	1	0	1	2	Second	4	2	0	1	1	1
201032150101	2	54	41.7	1	2	2	3	1	78	78	78	123	117	120	2	1	2	2	2	3	3	3	2	2	2	1	0	0	2	Richest	1	2	0	0	1	0
304090160101	4	60	41.6	1	2	1	3	2	70	68	69	115	119	117	2	2	2	2	2	2	3	1	3	1	2	2	0	0	3	Middle	1	2	1	3	2	0
302150120102	2	60	41.7	2	1	2	3	2	70	76	73	125	116	120.5	2	2	2	2	1	1	3	2	2	2	2	2	0	0	3	Middle	1	2	1	2	2	0
201040430101	4	999	41.6	1	1	2	3	2	75	76	75.5	140	151	145.5	2	1	1	2	3	2	3	3	3	1	2	2	0	1	2	Second	2	2	0	3	2	1
301090110101	2	65	41.5	1	1	2	3	2	64	75	69.5	101	113	107	1	2	2	2	2	2	1	1	1	3	2	2	0	0	3	Fourth	1	2	1	3	2	0
301020190101	4	53	41.5	1	1	2	3	2	70	70	70	120	120	120	2	1	1	2	3	3	3	3	3	3	2	2	0	0	3	Poorest	1	2	0	2	2	0
304130030101	1	NA	41.6	2	2	2	3	2	77	81	79	145	135	140	2	1	2	2	3	3	3	3	4	3	2	1	0	1	3	Richest	1	2	0	0	1	1
201031690102	2	999	19.5	2	2	2	3	2	88	85	86.5	136	139	137.5	2	2	2	2	1	2	1	2	1	1	2	2	0	0	2	Richest	4	2	1	2	2	0
304090410101	2	54	41.5	1	2	2	2	1	78	79	78.5	128	130	129	2	1	2	2	2	2	2	2	2	2	2	2	0	0	3	Middle	1	2	0	0	1	0
204090030101	7	NA	41.5	2	2	2	2	1	84	56	70	141	134	137.5	2	2	2	2	2	3	2	3	2	2	2	1	0	0	2	Middle	1	2	0	0	1	0
304130550102	4	999	41.6	2	2	2	3	2	78	79	78.5	116	122	119	2	1	2	2	3	3	3	3	3	2	2	1	0	0	3	Second	1	2	0	0	1	0
303070130102	4	NA	41.6	2	2	2	3	2	75	80	77.5	125	125	125	2	1	2	2	3	3	3	3	3	3	2	2	0	0	3	Second	1	2	0	0	1	0
201020550101	4	62	41.5	1	2	1	3	2	68	75	71.5	122	125	123.5	2	2	2	2	2	1	2	2	2	2	2	1	0	0	2	Richest	1	2	1	2	2	0
301110240101	2	999	41.4	1	2	2	3	1	95	93	94	148	140	144	2	1	2	2	2	2	2	2	2	3	2	2	0	1	3	Richest	1	2	0	0	1	1
303060020102	4	NA	41.5	2	2	2	3	1	71	77	74	114	117	115.5	2	1	2	2	1	3	3	1	1	3	2	1	0	0	3	Middle	1	2	1	1	1	0
301020040102	2	48	41.4	2	2	2	3	2	82	81	81.5	113	114	113.5	2	1	2	2	2	1	1	2	1	2	2	2	0	0	3	Fourth	1	2	1	1	1	0
202030090102	2	39	41.5	2	2	2	3	1	72	65	68.5	113	103	108	2	1	2	2	3	2	2	2	3	2	2	1	0	0	2	Fourth	4	1	0	0	1	0
201020650101	2	NA	41.3	1	1	2	3	2	78	78	78	121	115	118	2	1	1	2	3	3	3	3	3	1	2	2	0	0	2	Second	1	2	0	3	2	0
304110220102	4	NA	41.4	2	2	2	2	1	73	73	73	126	113	119.5	1	1	2	2	1	2	2	3	1	2	2	1	0	0	3	Richest	4	2	1	2	2	0
204260370202	2	999	41.2	2	2	1	3	1	80	50	65	110	130	120	1	1	2	1	2	1	2	1	2	1	2	2	0	0	2	Poorest	4	2	1	5	3	0
303140230101	2	53	41.4	1	2	1	3	2	83	85	84	132	130	131	2	1	2	2	4	1	2	2	2	2	2	2	0	0	3	Second	1	2	1	2	2	0
204100460101	5	45	41.2	2	2	2	2	2	78	80	79	122	112	117	2	1	2	2	3	1	3	1	3	3	2	1	0	0	2	Poorest	1	2	1	1	1	0
301020620101	2	999	41.2	1	1	1	3	2	74	71	72.5	123	115	119	2	2	2	2	3	2	3	2	3	3	1	2	0	0	3	Fourth	1	2	0	2	2	0
201020770101	2	56	41.2	1	1	1	3	2	102	104	103	144	150	147	2	2	1	2	2	2	2	3	2	3	2	2	0	2	2	Second	1	2	0	3	2	1
303040160102	2	45	41.3	2	2	2	3	2	70	72	71	106	107	106.5	2	1	2	2	3	3	3	3	3	2	2	2	0	0	3	Richest	1	2	0	0	1	0
204020010102	4	45	41.1	2	2	2	2	1	58	52	55	94	92	93	2	1	2	2	3	3	3	3	3	2	2	1	0	0	2	Richest	1	2	0	0	1	0
202180110101	2	51	41.2	1	2	2	3	2	79	73	76	127	123	125	1	2	2	2	2	2	1	2	2	2	2	2	0	0	2	Fourth	1	2	1	2	2	0
201040080101	7	NA	41.3	2	2	2	1	1	116	109	112.5	178	171	174.5	2	1	2	2	2	2	3	2	1	2	2	1	0	3	2	Richest	1	2	1	1	1	1
303020160101	2	999	41.1	2	2	2	3	2	80	90	85	140	150	145	2	1	2	2	2	2	3	1	1	3	2	1	0	1	2	Richest	1	2	1	1	1	1
204120070102	2	40	41.1	2	2	2	3	1	84	75	79.5	137	130	133.5	2	2	2	2	2	3	2	1	2	2	1	1	0	0	2	Fourth	1	1	1	1	1	0
204180130102	2	60	41.1	2	2	1	3	2	91	83	87	149	134	141.5	1	1	2	2	2	1	1	3	3	1	2	2	0	1	3	Fourth	1	2	1	4	3	1
301020620102	4	NA	41.3	2	2	2	3	1	82	81	81.5	123	116	119.5	2	1	2	2	2	2	2	2	2	2	2	1	0	0	3	Second	1	2	0	0	1	0
302070200102	4	45	41.3	2	2	2	3	2	90	96	93	156	150	153	1	1	2	2	3	3	3	3	4	2	2	1	0	2	3	Fourth	1	2	0	1	1	1
302180200102	4	NA	41.3	1	2	2	2	2	84	87	85.5	139	148	143.5	2	2	2	2	2	2	2	2	2	3	2	2	0	1	3	Fourth	1	1	0	0	1	1
303070080102	4	55	41.3	2	2	1	3	2	76	77	76.5	119	115	117	2	1	2	2	3	3	3	3	3	3	2	2	0	0	3	Richest	1	2	0	1	1	0
304090410102	2	46	41.2	2	2	2	3	1	75	72	73.5	141	134	137.5	2	2	2	2	2	2	2	2	2	3	2	2	0	0	3	Middle	1	2	0	0	1	0
201020240101	2	60	41.1	1	2	1	3	2	69	71	70	121	133	127	1	1	2	2	2	2	2	2	2	3	2	1	0	0	2	Middle	1	2	0	2	2	0
302260010101	4	60	41.2	1	1	2	3	2	89	76	82.5	139	130	134.5	2	1	1	2	2	3	3	3	2	2	2	2	0	0	3	Middle	1	2	0	2	2	0
303020310101	2	54	41.1	1	2	2	3	2	79	74	76.5	138	131	134.5	2	1	2	2	2	3	2	3	2	1	2	1	0	0	3	Richest	1	2	0	1	1	0
303010120101	4	45	41.1	1	1	2	3	2	97	98	97.5	129	134	131.5	2	1	1	2	3	3	3	3	3	3	2	2	0	1	3	Poorest	1	2	0	2	2	1
302090060101	2	58	41.1	1	1	2	3	2	70	66	68	119	128	123.5	2	2	1	2	3	1	3	2	3	2	2	2	0	0	3	Fourth	1	2	1	3	2	0
304240260102	2	NA	41	2	2	1	3	1	97	95	96	151	146	148.5	2	1	2	2	4	3	3	3	3	3	2	1	0	1	3	Fourth	1	2	0	1	1	1
303010180101	2	52	41.1	1	2	2	3	2	84	97	90.5	132	129	130.5	2	2	2	2	2	2	2	2	2	2	2	1	0	1	3	Richest	1	2	0	0	1	1
303020200101	4	61	41	1	2	2	3	2	102	98	100	156	136	146	1	2	2	2	3	1	3	3	3	3	2	2	0	1	3	Fourth	1	2	1	2	2	1
304080260101	2	50	40.9	1	1	2	3	1	89	95	92	132	142	137	2	2	2	2	3	1	3	2	3	1	2	1	0	1	3	Poorest	1	2	1	3	2	1
301020230101	2	51	40.8	1	2	2	3	2	71	67	69	127	128	127.5	2	2	1	2	2	1	1	2	1	2	2	1	0	0	3	Fourth	1	2	1	2	2	0
301090230101	2	72	40.8	1	1	2	3	2	86	83	84.5	147	137	142	2	1	1	2	2	2	3	2	2	2	2	2	0	1	3	Poorest	1	2	0	2	2	1
304200140102	4	50	40.9	2	2	2	3	1	90	86	88	147	134	140.5	2	1	2	2	4	3	2	3	4	1	2	2	0	1	3	Richest	4	2	0	1	1	1
303110010101	2	60	40.9	1	2	2	3	2	96	106	101	152	167	159.5	1	1	2	2	3	3	3	3	3	3	2	2	0	2	3	Middle	1	2	0	1	1	1
202170010102	2	54	40.9	2	2	1	2	1	73	68	70.5	120	111	115.5	2	1	2	2	3	1	1	1	3	2	2	1	0	0	2	Second	1	2	1	2	2	0
204100600102	2	50	40.7	2	2	2	2	1	71	66	68.5	120	109	114.5	2	1	2	2	2	2	2	2	2	2	2	2	0	0	2	Richest	1	2	0	0	1	0
204220240101	2	999	40.7	1	2	2	3	2	70	70	70	110	110	110	1	2	2	2	2	2	1	2	2	3	2	2	0	0	2	Middle	1	2	1	2	2	0
302010280102	2	65	40.9	2	2	2	2	1	98	68	83	133	126	129.5	2	2	2	2	1	1	1	2	2	1	2	1	0	0	3	Richest	4	2	1	2	2	0
304070140101	2	NA	40.9	1	2	2	3	2	84	82	83	140	139	139.5	2	1	2	2	3	3	3	3	3	3	2	1	0	0	3	Richest	1	1	0	0	1	0
301140560101	5	50	40.8	2	2	2	3	1	70	70	70	110	110	110	2	1	2	2	3	2	3	2	3	3	2	1	0	0	3	Poorest	1	2	0	0	1	0
201100070101	2	NA	40.8	1	2	2	3	2	66	61	63.5	146	142	144	2	1	2	2	3	1	3	3	1	3	1	2	0	1	2	Poorest	1	2	1	1	1	1
204010140102	2	40	40.7	2	2	2	3	1	94	98	96	169	173	171	2	1	2	2	3	3	3	3	3	2	2	1	0	2	2	Second	1	2	0	0	1	1
301020090102	2	999	40.7	2	2	2	3	2	80	70	75	130	120	125	2	1	2	2	3	3	3	3	3	2	2	1	0	0	3	Middle	1	2	0	0	1	0
302240060102	4	NA	40.9	2	2	2	2	1	70	64	67	115	109	112	2	1	2	2	2	2	2	2	2	2	2	2	0	0	3	Second	4	2	0	0	1	0
204100930102	2	56	40.7	2	2	2	3	1	70	70	70	120	120	120	1	2	2	2	3	3	3	3	3	2	1	1	0	0	2	Fourth	4	2	0	1	1	0
303050080101	5	45	40.9	2	1	1	3	2	NA	103	101	149	150	149.5	2	1	2	2	3	3	3	3	3	2	2	2	0	2	3	Middle	1	2	0	2	2	1
304130570102	4	NA	40.8	2	2	2	3	2	92	71	81.5	156	112	134	2	1	2	2	3	3	3	3	3	3	2	1	0	0	3	Middle	1	2	0	0	1	0
201020870103	5	58	40.7	2	2	2	2	1	79	75	77	129	114	121.5	1	2	2	2	2	1	2	1	2	2	2	2	0	0	2	Second	1	2	1	2	2	0
204010700102	4	46	40.6	2	1	2	3	2	60	70	65	100	100	100	2	1	2	2	2	2	2	2	2	3	2	1	0	0	2	Poorest	1	2	0	1	1	0
301020280101	2	60	40.6	2	2	2	3	2	77	72	74.5	113	109	111	2	1	2	2	2	2	3	2	1	2	2	2	0	0	3	Middle	1	2	1	1	1	0
201031600101	2	65	37.3	1	2	2	2	2	78	72	75	124	124	124	2	2	2	2	2	2	3	2	3	2	2	2	0	0	2	Second	1	2	0	0	1	0
204240260102	2	45	40.5	2	2	2	2	2	70	90	80	120	120	120	2	1	2	2	2	1	1	2	2	2	2	2	0	0	2	Fourth	4	2	1	1	1	0
301130200202	4	999	40.6	2	2	2	3	1	89	94	91.5	133	147	140	2	1	2	2	3	3	2	3	3	3	2	1	0	1	3	Poorest	1	2	0	0	1	1
303140160102	2	51	40.7	2	2	2	3	2	106	100	103	145	135	140	2	2	2	2	3	3	3	3	3	2	2	2	0	2	3	Middle	1	2	0	0	1	1
304090530101	2	48	40.6	1	1	1	3	2	90	92	91	128	134	131	2	2	2	2	2	1	1	3	2	3	2	1	0	1	3	Richest	1	2	1	3	2	1
204260020102	2	49	40.5	2	2	2	2	1	60	60	60	100	100	100	2	2	2	2	2	1	2	2	2	2	2	1	0	0	2	Poorest	1	2	1	1	1	0
201021720101	5	65	40.6	2	2	2	2	1	91	84	87.5	131	119	125	2	1	2	2	1	2	3	1	1	1	2	1	0	0	2	Middle	1	2	1	2	2	0
204260160102	2	45	40.4	2	2	2	3	1	60	60	60	110	120	115	2	2	2	2	2	3	3	3	2	2	2	2	0	0	2	Second	1	2	0	0	1	0
201040260202	4	41	40.6	2	2	2	2	1	64	57	60.5	108	98	103	2	2	2	2	2	2	2	2	2	2	2	1	0	0	2	Fourth	1	2	0	0	1	0
201031840102	2	999	40.6	2	2	1	3	1	91	83	87	133	124	128.5	1	1	1	2	2	1	2	1	2	2	2	2	0	0	2	Richest	1	2	1	4	3	0
301010590201	2	60	40.5	1	1	2	2	2	85	88	86.5	131	128	129.5	2	1	2	2	2	1	3	2	1	3	1	2	0	0	3	Poorest	1	2	1	2	2	0
201021570101	2	54	40.5	1	2	2	2	2	94	83	88.5	145	130	137.5	2	2	1	2	3	3	3	3	3	2	2	2	0	0	2	Fourth	1	2	0	1	1	0
302100010101	6	999	40.5	2	2	2	3	2	89	89	89	135	133	134	2	1	2	2	2	2	3	2	2	2	2	2	0	0	3	Fourth	1	2	0	0	1	0
303150420102	2	NA	40.5	2	2	2	2	1	60	79	69.5	134	110	122	2	1	2	2	3	3	2	3	3	2	2	1	0	0	3	Fourth	4	2	0	0	1	0
204010370101	2	65	40.2	1	2	2	3	2	72	111	91.5	127	111	119	2	2	2	2	2	3	2	1	2	3	1	2	0	1	2	Second	1	2	1	1	1	1
204010560202	2	56	40.3	2	2	1	2	1	95	97	96	129	129	129	1	1	2	2	1	1	2	2	1	2	2	1	0	1	2	Poorest	1	2	1	3	2	1
301021280102	2	43	40.3	2	1	2	3	1	79	73	76	111	106	108.5	2	1	2	2	3	2	3	3	3	2	2	1	0	0	3	Second	4	2	0	1	1	0
303020350101	2	NA	40.4	1	1	2	3	2	70	70	70	120	105	112.5	2	2	2	2	2	3	3	3	2	3	2	2	0	0	3	Poorest	1	2	0	1	1	0
304090240201	6	49	40.3	2	2	1	2	1	105	104	104.5	179	164	171.5	2	1	2	2	3	3	3	3	3	2	2	1	0	2	3	Middle	1	2	0	1	1	1
303150080101	2	60	40.4	1	1	1	3	1	83	82	82.5	114	108	111	2	1	1	2	3	3	3	3	3	2	2	1	0	0	3	Second	1	2	0	3	2	0
204010180101	4	56	40.1	1	1	1	3	2	82	77	79.5	139	133	136	2	2	2	2	3	3	2	2	3	3	2	2	0	0	2	Second	1	2	0	2	2	0
301020470201	4	45	40.2	1	2	2	2	2	62	55	58.5	105	97	101	2	2	1	2	3	1	2	2	3	2	2	2	0	0	3	Second	1	2	1	2	2	0
201020770102	2	42	40.2	2	2	2	3	1	89	80	84.5	134	128	131	2	2	2	2	2	2	1	1	3	2	2	2	0	0	2	Second	1	2	1	1	1	0
301030270102	4	NA	40.3	2	2	2	3	2	77	83	80	141	141	141	2	1	2	2	2	2	2	2	2	2	2	1	0	1	3	Richest	1	2	0	0	1	1
204260160101	2	58	40.1	1	2	1	3	2	70	70	70	120	110	115	2	2	2	2	2	3	2	3	2	2	2	2	0	0	2	Second	1	2	0	1	1	0
201010090101	2	NA	40.3	1	1	2	3	1	101	92	96.5	145	148	146.5	2	1	2	2	2	2	2	2	2	3	1	2	0	1	2	Middle	1	2	0	1	1	1
201040120101	2	45	40.2	1	2	2	3	2	79	76	77.5	125	115	120	2	1	2	2	2	2	2	2	1	2	2	1	0	0	2	Middle	1	1	1	1	1	0
201060150101	4	NA	40.2	1	2	2	2	1	77	77	77	124	122	123	2	2	2	2	2	2	2	2	2	2	1	2	0	0	2	Middle	1	2	0	0	1	0
201100350103	1	NA	40.2	1	2	2	3	1	64	76	70	105	120	112.5	2	1	2	2	2	1	3	1	3	3	2	1	0	0	2	Richest	1	2	1	1	1	0
302020120101	2	45	40.2	2	2	2	3	2	81	78	79.5	119	109	114	2	2	2	2	4	2	2	3	2	3	2	1	0	0	3	Middle	1	2	0	0	1	0
303040230101	1	65	40.3	1	2	1	3	2	87	82	84.5	124	123	123.5	2	2	2	2	3	3	3	3	3	3	2	2	0	0	3	Poorest	1	2	0	1	1	0
301021000102	4	45	40.3	2	2	2	3	2	81	87	84	125	134	129.5	2	2	2	2	2	2	2	2	4	2	2	2	0	0	3	Second	1	2	0	0	1	0
302260070102	2	999	40.3	1	1	2	3	1	62	67	64.5	98	103	100.5	2	1	1	2	3	3	3	3	3	3	2	1	0	0	3	Poorest	1	2	0	2	2	0
303140010102	5	45	40.3	2	2	2	3	1	86	76	81	128	113	120.5	2	2	2	2	3	2	3	3	2	3	2	2	0	0	3	Poorest	1	1	0	0	1	0
303150080102	2	999	40.3	2	1	1	3	1	86	85	85.5	123	130	126.5	1	1	2	2	3	3	3	3	3	2	2	1	0	0	3	Second	1	2	0	3	2	0
304080490102	2	999	40.2	2	2	2	3	1	100	101	100.5	149	145	147	2	2	2	2	4	3	3	3	3	3	2	1	0	2	3	Second	1	2	0	0	1	1
201032190101	2	54	40.3	1	2	2	3	1	75	82	78.5	125	126	125.5	2	2	2	2	3	3	3	3	3	2	2	1	0	0	2	Poorest	1	2	0	0	1	0
301010490101	2	999	40.1	1	1	1	2	1	86	90	88	145	134	139.5	2	1	1	2	2	2	3	1	2	3	2	1	0	0	3	Second	1	2	1	4	3	0
204030700102	2	40	40.1	2	2	2	2	2	70	68	69	123	117	120	2	2	2	2	2	2	2	2	2	2	2	2	0	0	2	Richest	4	2	0	0	1	0
201100380101	4	60	40.1	1	2	2	3	2	70	66	68	NA	104	101.5	2	1	2	2	3	3	3	3	3	3	2	1	0	0	2	Fourth	1	2	0	0	1	0
204070020102	2	999	40.1	2	2	2	2	2	70	70	70	120	130	125	2	1	2	2	2	2	2	2	2	2	2	2	0	0	2	Fourth	1	2	0	0	1	0
204030490101	2	NA	40	1	1	1	3	2	84	84	84	127	122	124.5	2	1	1	2	2	1	3	3	1	3	2	2	0	0	2	Poorest	1	2	1	4	3	0
204260330101	2	80	40	1	1	1	3	2	60	60	60	100	100	100	1	1	2	2	2	1	2	3	1	2	2	1	0	0	2	Poorest	1	2	1	4	3	0
304140130101	2	999	40.2	1	1	1	2	2	81	77	79	129	117	123	2	1	2	2	3	1	3	2	3	2	2	1	0	0	3	Poorest	1	1	1	3	2	0
201040810102	4	NA	40.1	2	2	2	3	1	79	79	79	123	138	130.5	2	2	2	2	3	3	3	1	3	2	2	1	0	0	2	Richest	4	2	1	1	1	0
201050640101	2	60	40.1	1	2	1	2	1	94	87	90.5	148	135	141.5	2	2	2	2	1	1	1	2	1	3	2	2	0	1	2	Fourth	1	2	1	2	2	1
303110300101	2	50	40.2	1	2	2	3	1	86	77	81.5	141	125	133	2	1	2	2	1	1	1	1	1	2	2	2	0	0	3	Middle	1	2	1	1	1	0
201031910102	2	999	40.1	2	2	2	3	2	78	74	76	132	115	123.5	1	1	2	1	3	1	1	2	3	2	2	2	0	0	2	Fourth	1	2	1	3	2	0
303150190101	2	NA	40.1	1	1	2	3	1	81	78	79.5	132	129	130.5	2	1	2	2	3	3	3	3	3	1	2	1	0	0	3	Middle	1	2	0	2	2	0
204100350102	2	50	40	2	2	2	3	1	76	74	75	112	102	107	2	1	2	2	2	3	2	3	2	2	2	1	0	0	2	Richest	1	2	0	0	1	0
202020010101	1	54	40.1	2	2	2	3	2	111	104	107.5	168	162	165	1	2	2	2	2	2	3	2	4	2	2	1	0	2	2	Fourth	1	2	0	1	1	1
303140150101	2	999	40.1	1	1	1	3	2	81	89	85	127	134	130.5	1	2	1	2	2	2	2	2	2	2	2	1	0	0	3	Second	1	2	0	4	3	0
204010980101	2	NA	39.9	1	2	1	3	2	66	43	54.5	124	124	124	2	1	1	2	2	2	3	2	2	3	2	2	0	0	2	Richest	1	2	0	2	2	0
201021450101	4	65	40	1	2	1	3	2	70	73	71.5	135	120	127.5	2	2	1	2	3	3	3	3	1	3	2	2	0	0	2	Middle	1	2	1	3	2	0
204011020102	2	45	39.9	2	2	1	2	2	100	101	100.5	130	156	143	1	1	2	2	3	1	3	2	3	2	2	1	0	2	2	Richest	1	2	1	3	2	1
201020990101	4	60	40	1	1	1	3	2	105	106	105.5	160	153	156.5	2	1	1	2	2	1	2	2	2	3	1	2	0	2	2	Fourth	1	2	1	4	3	1
204030200102	2	43	39.9	2	2	2	2	2	70	59	64.5	109	107	108	2	1	2	2	2	2	2	2	2	2	2	1	0	0	2	Richest	4	2	0	0	1	0
301021170102	2	999	39.9	2	2	2	3	2	72	71	71.5	111	106	108.5	1	1	2	2	2	1	3	2	1	2	2	1	0	0	3	Richest	1	2	1	2	2	0
204030020102	2	45	39.8	2	2	2	3	2	80	70	75	120	110	115	1	2	2	2	2	2	3	3	2	1	2	2	0	0	2	Fourth	1	2	0	2	2	0
201031830101	2	60	40	1	2	2	3	2	87	85	86	131	130	130.5	2	1	1	2	2	2	3	2	2	2	2	2	0	0	2	Poorest	1	2	0	1	1	0
304130410101	2	60	40	1	1	2	3	1	77	85	81	130	128	129	1	2	2	2	2	2	2	3	2	1	2	1	0	0	3	Poorest	1	2	0	3	2	0
301090040102	2	52	39.8	2	2	2	3	2	97	94	95.5	155	140	147.5	1	2	2	2	2	2	2	2	2	1	2	2	0	1	3	Fourth	1	2	0	2	2	1
204230130101	6	NA	39.8	2	2	2	3	2	70	80	75	120	130	125	2	2	2	2	3	3	3	3	3	2	2	1	0	0	2	Middle	1	2	0	0	1	0
303110010102	2	50	39.9	2	2	2	3	2	69	71	70	118	114	116	1	2	2	2	3	3	3	3	3	2	2	1	0	0	3	Middle	1	2	0	1	1	0
204030050102	2	49	39.8	2	2	1	3	1	94	81	87.5	164	136	150	1	1	2	2	3	1	1	3	1	1	1	1	0	1	2	Fourth	4	2	1	4	3	1
204030770102	2	42	39.7	2	1	2	2	1	70	67	68.5	106	106	106	2	1	2	2	2	1	2	3	2	2	2	2	0	0	2	Fourth	4	2	1	2	2	0
204260170101	2	69	39.7	1	2	2	3	2	70	80	75	130	130	130	2	1	2	2	2	1	2	2	2	2	2	2	0	0	2	Second	1	2	1	1	1	0
201032390101	2	NA	39.8	1	2	2	2	2	85	83	84	144	127	135.5	2	2	2	2	2	2	1	2	2	2	2	2	0	0	2	Middle	1	2	1	1	1	0
301090050101	2	62	39.9	1	2	2	3	2	73	75	74	117	126	121.5	1	2	2	2	3	3	3	3	3	3	2	2	0	0	3	Richest	1	2	0	1	1	0
301120210102	2	41	39.7	2	1	2	3	1	70	70	70	100	110	105	2	1	2	2	2	3	2	3	1	2	2	1	0	0	3	Fourth	1	2	1	2	2	0
301010550201	2	53	39.6	1	2	2	3	2	68	67	67.5	100	113	106.5	2	1	2	2	3	2	3	2	3	1	2	1	0	0	3	Poorest	1	2	0	1	1	0
304080300102	2	50	39.7	2	2	2	3	1	62	67	64.5	107	105	106	2	1	2	2	2	2	2	1	2	2	2	1	0	0	3	Richest	4	2	1	1	1	0
301140470101	4	50	39.8	1	2	1	2	1	84	81	82.5	128	127	127.5	2	2	2	2	2	2	2	2	2	2	1	1	0	0	3	Poorest	1	2	0	1	1	0
303110150101	2	55	39.8	1	2	1	3	1	97	91	94	134	125	129.5	2	1	2	2	1	1	1	2	2	3	2	1	0	1	3	Poorest	1	2	1	2	2	1
204020170101	4	50	39.6	1	1	2	3	1	64	72	68	122	128	125	1	1	2	2	2	2	2	2	1	3	1	2	0	0	2	Fourth	1	2	1	3	2	0
204120020102	4	60	39.5	1	1	1	2	2	52	51	51.5	106	117	111.5	1	1	2	2	2	2	2	2	2	2	2	1	0	0	2	Second	1	2	0	3	2	0
204030650101	2	45	39.5	2	2	1	3	2	80	90	85	130	130	130	2	2	2	2	2	1	3	3	2	1	2	2	0	0	2	Richest	4	2	1	3	2	0
201031320103	5	42	53.5	2	2	2	3	2	76	68	72	127	112	119.5	2	2	2	2	3	2	3	3	3	1	2	2	0	0	2	Richest	1	2	0	1	1	0
302120050102	2	NA	39.7	2	2	2	3	2	70	64	67	104	103	103.5	1	1	2	2	2	2	1	2	2	2	1	2	0	0	3	Fourth	1	2	1	2	2	0
204170350101	7	51	39.4	2	2	2	2	2	80	70	75	130	130	130	1	1	2	2	2	2	2	2	2	2	2	2	0	0	2	Second	1	2	0	1	1	0
201040450102	2	50	39.5	2	2	1	2	2	66	65	65.5	111	110	110.5	2	2	2	2	4	2	2	2	2	2	2	1	0	0	2	Fourth	1	2	0	1	1	0
304150190201	5	52	39.6	2	2	1	3	1	70	70	70	124	106	115	2	1	2	2	3	3	3	3	3	3	2	1	0	0	3	Second	1	2	0	1	1	0
301040120102	2	40	39.5	2	2	2	3	1	94	76	85	160	134	147	2	1	2	2	2	1	1	3	2	3	2	2	0	1	3	Second	1	2	1	1	1	1
201021330102	4	48	39.5	2	2	2	3	2	91	88	89.5	127	135	131	2	2	2	2	2	3	2	2	3	2	2	2	0	0	2	Fourth	1	2	0	0	1	0
301120210101	2	60	39.5	1	1	1	3	2	82	83	82.5	136	130	133	1	1	2	2	3	3	3	3	3	2	1	1	0	0	3	Fourth	1	2	0	3	2	0
302070050102	4	40	39.5	2	2	2	2	1	96	98	97	142	140	141	2	1	2	2	2	3	3	3	2	2	2	2	0	1	3	Richest	4	2	0	0	1	1
301010800101	5	74	39.4	1	2	1	3	2	88	97	92.5	152	164	158	2	2	2	2	2	1	1	1	1	2	2	1	0	2	3	Fourth	1	2	1	2	2	1
304090140101	5	NA	39.5	2	2	1	3	1	100	106	103	159	148	153.5	2	1	1	2	3	3	3	3	3	3	2	2	0	2	3	Second	1	2	0	2	2	1
301020940102	2	39	39.4	2	2	2	2	1	82	76	79	129	124	126.5	2	1	2	2	2	2	1	2	2	2	2	2	0	0	3	Fourth	1	2	1	1	1	0
302030220102	2	51	39.5	2	2	2	3	2	108	108	108	173	167	170	2	1	2	2	2	1	1	3	1	1	1	1	0	2	3	Fourth	1	2	1	2	2	1
201100280101	7	48	39.4	2	1	2	3	1	74	68	71	107	102	104.5	2	1	2	2	3	3	2	3	3	2	2	1	0	0	2	Richest	1	2	0	1	1	0
303120050102	2	NA	39.5	2	2	1	3	2	79	78	78.5	121	117	119	2	1	2	2	2	2	2	2	2	1	2	1	0	0	3	Middle	4	2	0	2	2	0
204030660101	2	51	39.3	1	1	1	3	2	53	54	53.5	105	110	107.5	2	1	2	2	2	1	3	1	1	2	1	2	0	0	2	Richest	1	2	1	3	2	0
204030270101	2	70	39.3	1	1	2	2	2	69	73	71	135	131	133	2	2	1	2	3	3	3	3	3	2	2	2	0	0	2	Fourth	1	2	0	2	2	0
204010530101	5	61	39.2	2	2	2	3	2	60	60	60	110	110	110	1	2	2	2	3	3	3	3	3	3	2	2	0	0	2	Middle	4	2	0	1	1	0
301010490401	6	999	39.2	1	2	2	3	2	64	67	65.5	113	116	114.5	2	1	1	2	2	1	2	2	2	2	2	1	0	0	3	Poorest	1	2	1	2	2	0
304090670102	2	999	39.3	2	2	2	3	2	78	68	73	131	124	127.5	1	1	2	2	3	1	1	3	3	1	2	1	0	0	3	Poorest	1	2	1	3	2	0
303130070101	4	50	39.3	1	1	2	3	2	62	54	58	121	109	115	2	2	2	2	3	2	2	3	2	3	1	1	0	0	3	Middle	1	2	0	1	1	0
204170060101	2	NA	39.1	1	2	2	3	2	70	60	65	130	110	120	1	1	2	2	3	3	3	3	3	3	1	1	0	0	2	Poorest	1	2	0	1	1	0
301140520101	5	48	39.2	2	1	1	3	1	70	70	70	110	110	110	2	2	2	2	2	2	2	2	2	2	2	1	0	0	3	Second	1	1	0	2	2	0
303060050101	2	60	39.3	1	2	2	3	2	69	64	66.5	112	106	109	2	2	1	2	2	2	2	2	2	3	2	2	0	0	3	Fourth	1	2	0	1	1	0
303110290101	2	70	39.1	2	2	2	2	1	110	120	115	170	170	170	1	2	2	1	3	3	3	3	3	1	2	1	0	3	3	Fourth	1	2	0	3	2	1
304090050206	4	52	39.3	2	2	2	3	1	90	82	86	126	128	127	2	1	2	1	3	3	1	3	1	1	2	1	0	0	3	Poorest	1	2	1	3	2	0
301110150101	6	999	39.3	2	2	2	3	2	63	66	64.5	103	102	102.5	2	1	2	2	3	3	3	3	3	3	2	2	0	0	3	Poorest	1	2	0	0	1	0
301140520102	2	NA	39.3	1	1	1	3	2	79	76	77.5	127	136	131.5	1	2	1	2	1	3	3	3	2	3	2	1	0	0	3	Richest	2	2	1	5	3	0
302030050102	2	40	39.3	2	2	2	3	2	89	91	90	152	132	142	2	1	2	2	3	3	3	3	3	3	2	2	0	1	3	Richest	4	2	0	0	1	1
302260080103	2	55	39.3	1	1	2	3	2	80	79	79.5	127	130	128.5	2	1	2	2	3	3	3	3	3	3	2	2	0	0	3	Middle	1	2	0	1	1	0
303060050102	6	50	39.2	1	2	2	3	2	93	94	93.5	131	136	133.5	2	2	2	2	4	1	2	2	4	3	2	1	0	1	3	Poorest	1	2	1	1	1	1
304190130102	2	999	39.3	2	2	2	3	2	93	98	95.5	142	152	147	2	2	2	2	3	3	3	3	3	3	2	2	0	1	3	Middle	1	2	0	0	1	1
304100130102	4	54	39.2	2	2	2	2	2	92	87	89.5	167	143	155	2	2	2	2	3	3	3	3	3	2	2	2	0	2	3	Middle	1	2	0	0	1	1
304130280101	4	999	39.3	1	2	2	3	2	87	89	88	133	137	135	2	2	2	2	3	3	3	3	3	3	2	1	0	0	3	Middle	1	2	0	0	1	0
204030490102	2	NA	39.1	2	2	2	2	1	103	94	98.5	177	136	156.5	2	2	2	2	3	3	3	3	3	1	2	1	0	2	2	Poorest	4	1	0	1	1	1
201040040102	2	43	39.1	2	2	2	2	2	80	87	83.5	141	142	141.5	1	1	2	2	2	1	1	1	1	1	2	2	0	1	2	Richest	1	2	1	3	2	1
301090220102	2	47	39.1	2	2	1	3	1	55	77	66	NA	119	109	1	1	2	2	2	1	3	1	2	2	2	2	0	0	3	Middle	1	2	1	3	2	0
302010210101	2	40	39.2	1	1	1	3	2	79	73	76	125	116	120.5	2	2	1	2	3	3	3	3	3	3	2	2	0	0	3	Fourth	2	2	0	3	2	0
303090170101	4	55	39.1	1	2	1	2	1	70	67	68.5	137	133	135	2	1	2	2	2	3	2	3	2	3	2	2	0	0	3	Fourth	1	2	0	1	1	0
301120070102	2	70	39	2	1	2	3	2	96	96	96	163	156	159.5	1	1	2	2	2	1	2	1	1	2	2	1	0	2	3	Fourth	1	2	1	3	2	1
201032320102	2	50	39.1	2	2	2	2	2	91	93	92	148	156	152	2	2	2	2	3	3	3	2	3	1	2	1	0	2	2	Poorest	4	2	0	1	1	1
201032960102	4	51	39.1	2	2	2	3	2	72	65	68.5	116	119	117.5	2	2	2	2	1	2	3	2	1	3	2	1	0	0	2	Middle	1	2	1	1	1	0
303150160101	5	NA	39.1	1	1	2	3	2	106	101	103.5	151	156	153.5	2	1	1	2	3	3	3	3	3	3	2	2	0	2	3	Poorest	2	2	0	2	2	1
302120120101	2	58	39.1	1	2	1	2	2	90	93	91.5	126	130	128	2	1	1	2	3	3	3	3	3	3	2	2	0	1	3	Fourth	1	2	0	2	2	1
301110040102	4	42	38.9	2	2	2	3	1	70	70	70	110	100	105	2	1	2	2	1	3	3	3	4	2	2	1	0	0	3	Second	4	2	1	1	1	0
301010930102	4	NA	39	2	2	1	3	1	73	75	74	133	118	125.5	2	1	2	2	3	2	1	2	3	3	2	2	0	0	3	Richest	1	2	1	2	2	0
204100420102	2	45	38.9	2	2	2	2	2	83	84	83.5	129	128	128.5	2	1	2	2	2	2	2	3	2	2	2	2	0	0	2	Richest	1	2	0	0	1	0
201100070102	2	48	38.9	2	2	2	3	2	90	86	88	138	142	140	2	2	2	2	1	2	3	1	4	1	2	2	0	1	2	Poorest	1	2	1	2	2	1
301140310101	2	76	38.8	1	2	2	2	2	70	73	71.5	120	110	115	1	2	2	2	3	3	2	3	1	3	2	2	0	0	3	Middle	1	2	1	2	2	0
204260070101	2	76	38.8	1	1	2	3	2	60	60	60	100	100	100	1	2	1	2	1	3	1	2	2	2	2	2	0	0	2	Poorest	1	2	1	4	3	0
201050810101	2	62	39	1	2	2	3	2	87	95	91	144	148	146	2	2	2	2	2	2	2	2	2	3	2	2	0	1	2	Poorest	1	2	0	0	1	1
302260050102	4	NA	39	2	2	2	3	2	97	92	94.5	134	133	133.5	1	2	2	2	3	2	3	2	2	1	1	2	0	1	3	Fourth	1	2	0	2	2	1
303090090101	1	NA	38.9	2	2	2	3	1	86	84	85	138	120	129	1	1	2	2	3	2	3	2	3	3	2	2	0	0	3	Second	1	1	0	1	1	0
204260170102	2	NA	38.7	2	2	2	3	2	117	115	116	192	183	187.5	2	1	2	2	2	2	2	3	2	2	2	2	0	3	2	Second	1	2	0	0	1	1
201040100101	2	62	38.8	1	2	2	3	2	67	69	68	111	106	108.5	2	2	2	2	2	2	2	2	2	3	2	1	0	0	2	Richest	2	2	0	0	1	0
204260240201	5	56	38.7	2	2	1	2	2	60	60	60	120	120	120	2	1	2	2	2	2	2	2	2	1	2	2	0	0	2	Second	1	1	0	2	2	0
301020020101	2	67	38.8	1	2	2	3	2	73	70	71.5	125	127	126	1	1	2	2	2	1	3	2	2	3	1	1	0	0	3	Second	1	2	1	2	2	0
303070080101	4	NA	38.9	1	2	1	3	1	78	83	80.5	128	121	124.5	2	1	2	2	3	3	3	3	3	3	2	1	0	0	3	Richest	1	2	0	1	1	0
301140610101	2	70	38.7	1	1	2	3	1	84	81	82.5	127	131	129	2	2	2	2	2	2	2	2	2	3	1	1	0	0	3	Second	1	2	0	1	1	0
301020280102	2	57	38.7	2	2	2	3	1	121	120	120.5	196	223	209.5	1	1	2	2	2	1	3	2	2	1	2	1	0	3	3	Middle	1	2	1	3	2	1
204220450103	6	56	38.6	1	2	2	2	2	68	61	64.5	125	122	123.5	2	1	1	2	2	2	2	2	2	3	2	2	0	0	2	Second	1	2	0	1	1	0
303150360101	2	50	38.8	1	1	2	3	1	73	85	79	127	129	128	2	1	2	2	3	2	3	2	1	2	2	2	0	0	3	Richest	1	2	1	2	2	0
204010050102	2	51	38.6	2	2	2	3	1	60	70	65	110	110	110	1	1	2	2	2	2	2	2	2	2	1	1	0	0	2	Second	4	2	0	1	1	0
301050050101	5	55	38.6	2	2	2	3	1	109	123	116	210	184	197	2	1	2	2	1	2	3	2	1	1	2	1	0	3	3	Richest	1	2	1	2	2	1
204170190102	2	71	38.6	2	2	1	3	1	60	60	60	110	110	110	1	1	2	2	2	2	2	2	1	1	1	1	0	0	2	Fourth	4	2	1	4	3	0
201030720101	4	NA	38.7	1	1	2	3	2	82	83	82.5	143	135	139	2	2	1	2	2	1	2	2	2	3	2	2	0	0	2	Middle	1	2	1	3	2	0
201021460201	1	60	38.6	2	2	2	3	1	84	79	81.5	122	128	125	2	2	2	1	3	3	3	3	3	3	2	2	0	0	2	Second	1	2	0	1	1	0
204060100101	4	47	38.5	1	1	1	3	2	93	94	93.5	157	157	157	2	1	1	2	3	1	3	2	3	2	2	1	0	2	2	Fourth	2	2	1	4	3	1
204010460101	5	44	38.5	1	1	2	2	1	70	70	70	130	130	130	1	1	2	2	1	1	2	2	1	3	2	1	0	0	2	Poorest	1	2	1	3	2	0
201020190102	2	62	38.6	2	2	2	3	1	71	77	74	111	112	111.5	1	2	2	2	2	3	1	1	2	2	2	1	0	0	2	Fourth	1	2	1	2	2	0
302010210102	2	45	38.7	2	2	2	3	2	69	73	71	114	116	115	2	1	2	2	3	3	3	3	3	3	2	2	0	0	3	Fourth	4	2	0	0	1	0
201031400202	2	47	22.3	2	2	2	2	2	80	81	80.5	125	116	120.5	2	1	2	2	2	2	1	2	1	2	2	2	0	0	2	Poorest	1	2	1	1	1	0
301020800101	2	62	38.5	1	2	2	3	1	71	70	70.5	126	126	126	2	1	2	2	3	1	3	3	1	3	2	1	0	0	3	Middle	1	2	1	1	1	0
204030380102	1	49	38.4	1	1	2	3	2	77	72	74.5	124	117	120.5	2	1	2	1	2	2	3	1	1	3	2	2	0	0	2	Fourth	1	2	1	3	2	0
202030160102	2	45	38.6	2	2	2	3	2	76	75	75.5	113	114	113.5	2	2	2	2	2	2	2	2	2	2	1	2	0	0	2	Fourth	1	2	0	0	1	0
204060100102	4	49	38.4	2	1	1	2	1	97	97	97	161	165	163	2	1	2	2	3	3	3	3	3	2	2	1	0	2	2	Fourth	4	2	0	2	2	1
204240090102	2	85	38.4	2	2	1	2	1	80	NA	80	130	NA	130	1	1	2	2	2	2	2	2	1	1	2	1	0	0	2	Middle	1	2	1	4	3	0
201051670101	2	54	38.5	1	2	2	3	2	74	77	75.5	117	115	116	1	2	2	2	2	3	3	3	2	3	2	2	0	0	2	Richest	1	2	0	1	1	0
303020310102	2	49	38.5	2	2	2	1	1	93	89	91	136	128	132	2	1	2	2	2	2	2	2	2	2	1	2	0	1	3	Richest	4	2	0	0	1	1
204060040102	4	39	38.3	2	2	2	2	2	87	85	86	141	135	138	2	1	2	2	1	1	3	2	1	1	2	1	0	0	2	Richest	4	2	1	2	2	0
201020120101	5	48	38.4	2	1	2	3	2	73	80	76.5	116	125	120.5	1	1	2	2	3	3	3	3	3	2	2	1	0	0	2	Poorest	1	2	0	2	2	0
301140390101	2	NA	38.5	1	2	2	3	2	72	69	70.5	116	117	116.5	2	1	2	2	3	3	3	3	3	3	2	1	0	0	3	Second	1	2	0	0	1	0
304090670101	2	50	38.4	1	2	1	3	1	58	56	57	121	118	119.5	1	1	1	2	4	3	3	3	4	2	2	1	0	0	3	Poorest	1	2	0	3	2	0
204260330102	2	48	38.3	2	2	2	2	1	60	70	65	100	100	100	2	2	2	2	3	3	3	3	3	2	2	2	0	0	2	Poorest	4	2	0	0	1	0
204200080201	4	60	38.3	1	1	1	2	2	82	82	82	131	126	128.5	2	1	2	2	2	2	3	2	2	2	2	2	0	0	2	Second	2	1	0	2	2	0
303010280101	4	999	38.5	1	1	1	3	1	80	86	83	107	140	123.5	1	1	2	2	3	3	3	3	3	2	2	1	0	0	3	Richest	1	2	0	3	2	0
201031760101	2	56	49.6	1	1	2	3	2	93	93	93	135	134	134.5	2	2	1	2	2	2	2	2	2	3	1	2	0	1	2	Second	1	2	0	2	2	1
201030150102	2	56	38.4	2	2	2	3	2	79	77	78	109	116	112.5	2	2	2	2	3	3	4	3	3	2	2	2	0	0	2	Fourth	1	2	0	0	1	0
202060010101	4	45	38.5	1	1	2	3	1	73	70	71.5	118	118	118	2	1	2	2	2	3	3	3	2	3	1	1	0	0	2	Second	2	2	0	1	1	0
302150110101	4	55	38.4	1	1	1	3	1	68	74	71	128	117	122.5	2	1	2	2	3	3	3	3	3	3	2	1	0	0	3	Richest	1	2	0	2	2	0
302030210101	4	50	38.4	1	2	2	3	2	81	77	79	122	117	119.5	2	2	2	2	3	3	3	3	4	3	2	1	0	0	3	Fourth	1	2	0	0	1	0
204120010102	2	48	38.2	2	2	2	3	1	70	70	70	100	110	105	2	1	2	2	3	3	3	3	3	2	2	1	0	0	2	Richest	1	2	0	0	1	0
303140150102	2	34	38.3	2	2	2	3	2	58	70	64	81	92	86.5	1	2	2	2	2	2	3	2	3	2	2	2	0	0	3	Second	1	2	0	1	1	0
301090050102	2	60	38.2	2	2	1	3	1	70	76	73	118	118	118	1	2	2	2	2	2	2	1	2	2	2	2	0	0	3	Richest	1	2	1	3	2	0
204030540101	2	57	38.1	1	1	1	3	2	57	69	63	109	118	113.5	2	2	1	2	3	2	3	2	1	3	2	2	0	0	2	Richest	1	2	1	4	3	0
302030080102	2	50	38.3	2	2	1	3	1	91	84	87.5	142	135	138.5	2	1	2	2	4	1	2	3	1	1	2	1	0	0	3	Richest	1	2	1	3	2	0
201021240102	2	50	38.2	2	2	2	3	1	94	83	88.5	142	127	134.5	1	1	2	2	1	1	1	1	1	2	2	1	0	0	2	Richest	1	2	1	2	2	0
204170060102	2	NA	38.1	1	2	2	3	2	90	91	90.5	144	146	145	2	2	2	2	3	3	3	3	3	1	1	2	0	1	2	Fourth	1	2	0	1	1	1
204200010102	2	NA	38.1	2	2	2	3	1	67	74	70.5	110	117	113.5	2	2	2	2	3	3	3	3	3	3	2	1	0	0	2	Poorest	1	2	0	0	1	0
204070020101	2	51	38.1	2	2	2	3	2	102	85	93.5	167	134	150.5	2	1	2	2	3	1	3	3	3	1	2	1	0	2	2	Richest	1	2	1	2	2	1
204240010101	2	999	38.1	2	2	1	2	1	85	82	83.5	138	129	133.5	2	2	2	2	2	2	2	2	2	1	2	1	0	0	2	Second	1	2	0	2	2	0
302030080101	2	NA	38.1	1	2	2	3	1	80	88	84	138	143	140.5	1	2	1	2	2	2	3	2	2	3	2	2	0	1	2	Poorest	1	2	0	2	2	1
302030200101	4	42	38.2	2	2	2	3	1	79	75	77	109	111	110	1	1	2	2	3	2	3	2	3	2	1	1	0	0	3	Poorest	1	1	0	1	1	0
302160030101	2	NA	38.3	1	1	1	3	1	79	72	75.5	144	128	136	2	1	1	2	2	3	2	3	2	3	2	1	0	0	3	Richest	1	1	0	3	2	0
303030030101	2	61	38.3	1	2	2	3	1	84	95	89.5	130	124	127	1	2	1	2	3	3	3	3	3	3	2	2	0	0	3	Richest	1	1	0	2	2	0
303070030101	2	999	38.3	1	2	1	3	2	82	70	76	138	128	133	2	2	2	2	3	3	3	3	3	3	2	2	0	0	3	Second	1	1	0	1	1	0
304090630101	4	999	38.3	1	2	2	3	2	86	82	84	130	125	127.5	2	2	2	2	3	3	3	3	3	3	2	2	0	0	3	Richest	1	2	0	0	1	0
204220370202	4	NA	38.3	1	2	2	3	1	68	65	66.5	114	97	105.5	2	1	2	2	3	3	3	3	3	3	2	2	0	0	3	Second	1	2	0	0	1	0
301020190102	2	45	38.3	2	2	1	3	1	78	79	78.5	111	112	111.5	2	2	2	2	2	1	3	3	2	2	2	1	0	0	3	Middle	1	2	1	2	2	0
303150190102	4	40	38.2	1	1	2	3	2	80	80	80	151	147	149	2	1	1	2	2	1	2	2	1	3	1	1	0	1	3	Fourth	1	1	1	3	2	1
304220010102	2	NA	38.3	2	2	2	3	2	81	70	75.5	121	106	113.5	2	2	2	2	3	3	3	2	3	3	2	2	0	0	3	Richest	1	2	0	0	1	0
201020990102	4	63	38.2	2	2	2	3	2	64	71	67.5	122	125	123.5	2	2	2	2	2	2	1	2	2	2	2	1	0	0	2	Fourth	1	2	1	1	1	0
303120170101	2	52	38.3	1	2	2	2	2	75	81	78	121	119	120	2	2	2	2	2	2	3	2	2	3	2	2	0	0	3	Fourth	1	2	0	0	1	0
303140070102	2	52	38.3	2	1	1	2	2	91	83	87	133	121	127	2	1	2	2	4	2	3	2	2	1	2	1	0	0	3	Fourth	1	2	0	3	2	0
204030430101	1	65	38.1	1	2	2	3	2	71	70	70.5	119	114	116.5	2	2	2	2	1	1	2	3	1	2	2	1	0	0	2	Fourth	1	2	1	1	1	0
204030450101	4	999	38	1	1	1	3	2	75	79	77	107	127	117	2	1	2	2	3	3	3	3	3	3	1	1	0	0	2	Fourth	1	2	0	2	2	0
204031060102	2	63	38	2	2	1	3	2	80	76	78	132	119	125.5	2	2	2	2	3	1	3	1	4	1	2	1	0	0	2	Fourth	1	2	1	3	2	0
301010390101	2	55	38.2	1	1	2	3	1	86	74	80	155	159	157	2	1	1	2	1	1	3	3	2	3	2	1	0	2	3	Middle	1	1	1	3	2	1
304090770102	4	45	38.1	2	2	2	3	2	81	74	77.5	143	129	136	2	2	2	2	3	3	3	3	3	3	2	1	0	0	3	Second	1	2	0	0	1	0
201040450101	2	50	38	1	1	1	2	2	103	101	102	169	159	164	2	1	2	2	4	3	4	3	4	2	2	2	0	2	2	Fourth	1	2	0	2	2	1
304100100101	5	NA	38	2	2	1	3	1	71	71	71	111	118	114.5	2	2	2	2	2	3	3	3	1	3	2	2	0	0	3	Middle	1	2	1	2	2	0
204100440101	2	59	38	1	2	2	3	2	78	84	81	130	136	133	2	1	1	2	2	2	3	1	2	1	2	2	0	0	2	Richest	1	2	1	3	2	0
201060010101	4	60	38	1	2	2	2	2	74	81	77.5	126	118	122	2	2	2	2	2	2	2	2	2	3	2	2	0	0	2	Fourth	1	2	0	0	1	0
301010490302	2	999	37.9	2	2	2	2	2	110	93	101.5	149	136	142.5	2	2	2	2	2	1	2	2	2	2	2	2	0	2	3	Poorest	4	2	1	1	1	1
304170240101	2	65	38	1	2	2	3	2	92	96	94	137	151	144	2	1	2	2	3	3	3	3	3	2	2	2	0	1	3	Richest	1	2	0	0	1	1
204170020102	4	60	37.8	2	2	2	3	1	80	80	80	150	150	150	2	2	2	2	3	1	3	1	3	1	2	1	0	1	2	Fourth	4	2	1	2	2	1
204030900102	2	47	37.8	2	2	2	2	1	60	65	62.5	111	107	109	2	2	2	1	2	1	3	2	2	2	2	1	0	0	2	Middle	4	2	1	2	2	0
304090200102	2	57	37.9	2	2	2	2	2	82	79	80.5	127	123	125	1	1	2	2	3	1	2	1	3	2	2	2	0	0	3	Middle	4	2	1	2	2	0
304180030101	4	49	37.9	1	2	1	3	1	69	61	65	120	106	113	2	1	2	2	2	1	2	1	2	3	1	1	0	0	3	Richest	1	2	1	2	2	0
201032190102	2	NA	37.9	2	2	1	3	2	103	101	102	199	173	186	1	2	2	1	2	3	3	2	2	1	2	2	0	3	2	Poorest	4	2	0	4	3	1
204170260102	2	64	37.7	2	2	2	2	1	60	70	65	100	100	100	1	1	2	2	4	1	1	1	3	2	2	1	0	0	2	Second	4	2	1	2	2	0
301040130101	5	NA	37.9	2	2	2	3	2	75	65	70	116	108	112	2	2	2	2	2	2	2	3	2	2	2	2	0	0	3	Poorest	1	2	0	0	1	0
303090060102	4	53	37.9	2	2	2	3	1	73	78	75.5	148	142	145	2	2	2	2	2	2	3	1	2	1	2	1	1	1	3	Richest	1	2	1	2	2	1
303040070101	4	999	37.9	1	2	1	2	2	96	95	95.5	145	148	146.5	2	1	2	2	3	3	3	3	3	2	2	2	0	1	3	Richest	1	2	0	1	1	1
303010180102	2	999	37.9	2	2	2	3	1	88	90	89	126	126	126	2	1	2	2	2	1	2	2	1	2	2	2	0	0	3	Richest	1	2	1	1	1	0
202180090102	2	52	37.9	2	2	2	3	1	87	81	84	133	121	127	1	1	2	2	2	2	2	2	2	3	2	1	0	0	2	Middle	4	1	0	1	1	0
301110130102	4	53	37.7	2	2	1	2	1	80	90	85	120	130	125	1	2	2	1	3	3	2	3	3	1	2	2	0	0	3	Richest	4	2	0	4	3	0
303010230101	4	NA	37.8	1	2	2	3	2	92	93	92.5	145	137	141	2	2	2	2	2	2	3	2	2	3	2	2	0	1	3	Fourth	1	2	0	0	1	1
303090170102	4	45	37.8	2	1	2	2	1	83	77	80	121	116	118.5	2	1	2	2	3	3	2	3	1	3	2	2	0	0	3	Fourth	1	2	1	2	2	0
204170100101	2	56	37.6	1	1	2	3	2	87	87	87	125	133	129	2	1	2	2	2	2	2	2	4	2	2	1	0	0	2	Poorest	1	2	0	1	1	0
201031320104	2	NA	35.7	1	2	1	3	2	91	87	89	151	162	156.5	1	2	2	2	3	3	3	3	3	3	2	2	0	2	2	Richest	1	2	0	2	2	1
301020750101	4	NA	37.7	1	1	2	3	2	87	81	84	124	132	128	2	1	1	2	2	2	2	2	2	3	2	2	0	0	3	Middle	1	2	0	2	2	0
303110230101	2	60	37.8	1	2	2	3	1	83	84	83.5	138	134	136	2	1	2	2	3	1	3	1	3	3	2	2	0	0	3	Middle	1	2	1	1	1	0
201040690101	2	59	37.7	1	1	2	3	2	79	80	79.5	121	114	117.5	2	1	2	2	3	3	3	3	3	3	2	1	0	0	2	Middle	1	2	0	1	1	0
301110330101	2	999	37.8	1	2	2	3	2	97	89	93	146	138	142	2	1	2	2	3	3	3	3	3	3	2	2	0	1	3	Richest	1	2	0	0	1	1
304220030101	4	42	37.7	1	2	1	3	2	90	88	89	143	146	144.5	2	2	1	2	2	2	2	1	2	3	2	2	0	1	3	Richest	1	2	1	3	2	1
301140160102	4	42	37.6	2	2	2	2	1	76	70	73	135	119	127	1	1	1	2	2	2	2	2	2	1	2	1	1	0	3	Poorest	1	2	0	3	2	1
204010050101	2	57	37.5	1	2	2	2	1	60	60	60	100	90	95	2	1	2	2	2	2	1	2	2	2	2	1	0	0	2	Second	1	2	1	1	1	0
204030150101	2	62	37.5	1	1	2	3	2	77	69	73	115	106	110.5	2	2	1	2	3	2	2	3	3	2	2	2	0	0	2	Middle	1	2	0	2	2	0
302190020102	4	40	37.7	2	2	2	2	2	70	77	73.5	112	117	114.5	2	2	2	2	3	3	3	3	3	2	2	1	0	0	3	Richest	1	2	0	0	1	0
204140060102	2	56	37.5	2	2	2	3	2	70	90	80	120	130	125	2	2	2	2	3	1	2	3	3	2	2	2	0	0	2	Richest	4	1	1	1	1	0
204100080102	2	52	37.5	2	2	2	2	2	94	91	92.5	171	153	162	2	2	2	2	2	1	3	2	4	2	2	2	0	2	2	Richest	1	2	1	1	1	1
201020530102	4	53	37.6	2	2	2	3	2	119	121	120	166	164	165	2	1	2	2	2	1	2	2	2	2	2	2	0	3	2	Middle	1	2	1	1	1	1
303130050101	2	NA	37.7	1	2	2	3	2	58	62	60	108	109	108.5	2	2	2	1	3	1	3	1	3	3	2	2	0	0	3	Fourth	6	2	1	2	2	0
304100080101	2	NA	37.5	1	2	2	3	1	94	94	94	144	135	139.5	2	1	1	2	2	2	2	2	2	1	2	1	0	1	3	Richest	1	2	0	2	2	1
201030170102	4	35	37.6	2	2	2	2	2	85	88	86.5	127	120	123.5	1	2	2	2	2	1	2	2	1	2	2	1	0	0	2	Second	4	2	1	2	2	0
201031780102	2	60	38.6	2	2	2	3	2	74	72	73	114	119	116.5	2	1	2	2	3	1	3	3	1	1	2	2	0	0	2	Richest	1	2	1	2	2	0
301011100301	2	58	37.4	1	2	1	3	2	60	70	65	100	120	110	2	1	2	2	2	1	2	2	2	2	1	2	0	0	3	Poorest	1	2	1	2	2	0
204220330105	1	54	37.3	1	1	1	3	2	76	65	70.5	118	104	111	2	2	1	2	2	2	2	2	2	3	2	1	0	0	2	Richest	2	2	0	3	2	0
303090150102	4	999	37.5	2	2	2	3	2	113	108	110.5	164	168	166	2	1	2	2	2	3	3	3	2	1	2	2	0	3	3	Middle	1	1	0	1	1	1
201100040101	5	48	37.4	2	2	2	3	2	98	92	95	163	168	165.5	2	1	2	2	2	2	3	2	2	3	2	1	0	2	2	Second	1	2	0	0	1	1
204100480101	2	62	37.3	1	2	2	2	2	67	64	65.5	110	116	113	2	1	2	2	1	2	1	2	2	2	1	1	0	0	2	Middle	1	2	1	1	1	0
302260020102	4	58	37.5	2	2	1	3	2	88	92	90	143	139	141	2	1	2	2	2	1	3	2	3	2	2	2	0	1	3	Middle	1	2	1	2	2	1
204240010102	2	NA	37.3	2	2	2	2	1	70	50	60	120	110	115	2	2	2	2	2	3	3	3	2	2	2	1	0	0	2	Poorest	1	1	0	0	1	0
301010500101	2	45	37.5	1	2	2	3	1	81	82	81.5	130	125	127.5	2	2	2	2	3	3	3	1	3	2	2	1	0	0	3	Fourth	1	2	1	1	1	0
201020220103	5	39	37.4	2	1	1	3	1	88	87	87.5	116	127	121.5	2	2	2	2	3	1	3	1	2	3	2	1	0	0	2	Richest	1	2	1	3	2	0
301011100302	2	44	37.3	2	2	1	2	1	60	70	65	110	110	110	2	1	2	2	3	3	1	3	3	2	1	2	0	0	3	Poorest	4	2	1	2	2	0
204100470101	2	75	37.2	1	2	2	2	2	68	69	68.5	104	107	105.5	2	1	2	2	2	2	2	1	2	2	2	2	0	0	2	Second	1	2	1	1	1	0
301110030101	4	999	37.3	1	2	2	3	2	61	71	66	101	123	112	2	2	2	2	3	3	3	3	3	3	2	2	0	0	3	Middle	1	1	0	0	1	0
204140060101	2	58	37.2	1	1	2	3	2	75	75	75	108	108	108	2	2	2	2	3	3	3	3	3	2	1	1	0	0	2	Richest	1	2	0	1	1	0
303140090101	2	55	37.3	1	1	1	3	2	85	88	86.5	142	137	139.5	1	1	1	2	2	2	2	1	1	3	2	1	0	0	3	Middle	1	1	1	5	3	0
303020170102	2	52	37.3	2	2	2	3	1	70	69	69.5	100	104	102	2	1	2	2	3	2	3	2	3	3	2	1	0	0	3	Richest	1	2	0	0	1	0
201080150101	2	60	37.2	1	2	1	3	1	63	70	66.5	124	119	121.5	1	1	1	2	2	2	2	2	2	3	2	1	0	0	2	Fourth	1	2	0	3	2	0
204180110101	2	45	37.1	1	2	2	2	2	65	75	70	131	129	130	2	1	2	2	2	2	2	2	2	3	1	2	0	0	2	Poorest	1	2	0	0	1	0
301020180101	2	56	37.2	1	2	1	3	2	82	80	81	135	142	138.5	2	1	2	2	3	1	3	3	2	3	2	2	0	0	3	Richest	1	1	1	2	2	0
302010270101	2	NA	37.3	1	2	2	3	1	89	97	93	160	161	160.5	2	1	2	2	2	3	3	3	3	2	2	2	0	2	3	Second	2	2	0	0	1	1
304090450101	4	50	37.3	2	1	2	3	1	88	86	87	137	133	135	1	2	2	2	1	3	2	3	2	3	2	2	0	0	3	Fourth	4	2	1	3	2	0
304190010101	7	39	37.3	2	2	2	3	1	66	60	63	102	95	98.5	2	1	2	2	3	3	3	3	3	2	2	1	0	0	3	Fourth	1	2	0	0	1	0
302020030102	4	65	37.2	1	1	2	3	1	73	75	74	135	133	134	2	2	2	2	3	3	3	2	3	2	2	2	0	0	3	Fourth	1	2	0	1	1	0
302180110101	2	NA	37.2	2	2	2	3	1	80	80	80	143	132	137.5	2	1	2	2	3	3	3	3	3	3	2	1	0	0	3	Middle	1	1	0	0	1	0
304120110102	4	999	37.3	2	2	2	3	1	108	108	108	167	170	168.5	2	2	2	2	3	3	3	3	3	3	2	1	0	2	3	Middle	1	2	0	0	1	1
304130280102	2	NA	37.3	2	2	2	2	2	58	64	61	139	142	140.5	2	2	2	2	3	3	3	3	3	3	2	2	0	1	3	Richest	1	1	0	0	1	1
304140050102	2	999	37.3	1	1	2	3	1	62	61	61.5	115	122	118.5	1	1	2	1	3	3	3	3	3	3	1	1	0	0	3	Second	1	2	0	3	2	0
304240160102	2	48	37.2	2	2	2	3	2	84	70	77	149	123	136	1	2	2	2	2	2	2	2	2	3	2	2	0	0	3	Middle	1	1	0	1	1	0
301090110102	2	56	37.2	2	2	1	3	1	95	104	99.5	144	147	145.5	2	1	2	2	2	2	2	2	2	1	1	1	0	1	3	Fourth	4	2	0	2	2	1
201032110101	2	60	37.2	1	2	2	3	2	85	80	82.5	153	130	141.5	2	2	2	2	3	3	3	3	3	3	1	2	0	1	2	Second	1	2	0	0	1	1
301020330102	2	35	37.1	2	2	1	3	1	100	100	100	150	140	145	2	1	2	1	2	2	3	2	2	3	2	2	0	1	3	Poorest	4	2	0	2	2	1
303130090102	4	40	37.2	2	2	1	3	2	79	78	78.5	123	121	122	2	2	2	2	3	3	3	3	1	3	2	1	0	0	3	Middle	1	2	1	2	2	0
204030770101	2	63	37	1	1	1	2	2	71	64	67.5	116	114	115	2	1	1	2	2	3	1	2	4	3	2	1	0	0	2	Fourth	2	2	1	4	3	0
301030120101	2	999	37.1	1	2	2	2	2	87	81	84	115	113	114	2	1	2	2	2	3	2	3	2	3	2	1	0	0	3	Second	1	2	0	0	1	0
201031670202	2	58	25.4	2	2	2	3	2	100	92	96	150	147	148.5	2	2	2	2	3	3	3	3	3	2	2	2	0	1	2	Middle	1	2	0	0	1	1
201021520102	2	55	37.1	2	2	2	3	1	76	79	77.5	120	125	122.5	1	2	2	2	3	2	3	1	3	1	2	2	0	0	2	Richest	1	2	1	3	2	0
201100030101	2	54	37.1	1	1	1	3	2	84	83	83.5	145	128	136.5	2	2	2	2	2	2	3	2	2	2	2	2	0	0	2	Fourth	1	2	0	2	2	0
303140210102	1	58	37.2	1	1	2	3	2	104	100	102	152	145	148.5	2	2	1	2	3	3	3	1	3	3	2	2	0	2	3	Poorest	1	2	1	3	2	1
204160220101	2	54	37	1	1	2	2	2	83	79	81	143	141	142	2	2	2	2	2	2	2	1	2	1	2	2	0	1	2	Richest	2	2	1	3	2	1
302010150102	2	54	37.2	2	2	1	3	2	88	75	81.5	119	112	115.5	2	2	2	2	3	3	3	3	3	3	2	2	0	0	3	Richest	4	2	0	1	1	0
204100180102	2	50	37	2	2	2	2	2	60	60	60	110	100	105	2	2	2	2	3	1	1	2	3	2	2	2	0	0	2	Middle	4	2	1	1	1	0
202070190101	2	62	37.1	1	2	2	3	2	90	87	88.5	153	149	151	2	2	2	2	3	2	3	1	3	2	2	2	0	2	2	Fourth	1	2	1	1	1	1
204100440102	2	40	36.9	2	2	1	3	1	86	92	89	131	131	131	2	1	2	2	3	1	3	3	2	2	2	2	0	0	2	Richest	1	2	1	2	2	0
201021020101	2	70	37	1	2	1	2	2	85	83	84	150	162	156	2	2	2	2	2	1	2	3	2	1	2	2	0	2	2	Poorest	1	2	1	3	2	1
204240390102	4	48	36.9	2	2	2	3	1	60	60	60	100	100	100	2	1	2	2	2	2	3	2	2	2	2	2	0	0	2	Poorest	4	2	0	0	1	0
303120040101	2	60	37.1	1	2	1	3	2	92	84	88	154	148	151	2	2	2	2	2	3	3	3	2	3	2	2	0	2	3	Fourth	1	2	0	1	1	1
201021530102	2	63	36.9	2	2	2	3	2	65	64	64.5	106	113	109.5	1	2	2	2	3	1	3	3	3	2	2	2	0	0	2	Second	1	2	1	2	2	0
204240370102	2	NA	36.8	2	2	2	2	2	80	90	85	130	130	130	2	1	2	1	2	1	1	1	1	2	2	2	0	0	2	Richest	4	2	1	2	2	0
304130460101	2	56	37	1	1	2	3	2	93	84	88.5	129	126	127.5	2	1	1	2	2	1	2	2	2	2	2	1	0	0	3	Poorest	2	2	1	3	2	0
301010470301	2	58	36.9	1	1	1	3	1	90	85	87.5	152	148	150	2	1	1	2	2	1	2	3	2	3	2	2	0	1	3	Second	1	2	1	4	3	1
302240070101	4	NA	37.1	1	1	2	2	1	75	77	76	127	124	125.5	1	2	1	2	3	2	3	2	3	3	2	1	0	0	3	Second	1	2	0	3	2	0
204170360101	4	50	36.8	1	1	1	3	2	78	85	81.5	139	136	137.5	2	1	1	2	1	1	1	1	1	1	2	1	0	0	2	Poorest	1	2	1	5	3	0
304090050201	6	70	36.9	1	1	2	3	2	78	82	80	137	130	133.5	2	1	2	2	3	3	3	3	3	2	2	1	0	0	3	Poorest	1	2	0	1	1	0
201021380101	4	58	36.9	1	1	2	3	2	74	74	74	145	128	136.5	2	2	2	2	2	1	3	2	2	3	2	2	0	0	2	Middle	1	2	1	2	2	0
201020350103	5	NA	36.9	1	2	1	3	2	86	80	83	134	126	130	2	2	2	2	1	2	2	2	2	3	2	1	0	0	2	Middle	1	2	1	2	2	0
302010320102	5	58	37	2	2	2	3	1	124	101	112.5	187	164	175.5	1	2	2	2	2	1	1	3	1	1	1	1	1	3	3	Richest	1	2	1	3	2	1
303110140102	4	52	37	2	2	2	3	2	75	75	75	115	115	115	2	2	2	2	3	3	3	3	3	2	2	1	0	0	3	Richest	1	2	0	0	1	0
201031590202	1	52	54.9	1	1	2	2	2	87	84	85.5	137	140	138.5	2	2	2	2	2	1	2	2	2	2	2	2	0	0	2	Fourth	1	2	1	2	2	0
204230010101	2	NA	36.7	1	1	2	3	2	80	70	75	120	120	120	2	1	1	2	3	3	3	3	3	3	2	2	0	0	2	Fourth	1	2	0	2	2	0
302110020102	4	48	36.9	2	1	2	2	2	106	101	103.5	157	149	153	1	2	2	2	2	1	1	2	2	2	2	2	0	2	3	Richest	1	2	1	3	2	1
201021520101	2	59	36.7	1	2	2	3	2	77	74	75.5	125	127	126	2	2	2	2	3	3	3	3	3	3	2	2	0	0	2	Richest	1	2	0	0	1	0
301020990103	1	999	36.7	1	2	2	3	2	69	69	69	117	107	112	2	2	1	2	2	2	2	3	2	3	1	1	0	0	3	Middle	1	1	0	1	1	0
303040060202	2	45	36.8	2	2	2	3	2	89	90	89.5	127	125	126	2	1	2	2	2	2	3	2	2	2	2	2	0	0	3	Middle	1	2	0	0	1	0
302110100101	4	NA	36.8	1	1	2	3	1	94	95	94.5	138	143	140.5	2	2	1	2	3	3	3	3	3	3	2	2	0	1	3	Middle	1	2	0	2	2	1
303150260102	2	50	36.8	2	1	2	3	1	72	71	71.5	106	107	106.5	2	1	2	2	2	2	1	2	1	2	2	1	0	0	3	Middle	1	2	1	2	2	0
204140170101	4	NA	36.6	2	2	1	2	2	90	83	86.5	143	151	147	1	1	2	2	1	2	2	2	2	2	2	1	0	1	2	Fourth	1	2	1	3	2	1
204010670101	2	52	36.5	1	1	1	3	2	60	60	60	100	90	95	1	1	1	2	3	3	3	3	3	3	2	1	0	0	2	Richest	1	2	0	4	3	0
303040160101	2	59	36.7	1	2	2	3	2	70	57	63.5	129	113	121	1	1	1	2	2	2	3	1	2	2	1	1	0	0	3	Richest	1	2	1	3	2	0
303150320102	2	50	36.7	2	1	1	3	1	87	86	86.5	130	123	126.5	2	1	2	2	4	1	3	2	4	2	2	1	0	0	3	Richest	1	2	1	3	2	0
301090180102	2	40	36.6	2	2	2	3	1	80	77	78.5	133	122	127.5	2	1	2	2	2	3	1	3	2	3	2	1	0	0	3	Second	1	2	1	1	1	0
301130420101	2	58	36.5	1	2	2	3	2	76	69	72.5	110	114	112	2	2	1	2	2	3	2	3	2	3	1	2	0	0	3	Second	1	2	0	1	1	0
204031210301	2	55	36.4	1	2	2	3	1	50	60	55	110	110	110	2	2	1	2	1	2	3	2	1	2	2	2	0	0	2	Poorest	1	2	1	2	2	0
301110130101	4	55	36.5	1	1	2	2	2	66	70	68	132	120	126	1	2	1	2	4	2	1	2	4	3	2	2	0	0	3	Richest	1	2	1	4	3	0
204060010101	5	45	36.4	2	2	2	2	2	96	94	95	140	129	134.5	1	1	2	2	1	1	3	2	1	1	2	1	0	1	2	Middle	1	2	1	3	2	1
204220350102	2	52	36.4	2	2	2	3	1	84	80	82	134	123	128.5	2	1	2	2	3	1	3	2	3	1	1	1	0	0	2	Poorest	4	2	1	2	2	0
304130450301	2	48	36.5	1	2	1	3	1	76	74	75	126	120	123	2	1	2	2	3	3	3	3	3	3	1	1	0	0	3	Middle	1	2	0	1	1	0
304180160101	2	NA	36.5	1	2	2	3	2	86	79	82.5	153	136	144.5	2	2	2	2	1	3	3	3	2	3	2	1	0	1	3	Fourth	1	2	1	1	1	1
204170430102	4	51	36.4	2	2	1	3	1	80	70	75	130	130	130	2	2	2	2	2	2	2	3	2	2	2	2	0	0	2	Second	1	2	0	1	1	0
204010580101	5	43	36.4	2	2	2	2	1	60	60	60	90	100	95	2	2	2	1	1	1	1	2	1	2	2	1	0	0	2	Poorest	1	2	1	2	2	0
303150210101	2	59	36.5	1	2	2	2	1	89	84	86.5	149	133	141	1	1	1	2	1	3	1	3	2	2	1	2	0	1	3	Middle	1	2	1	3	2	1
201020880102	4	45	36.4	2	2	2	3	1	75	70	72.5	121	116	118.5	2	2	2	2	3	1	1	2	3	2	2	1	0	0	2	Second	1	2	1	1	1	0
201100410101	6	55	36.4	1	2	2	3	2	59	64	61.5	105	NA	102	2	1	2	2	2	2	2	2	2	2	2	2	0	0	2	Middle	1	2	0	0	1	0
204031070102	2	47	36.3	2	2	2	1	2	62	61	61.5	111	110	110.5	2	2	2	2	3	3	3	2	3	1	2	2	0	0	2	Middle	1	2	0	1	1	0
301010490301	2	50	36.4	1	2	2	3	2	94	100	97	141	145	143	2	2	2	2	3	1	3	1	3	2	2	2	0	1	3	Poorest	1	2	1	1	1	1
201100180101	4	NA	36.4	1	1	1	3	1	90	96	93	165	168	166.5	2	1	2	2	2	2	1	1	1	3	2	1	0	2	2	Second	1	2	1	3	2	1
303140230102	2	48	36.5	2	2	1	3	1	84	94	89	135	135	135	2	1	2	2	3	2	2	2	4	1	2	1	0	0	3	Second	1	2	0	2	2	0
303120280101	7	56	36.4	1	2	1	3	2	103	109	106	164	167	165.5	2	2	2	2	3	3	3	3	3	3	2	1	0	2	3	Middle	1	2	0	1	1	1
201020440101	4	67	36.3	1	2	2	3	1	73	70	71.5	135	126	130.5	2	1	2	2	2	1	2	2	2	2	2	1	0	0	2	Richest	1	2	1	1	1	0
301140310102	2	90	36.2	2	2	2	2	2	70	80	75	140	130	135	2	2	2	2	2	1	3	2	3	1	2	2	0	0	3	Middle	4	2	1	2	2	0
301010380102	2	39	36.2	2	2	1	2	1	94	77	85.5	119	107	113	2	1	2	2	2	1	3	1	1	2	2	1	0	0	3	Middle	1	2	1	2	2	0
201051750101	2	57	36.4	1	2	2	3	2	82	76	79	122	114	118	2	2	2	2	2	2	2	2	2	2	2	2	0	0	2	Richest	1	2	0	0	1	0
301140120102	2	54	36.2	2	2	2	2	2	74	72	73	125	127	126	2	1	2	2	3	1	2	3	3	2	2	2	0	0	3	Middle	1	2	1	1	1	0
204260090102	2	70	36.1	2	2	1	2	2	83	80	81.5	124	112	118	1	2	2	1	1	1	1	1	1	1	2	1	0	0	2	Poorest	1	2	1	5	3	0
201020800101	4	50	36.2	1	2	2	3	1	91	85	88	140	139	139.5	2	2	2	2	2	3	4	3	2	1	2	1	0	0	2	Richest	1	2	0	1	1	0
204010540101	2	NA	36.1	1	1	2	3	2	77	77	77	131	132	131.5	2	1	2	2	2	3	3	3	2	3	2	1	0	0	2	Second	1	2	0	1	1	0
201100090101	5	38	36.2	2	2	1	3	2	83	83	83	142	130	136	2	2	2	2	3	3	3	3	3	3	2	2	0	0	2	Middle	1	2	0	1	1	0
202060040102	2	NA	36.3	1	1	2	3	1	94	87	90.5	158	142	150	2	1	2	2	3	1	3	2	3	3	2	1	0	1	2	Middle	1	2	1	2	2	1
202050270101	4	46	36.3	2	2	2	3	2	81	77	79	116	121	118.5	1	1	2	2	4	3	3	3	4	3	2	1	0	0	2	Richest	1	2	0	1	1	0
204010570101	2	55	36.1	1	2	2	2	1	78	68	73	122	111	116.5	1	1	2	2	3	2	2	2	3	2	1	1	0	0	2	Fourth	1	2	0	1	1	0
204100320101	2	999	36.2	1	1	2	3	2	90	83	86.5	155	144	149.5	2	1	1	2	3	3	3	3	3	3	2	2	0	1	2	Middle	1	2	0	2	2	1
204100720101	2	999	36.1	1	1	1	3	2	81	80	80.5	134	128	131	2	1	1	2	2	2	1	1	1	2	1	1	0	0	2	Poorest	1	2	1	4	3	0
204130070101	4	NA	36.1	1	2	2	3	2	78	80	79	110	116	113	2	1	2	2	3	3	3	3	3	3	2	2	0	0	2	Fourth	1	2	0	0	1	0
301090150101	2	999	36.2	1	1	1	2	2	110	100	105	170	150	160	1	1	2	2	2	1	2	2	1	1	2	2	0	2	3	Poorest	1	2	1	5	3	1
302130070101	2	50	36.3	2	2	2	3	2	89	86	87.5	126	132	129	2	2	2	2	2	3	3	3	2	2	2	1	0	0	3	Richest	1	2	0	0	1	0
302170040101	2	999	36.3	2	2	1	3	2	69	65	67	113	103	108	2	2	2	2	3	3	3	3	3	3	2	2	0	0	3	Poorest	4	2	0	1	1	0
302240060101	2	65	36.3	1	1	1	3	1	66	64	65	112	111	111.5	2	1	1	2	3	3	3	3	3	3	2	1	0	0	3	Second	1	2	0	3	2	0
303120310101	4	999	36.3	1	2	2	3	2	62	61	61.5	115	121	118	1	2	1	2	3	3	3	3	3	3	2	1	0	0	3	Second	1	1	0	2	2	0
303150090101	4	40	36.3	1	1	1	2	1	82	86	84	130	134	132	2	1	2	2	2	2	2	2	2	3	1	1	0	0	3	Second	1	2	0	2	2	0
302100050202	4	NA	36.3	1	2	1	3	2	78	79	78.5	145	131	138	2	1	2	2	1	3	3	3	1	3	2	1	0	0	3	Fourth	1	2	1	2	2	0
302110140102	4	NA	36.3	1	2	2	2	1	83	89	86	131	140	135.5	2	2	2	2	2	2	2	2	2	2	2	2	0	0	3	Richest	1	2	0	0	1	0
304100070102	4	42	36.2	2	2	1	3	2	88	82	85	126	122	124	2	2	2	2	3	3	3	3	2	3	2	2	0	0	3	Poorest	1	2	0	1	1	0
304130160102	2	999	36.3	2	2	2	3	1	96	91	93.5	130	133	131.5	2	1	2	2	3	3	3	3	3	3	2	1	0	1	3	Poorest	1	2	0	0	1	1
201031240202	2	56	73.3	2	2	2	3	1	67	73	70	119	126	122.5	2	2	2	2	2	2	2	2	1	1	2	2	0	0	2	Poorest	4	2	1	2	2	0
303060080101	4	50	36.3	1	2	2	3	1	79	81	80	118	112	115	2	2	2	2	1	2	1	1	1	2	2	1	0	0	3	Middle	1	2	1	1	1	0
204140140101	4	45	36.1	1	2	2	3	2	70	80	75	130	130	130	2	1	2	2	3	1	3	3	3	3	2	1	0	0	2	Richest	1	1	1	1	1	0
204010750101	2	58	36.1	1	1	1	3	2	81	82	81.5	127	124	125.5	2	1	1	2	2	3	2	2	2	2	2	2	0	0	2	Fourth	1	2	0	3	2	0
303010060102	2	50	36.3	2	2	2	3	1	93	94	93.5	135	142	138.5	1	1	2	2	3	1	3	1	1	2	2	1	0	1	3	Richest	1	2	1	2	2	1
301010580102	1	999	36.1	1	2	2	3	2	70	70	70	120	120	120	2	1	2	2	2	2	2	2	2	3	1	2	0	0	3	Richest	1	2	0	0	1	0
201032100101	2	56	36.2	1	1	2	3	2	71	65	68	113	107	110	2	2	2	2	3	1	3	2	3	3	2	2	0	0	2	Fourth	6	2	1	2	2	0
304090730102	2	49	36.2	2	2	2	2	2	77	80	78.5	115	122	118.5	1	1	2	1	2	2	2	2	2	2	2	2	0	0	3	Fourth	1	2	0	2	2	0
304130100102	2	65	36.2	2	2	2	3	1	87	85	86	118	115	116.5	2	1	2	2	2	1	1	1	2	1	2	1	0	0	3	Middle	1	2	1	2	2	0
304150160102	2	42	36.1	2	2	1	3	2	105	104	104.5	160	140	150	2	1	2	2	2	2	2	2	2	1	2	2	0	2	3	Middle	1	2	0	2	2	1
201032110102	2	52	36.2	2	2	2	3	2	70	70	70	102	105	103.5	2	2	2	2	4	3	4	3	4	2	2	1	0	0	2	Second	4	2	0	0	1	0
204240440101	4	59	36	1	2	2	2	2	70	70	70	130	130	130	2	1	2	2	3	1	3	3	3	2	2	1	0	0	2	Middle	1	2	1	1	1	0
204190110101	5	40	36	2	2	2	2	1	73	71	72	125	111	118	2	1	2	2	2	1	1	2	2	1	2	1	0	0	2	Second	1	2	1	2	2	0
204070080102	2	47	36	2	2	2	2	2	108	94	101	168	147	157.5	2	2	2	2	3	2	2	3	3	2	2	2	0	2	2	Second	1	2	0	0	1	1
301140160101	4	999	36	1	1	2	2	2	110	109	109.5	175	168	171.5	1	2	1	2	3	1	3	3	3	2	2	2	0	2	3	Poorest	6	1	1	4	3	1
201040540101	2	49	36	2	2	2	2	2	90	89	89.5	136	141	138.5	2	2	2	2	3	1	3	3	3	3	2	2	0	0	2	Fourth	2	2	1	1	1	0
301020590102	2	47	36	2	2	2	2	1	96	96	96	159	138	148.5	2	1	2	2	2	1	1	1	1	2	2	1	1	1	3	Second	1	2	1	1	1	1
301021220103	1	53	36	1	1	1	3	2	75	79	77	121	147	134	2	1	1	2	2	2	3	3	2	3	2	1	0	0	3	Second	1	2	0	3	2	0
201021780101	2	56	36	1	2	2	3	1	68	63	65.5	113	118	115.5	2	2	2	2	3	3	3	3	3	3	2	2	0	0	2	Fourth	1	2	0	0	1	0
304040010101	4	NA	36	1	2	2	3	2	70	72	71	126	127	126.5	2	1	2	2	3	1	2	2	3	3	1	1	0	0	3	Middle	1	1	1	1	1	0
303110290102	2	40	36.1	2	2	2	3	2	76	77	76.5	121	122	121.5	2	1	2	2	3	1	3	1	1	2	2	1	0	0	3	Middle	1	2	1	1	1	0
303160190103	2	62	36.1	2	2	2	3	2	103	91	97	155	151	153	1	1	2	2	3	1	3	2	3	3	1	2	0	2	3	Middle	1	2	1	2	2	1
303050170101	4	NA	36.1	1	2	1	3	1	91	92	91.5	134	134	134	2	1	1	2	3	3	3	3	3	3	2	2	0	1	3	Second	1	2	0	2	2	1
204010310101	2	52	35.8	1	2	2	3	2	60	60	60	110	120	115	2	2	2	2	3	3	3	3	3	2	2	2	0	0	2	Poorest	1	2	0	0	1	0
304160010101	4	68	35.9	1	2	2	2	2	63	59	61	138	123	130.5	2	2	2	2	2	2	2	2	2	3	2	1	0	0	3	Middle	1	2	0	0	1	0
303090010101	4	60	36	1	1	1	2	2	101	98	99.5	180	175	177.5	2	1	1	2	3	3	3	3	3	3	2	1	0	2	3	Middle	1	2	0	3	2	1
204031200101	2	50	35.8	1	2	2	3	2	70	70	70	140	130	135	2	1	2	2	2	2	3	3	2	3	2	2	0	0	2	Poorest	1	2	0	0	1	0
204220220102	4	51	35.7	2	2	2	3	2	90	90	90	160	150	155	2	2	2	2	2	1	1	2	1	1	2	1	0	2	2	Fourth	1	2	1	2	2	1
204160220102	2	45	35.7	2	2	2	2	1	96	89	92.5	143	135	139	2	1	2	2	2	2	2	2	2	1	2	1	0	1	2	Richest	4	2	0	1	1	1
204240040101	2	NA	35.8	1	1	2	3	1	104	88	96	168	160	164	2	2	2	2	2	1	2	1	2	3	2	2	0	2	2	Fourth	1	2	1	2	2	1
301080080102	2	56	35.8	2	1	2	3	2	74	71	72.5	121	111	116	2	2	2	2	2	1	2	2	2	2	2	2	0	0	3	Middle	1	2	1	2	2	0
303050130102	4	NA	35.9	2	2	2	3	2	73	67	70	113	111	112	1	1	2	2	3	3	3	3	3	3	1	2	0	0	3	Richest	1	2	0	1	1	0
302010330101	2	60	35.9	1	1	2	3	2	89	79	84	143	124	133.5	1	2	1	2	3	3	3	3	3	3	2	2	0	0	3	Poorest	1	2	0	3	2	0
304110120102	5	40	35.8	2	2	2	2	1	86	81	83.5	122	122	122	2	2	2	2	2	2	2	3	2	3	2	2	0	0	3	Middle	1	1	0	0	1	0
204031420101	2	NA	35.7	1	2	1	3	1	61	66	63.5	116	114	115	2	2	2	2	3	1	2	3	3	3	1	1	0	0	2	Poorest	1	2	1	2	2	0
302020030101	4	55	35.9	1	2	2	3	2	93	89	91	129	126	127.5	2	2	2	2	3	3	3	3	3	3	2	2	0	1	3	Fourth	1	2	0	0	1	1
301120090101	2	50	35.7	1	1	2	3	2	60	60	60	111	107	109	2	1	1	2	2	1	2	2	1	3	2	1	0	0	3	Second	1	2	1	3	2	0
204240230101	6	45	35.6	2	2	1	3	1	60	70	65	100	100	100	1	2	2	2	2	2	2	3	2	2	2	1	0	0	2	Poorest	1	2	0	2	2	0
204031280101	2	70	35.6	1	2	2	1	2	70	80	75	120	110	115	1	2	2	1	2	1	3	2	2	2	2	2	0	0	2	Poorest	1	2	1	3	2	0
204030580102	2	49	35.6	2	2	2	3	2	84	71	77.5	139	139	139	2	2	2	2	3	2	2	2	3	1	2	2	0	0	2	Fourth	1	2	0	1	1	0
301130190101	2	57	35.7	2	2	2	2	2	74	70	72	120	112	116	2	1	2	2	2	2	2	2	2	2	2	2	0	0	3	Poorest	1	2	0	0	1	0
301010590202	2	62	35.7	1	2	1	3	1	82	84	83	145	138	141.5	2	1	2	2	2	2	2	2	2	2	1	1	0	1	3	Poorest	1	2	0	1	1	1
201030720102	4	49	35.8	2	1	2	3	1	67	70	68.5	103	102	102.5	2	2	2	2	2	2	3	2	2	3	2	2	0	0	2	Middle	1	2	0	1	1	0
204030190101	2	65	35.6	1	2	1	2	1	97	75	86	145	133	139	2	2	1	2	2	2	2	2	2	2	2	1	0	0	2	Second	1	2	0	2	2	0
304060060101	4	52	35.7	1	1	2	3	2	81	82	81.5	145	142	143.5	2	1	2	2	4	3	3	3	4	3	2	2	0	1	3	Richest	1	2	0	1	1	1
304130460102	2	50	35.7	2	2	2	3	2	87	86	86.5	121	116	118.5	2	1	2	2	3	2	2	2	3	1	2	2	0	0	3	Poorest	2	2	0	1	1	0
301120100101	2	999	35.7	1	1	1	3	2	50	50	50	100	110	105	2	1	1	2	2	3	3	3	3	3	2	1	0	0	3	Fourth	1	2	0	3	2	0
201040040101	2	50	35.7	1	2	1	3	2	81	84	82.5	144	146	145	2	1	2	2	3	1	3	3	3	1	2	2	0	1	2	Richest	1	2	1	3	2	1
204230080101	5	51	35.6	2	1	1	3	2	76	77	76.5	114	113	113.5	2	1	2	2	2	2	2	2	2	2	1	1	0	0	2	Second	1	2	0	2	2	0
204100710101	2	65	35.6	1	2	2	3	2	63	70	66.5	110	110	110	2	2	2	2	3	3	3	3	3	3	2	2	0	0	2	Second	1	2	0	0	1	0
301021230102	4	NA	35.6	2	2	2	3	1	73	75	74	121	113	117	2	1	2	2	3	3	3	3	3	3	1	1	0	0	3	Richest	1	2	0	0	1	0
301010610102	4	50	35.6	2	2	1	2	2	82	74	78	141	134	137.5	2	2	2	2	2	2	2	2	2	2	2	1	0	0	3	Richest	1	2	0	1	1	0
201021370101	4	63	35.6	2	2	2	3	2	65	73	69	115	109	112	2	2	2	2	2	1	3	2	2	2	2	2	0	0	2	Fourth	1	2	1	1	1	0
301020760102	2	45	35.5	2	2	1	3	1	86	82	84	123	126	124.5	2	1	2	2	3	2	1	2	3	2	2	1	0	0	3	Richest	1	2	1	2	2	0
201031240102	2	66	18.9	2	2	2	3	1	84	88	86	124	130	127	2	2	2	2	2	2	1	2	1	1	2	2	0	0	2	Second	1	2	1	2	2	0
204010980102	2	62	35.4	2	2	2	3	2	72	80	76	125	119	122	2	1	2	2	2	3	2	3	2	2	2	2	0	0	2	Richest	4	2	0	0	1	0
204030650102	4	50	35.4	2	2	2	2	1	71	73	72	117	119	118	2	1	2	2	2	2	1	2	2	2	1	1	0	0	2	Second	4	2	1	1	1	0
201020170102	2	40	35.5	1	2	2	3	1	68	66	67	115	114	114.5	2	2	2	2	1	3	3	3	1	2	2	1	0	0	2	Fourth	1	2	1	1	1	0
204030540102	2	50	35.4	2	1	1	3	2	59	54	56.5	100	95	97.5	2	2	2	2	3	3	3	3	3	2	2	2	0	0	2	Richest	4	2	0	2	2	0
204130020102	2	42	35.4	2	2	2	3	1	77	73	75	107	109	108	2	2	2	2	3	3	3	3	3	2	2	1	0	0	2	Second	1	2	0	0	1	0
304010180101	4	55	35.6	1	2	2	2	2	85	74	79.5	126	107	116.5	2	2	2	2	2	2	2	2	2	2	2	2	0	0	3	Richest	1	2	0	0	1	0
303020350102	2	NA	35.5	2	2	1	3	2	81	80	80.5	159	145	152	1	1	2	2	3	3	3	3	3	3	2	2	0	2	3	Poorest	4	2	0	2	2	1
201021380102	4	47	35.4	2	1	2	2	2	96	92	94	160	149	154.5	2	1	2	2	2	1	2	2	2	2	2	1	0	2	2	Middle	1	2	1	2	2	1
204100660101	2	58	35.4	1	1	2	3	1	66	71	68.5	121	121	121	2	1	2	2	2	3	3	3	4	3	1	2	0	0	2	Richest	1	2	0	1	1	0
301110260101	2	50	35.3	1	2	2	3	2	60	70	65	110	100	105	2	1	2	2	2	2	3	2	2	3	1	2	0	0	3	Fourth	1	2	0	0	1	0
302030200102	2	40	35.5	2	2	2	3	1	109	101	105	158	140	149	1	1	2	2	3	1	3	3	1	3	2	1	0	2	3	Richest	1	2	1	2	2	1
202020070101	5	40	35.4	2	2	2	2	2	85	88	86.5	129	139	134	2	2	2	2	3	3	3	3	3	1	2	2	0	0	2	Poorest	1	1	0	1	1	0
304090490101	2	70	35.4	1	1	1	1	1	58	60	59	136	117	126.5	1	1	2	2	2	1	2	2	2	1	2	1	0	0	3	Richest	1	2	1	5	3	0
201020360102	2	50	35.3	2	2	1	2	1	67	64	65.5	112	109	110.5	1	2	2	1	2	2	2	2	2	1	2	1	0	0	2	Poorest	1	2	0	4	3	0
204260220101	5	70	35.2	1	2	2	3	2	60	60	60	110	100	105	1	1	1	2	3	1	3	2	3	2	2	2	0	0	2	Second	1	2	1	3	2	0
204031170102	4	66	35.2	2	2	2	3	1	110	100	105	180	180	180	2	1	2	2	3	3	3	3	3	1	2	1	1	2	2	Second	1	2	0	1	1	1
204160100102	2	54	35.3	1	2	2	2	2	83	69	76	122	122	122	2	2	2	2	4	3	3	3	3	2	2	2	0	0	2	Richest	1	2	0	0	1	0
201020210101	2	43	35.2	2	1	2	3	1	107	101	104	184	177	180.5	2	1	2	2	1	1	2	2	1	1	2	1	0	3	2	Richest	1	2	1	3	2	1
201060070102	2	64	35.3	2	2	2	2	2	75	80	77.5	121	114	117.5	2	2	2	2	2	2	2	2	2	2	2	1	0	0	2	Richest	4	2	0	0	1	0
301010590101	2	999	35.3	1	2	2	3	2	90	80	85	140	130	135	2	2	2	2	3	3	3	3	3	3	2	2	0	0	3	Poorest	1	2	0	0	1	0
201060070101	2	55	35.3	1	1	2	2	2	84	75	79.5	136	127	131.5	2	2	2	2	2	2	3	2	2	1	1	1	0	0	2	Richest	1	2	0	2	2	0
303090180101	4	NA	35.4	1	1	1	3	1	80	83	81.5	132	130	131	2	2	2	2	3	3	3	3	3	3	2	1	0	0	3	Richest	1	2	0	2	2	0
204010060101	5	51	35.2	2	2	2	3	1	79	73	76	130	116	123	2	1	2	1	3	2	3	2	3	2	2	1	0	0	2	Poorest	1	2	0	1	1	0
204260070102	2	72	35.2	2	2	1	3	1	60	60	60	100	90	95	1	2	2	2	2	2	3	2	2	2	2	2	0	0	2	Poorest	1	2	0	2	2	0
201021390102	4	55	35.3	2	2	2	3	1	69	78	73.5	116	127	121.5	1	1	2	2	2	1	2	2	2	2	2	1	0	0	2	Middle	1	2	1	2	2	0
301020170101	2	55	35.2	1	2	2	3	1	85	80	82.5	129	121	125	2	1	1	2	1	2	2	2	1	2	2	1	0	0	3	Second	1	2	1	2	2	0
204031150101	4	NA	35.1	1	1	1	3	2	70	70	70	110	120	115	2	2	1	2	3	3	3	3	3	2	2	2	0	0	2	Poorest	1	2	0	3	2	0
204010750102	2	42	35.1	2	2	1	2	1	80	60	70	130	130	130	2	1	2	2	2	2	2	2	2	2	2	1	0	0	2	Fourth	4	2	0	1	1	0
301110280101	2	53	35.2	1	2	1	3	2	80	90	85	130	130	130	2	2	2	2	2	1	1	2	2	2	2	2	0	0	3	Richest	1	2	1	2	2	0
201010070102	2	45	35.3	2	1	2	3	2	87	83	85	123	122	122.5	2	2	2	2	2	2	3	2	2	2	2	1	0	0	2	Middle	1	1	0	1	1	0
201010090102	2	47	35.3	2	2	2	2	1	89	95	92	144	141	142.5	2	1	2	2	2	2	3	2	2	2	2	1	0	1	2	Middle	1	2	0	0	1	1
201060010102	1	NA	35.2	1	2	2	3	1	62	59	60.5	101	96	98.5	2	1	2	2	2	2	2	2	2	3	2	1	0	0	2	Richest	1	2	0	0	1	0
204100320102	4	50	35.2	2	2	2	3	2	80	72	76	131	114	122.5	2	2	2	2	3	1	3	2	3	2	2	1	0	0	2	Fourth	1	2	1	1	1	0
201040250103	2	40	35.1	2	2	1	3	1	85	86	85.5	157	150	153.5	2	1	2	2	3	3	3	3	3	2	2	1	0	2	2	Middle	1	2	0	1	1	1
301110030103	5	999	35.2	2	2	2	2	1	79	76	77.5	123	117	120	2	1	2	2	2	2	3	2	2	3	2	1	0	0	3	Poorest	1	1	0	0	1	0
302030040101	2	43	35.2	2	2	1	3	1	116	113	114.5	199	187	193	2	2	2	2	3	3	3	3	3	1	2	1	0	3	3	Poorest	4	2	0	2	2	1
302080020101	1	NA	35.2	1	2	2	2	1	74	68	71	112	110	111	2	1	2	2	3	1	3	3	2	2	2	2	0	0	3	Middle	1	1	1	1	1	0
302180020101	2	53	35.1	2	2	2	2	1	70	60	65	110	110	110	2	1	2	2	2	1	2	2	2	2	2	1	0	0	3	Second	1	2	1	1	1	0
302180180101	2	43	35.3	1	2	2	3	2	81	77	79	124	119	121.5	2	1	1	2	3	3	3	3	3	3	2	2	0	0	3	Second	1	2	0	1	1	0
303070070101	4	68	35.3	1	2	2	3	2	91	90	90.5	145	130	137.5	1	2	2	2	3	3	3	3	3	3	2	1	0	1	3	Middle	1	2	0	1	1	1
303170100102	2	999	35.3	1	1	2	3	2	91	107	NA	147	163	155	1	1	1	2	3	3	3	3	3	3	2	2	0	2	3	Richest	1	2	0	3	2	1
301030160101	4	53	35.3	1	2	2	3	2	97	85	91	134	131	132.5	1	1	2	2	1	3	1	3	2	3	1	1	0	1	3	Middle	1	2	1	2	2	1
301030360102	4	NA	35.3	1	2	1	3	2	83	75	79	111	103	107	2	1	2	2	3	3	3	3	3	3	2	1	0	0	3	Fourth	1	1	0	1	1	0
301140570102	1	70	35.3	1	1	1	2	2	83	78	80.5	123	112	117.5	2	2	1	2	2	3	3	2	2	2	2	2	0	0	3	Middle	1	1	0	3	2	0
201030010102	2	NA	35.2	2	2	2	2	2	78	83	80.5	122	122	122	1	1	2	2	1	2	1	2	2	2	2	1	0	0	2	Poorest	4	2	1	2	2	0
301011040101	4	NA	35.1	1	2	2	3	1	80	83	81.5	122	128	125	2	2	2	1	2	2	3	1	2	1	2	1	0	0	3	Poorest	1	2	1	3	2	0
201031870101	2	999	35.2	1	2	1	3	2	80	73	76.5	144	136	140	1	2	2	2	3	3	3	3	3	3	2	2	0	1	2	Second	1	2	0	2	2	1
303120120101	2	NA	35.2	1	2	2	3	2	89	80	84.5	135	133	134	2	2	2	2	3	2	3	2	3	3	2	2	0	0	3	Fourth	2	2	0	0	1	0
304090470102	2	999	35.1	2	2	2	3	2	68	64	66	112	105	108.5	2	2	2	2	2	2	1	2	2	2	2	1	0	0	3	Fourth	1	2	1	1	1	0
303070020102	2	45	35.2	2	2	2	2	2	75	75	75	132	114	123	2	1	2	2	2	3	2	3	2	2	2	1	0	0	3	Middle	1	2	0	0	1	0
204010640101	2	83	35	1	1	1	3	1	69	81	75	125	131	128	1	1	2	1	1	2	1	1	1	3	2	2	0	0	2	Richest	1	2	1	5	3	0
301030210102	2	NA	35	2	2	1	3	1	100	90	95	140	140	140	2	2	2	1	3	3	1	3	1	1	2	2	0	1	3	Poorest	1	2	1	4	3	1
201030690101	1	999	35.1	1	1	2	3	2	84	85	84.5	139	151	145	2	2	1	2	3	3	3	3	2	3	1	2	0	1	2	Second	1	1	0	2	2	1
303030010101	4	45	35.2	1	1	2	3	2	71	75	73	141	133	137	2	1	2	2	3	3	3	3	3	3	2	1	0	0	3	Richest	1	2	0	1	1	0
301110330102	2	50	35	2	2	2	3	2	110	110	110	180	180	180	2	2	2	2	3	3	3	3	3	1	2	2	0	2	3	Richest	1	2	0	1	1	1
302020060101	5	55	35.1	1	2	2	3	2	80	87	83.5	124	124	124	1	2	2	2	2	2	2	2	2	1	2	2	0	0	3	Second	1	2	0	2	2	0
204260300302	2	60	34.9	2	2	2	3	2	60	60	60	110	110	110	1	1	2	2	3	2	3	1	1	2	1	1	0	0	2	Fourth	4	2	1	2	2	0
303130010102	4	42	35.1	2	2	2	3	2	61	65	63	111	116	113.5	2	1	2	2	3	3	3	3	2	2	2	1	0	0	3	Richest	1	2	0	0	1	0
301010470302	2	58	35	2	1	2	3	1	76	76	76	120	116	118	1	1	2	2	3	1	2	2	3	1	2	2	0	0	3	Second	1	2	1	4	3	0
304080510102	1	999	35	1	2	2	3	2	63	66	64.5	110	103	106.5	1	2	1	2	2	2	2	2	2	3	2	2	0	0	3	Middle	1	2	0	2	2	0
303040020103	1	999	35.1	2	2	2	3	2	82	81	81.5	122	118	120	2	1	2	1	3	3	3	3	3	3	2	2	0	0	3	Richest	1	2	0	1	1	0
304130450202	2	48	35	2	1	2	2	2	71	71	71	93	97	95	2	2	2	2	3	2	3	2	3	2	2	2	0	0	3	Middle	4	2	0	1	1	0
303140170102	5	52	35.1	2	1	1	2	1	91	91	91	161	149	155	1	2	2	2	3	1	3	2	3	2	2	2	0	2	3	Middle	1	2	1	4	3	1
301020590101	2	50	34.9	1	2	1	2	2	78	79	78.5	145	145	145	2	1	2	2	3	3	3	3	3	3	2	1	0	1	3	Second	1	2	0	1	1	1
303020200102	4	47	35	2	2	2	2	1	90	86	88	135	123	129	2	1	2	2	2	3	2	2	2	2	2	2	0	0	3	Fourth	1	2	0	0	1	0
204260190102	2	56	34.8	2	2	2	2	1	80	70	75	120	120	120	2	2	2	2	3	2	3	2	3	1	2	1	0	0	2	Fourth	1	2	0	1	1	0
301020230102	4	49	34.9	1	1	1	3	1	76	75	75.5	116	117	116.5	1	1	1	2	3	3	1	3	3	1	2	1	0	0	2	Middle	1	2	1	6	3	0
201030190101	2	NA	34.8	2	2	2	3	1	85	90	87.5	135	130	132.5	2	2	2	2	2	2	1	2	2	2	2	2	0	0	3	Fourth	1	2	1	1	1	0
201020360101	2	65	34.8	1	1	2	3	2	100	102	101	168	159	163.5	2	2	2	2	3	2	3	2	3	1	2	1	0	2	2	Poorest	1	2	0	2	2	1
204010640102	2	52	34.7	2	2	2	3	2	60	60	60	100	110	105	1	2	2	2	2	1	3	2	4	2	2	2	0	0	2	Richest	1	2	1	2	2	0
301030320101	2	65	34.8	1	1	1	3	2	69	63	66	127	112	119.5	2	1	2	2	2	2	2	2	2	3	2	1	0	0	3	Middle	1	2	0	2	2	0
201020780101	2	NA	34.8	1	2	1	2	2	107	104	105.5	167	158	162.5	2	2	2	2	3	3	3	3	3	2	2	2	0	2	2	Fourth	1	2	0	1	1	1
204030910101	2	48	34.7	1	1	1	3	1	75	78	76.5	118	117	117.5	2	2	1	2	2	1	2	2	2	2	2	2	0	0	2	Second	1	2	1	4	3	0
201021600102	4	58	34.8	2	2	2	3	2	83	80	81.5	114	107	110.5	2	2	2	2	3	2	3	3	2	2	1	1	0	0	2	Middle	1	2	0	0	1	0
303110080101	2	60	34.9	1	2	1	3	2	79	75	77	145	132	138.5	2	1	2	2	2	2	1	2	2	3	2	2	0	0	3	Fourth	1	2	1	2	2	0
301010460102	2	45	34.8	2	2	1	2	1	70	70	70	101	100	100.5	1	1	2	2	1	1	1	1	1	2	2	1	0	0	3	Poorest	1	2	1	3	2	0
204160250101	2	45	34.7	1	2	2	3	2	60	60	60	100	100	100	2	1	1	2	3	3	3	2	3	2	1	1	0	0	2	Fourth	1	2	0	1	1	0
204060140102	4	50	34.7	2	1	2	3	2	70	80	75	130	120	125	2	1	2	2	2	1	2	2	2	2	1	1	0	0	2	Second	1	2	1	2	2	0
301010790102	2	NA	34.8	2	2	1	2	1	107	106	106.5	151	150	150.5	2	1	2	2	3	3	1	3	1	1	2	1	0	2	3	Second	4	2	1	3	2	1
204170050102	4	37	34.7	2	2	2	2	1	69	75	72	120	112	116	2	2	2	2	2	1	1	2	2	2	2	2	0	0	2	Fourth	4	2	1	1	1	0
302070170102	2	55	34.9	2	2	2	3	1	105	103	104	161	156	158.5	2	1	2	1	2	1	2	2	2	1	2	1	0	2	3	Middle	1	1	1	3	2	1
201031760102	2	43	47.7	2	2	2	3	1	79	77	78	122	115	118.5	2	2	2	1	2	2	1	1	2	2	2	2	0	0	2	Second	4	2	1	2	2	0
301090040101	2	55	34.7	1	2	2	3	2	76	74	75	137	129	133	2	2	2	2	1	3	1	3	3	3	2	1	0	0	3	Fourth	1	2	1	1	1	0
201020760101	2	52	34.7	1	2	2	2	2	120	139	129.5	224	234	229	2	2	2	2	2	1	2	2	2	1	2	2	0	3	2	Middle	1	2	1	2	2	1
301020460101	4	NA	34.7	1	2	2	2	2	76	78	77	127	110	118.5	1	2	2	2	1	1	3	2	1	2	2	2	0	0	3	Fourth	1	2	1	2	2	0
303130070102	4	43	34.8	2	2	1	3	1	105	NA	102	153	144	148.5	2	1	2	2	3	3	3	3	3	3	2	1	0	2	3	Middle	1	2	0	1	1	1
201032730102	2	54	34.8	2	2	2	3	2	76	74	75	120	120	120	2	1	2	2	2	2	2	2	4	1	2	2	0	0	2	Middle	4	2	0	1	1	0
303020180103	1	51	34.8	2	2	2	3	2	84	74	79	128	117	122.5	1	1	2	2	3	3	3	3	3	2	2	2	0	0	3	Richest	1	2	0	1	1	0
204220100101	4	59	34.6	1	1	1	3	2	77	78	77.5	134	133	133.5	2	2	2	2	2	2	2	2	2	3	2	2	0	0	2	Middle	1	2	0	2	2	0
304090100201	4	NA	34.7	1	1	2	3	2	80	79	79.5	136	132	134	2	2	2	2	3	3	3	3	3	3	2	2	0	0	3	Poorest	1	2	0	1	1	0
301080050101	2	50	34.8	1	2	2	3	2	95	NA	97	147	147	147	2	2	2	2	3	3	3	3	3	2	1	2	0	1	3	Second	1	2	0	0	1	1
201100430101	2	NA	34.6	1	1	1	3	2	63	52	57.5	108	94	101	1	1	2	2	3	1	3	3	3	3	1	1	0	0	2	Fourth	1	2	1	4	3	0
201031830102	2	41	34.7	2	2	1	3	2	87	79	83	127	114	120.5	2	2	2	2	2	1	2	2	2	2	2	1	0	0	2	Poorest	4	2	1	2	2	0
201032120103	1	NA	34.7	1	1	2	3	2	90	83	86.5	140	124	132	2	2	1	2	2	2	2	2	2	2	2	2	0	0	2	Second	1	2	0	2	2	0
303010250101	2	49	34.7	1	2	1	3	2	81	83	82	140	137	138.5	1	2	2	2	2	2	3	1	1	3	2	2	0	0	3	Middle	1	2	1	3	2	0
304150050107	1	52	34.6	1	2	1	2	1	95	84	89.5	162	143	152.5	2	1	1	2	3	3	3	1	1	2	2	1	0	2	3	Fourth	1	2	1	3	2	1
204010140101	2	52	34.5	1	1	1	3	2	78	79	78.5	137	131	134	2	2	1	2	3	3	2	1	1	2	2	2	0	0	2	Second	1	2	1	4	3	0
201021630101	7	42	34.6	2	2	2	3	2	82	78	80	114	111	112.5	2	1	2	1	2	2	1	2	3	2	2	2	0	0	2	Second	1	2	1	2	2	0
304050070102	4	NA	34.6	2	1	2	3	2	56	57	56.5	93	93	93	1	2	2	2	3	3	3	3	3	3	2	2	0	0	3	Second	1	1	0	2	2	0
301020080102	4	48	34.5	2	2	2	3	1	70	70	70	130	120	125	1	2	2	2	2	2	3	2	2	2	2	2	0	0	3	Second	1	2	0	1	1	0
301090010101	2	50	34.5	1	2	2	3	2	72	78	75	117	122	119.5	2	2	2	2	2	3	3	3	2	2	1	2	0	0	3	Fourth	1	2	0	0	1	0
303120120201	7	NA	34.6	2	2	1	3	2	53	62	57.5	103	107	105	2	2	2	2	4	3	3	3	3	3	2	2	0	0	3	Poorest	4	2	0	1	1	0
301021170101	2	65	34.5	1	1	2	3	2	105	117	111	158	162	160	2	2	2	2	2	2	2	1	3	3	2	2	0	3	3	Richest	1	2	1	2	2	1
201031670201	2	999	30.9	1	2	1	3	1	71	75	73	120	128	124	2	2	2	2	2	3	2	3	2	2	2	2	0	0	2	Middle	1	2	0	1	1	0
301130110101	4	999	34.5	1	2	2	3	2	75	72	73.5	121	133	127	2	1	2	2	2	2	2	2	2	3	1	1	0	0	3	Richest	1	2	0	0	1	0
201020490102	1	NA	34.5	2	2	2	3	2	107	106	106.5	158	147	152.5	2	2	2	2	1	1	3	3	1	3	2	2	0	2	2	Fourth	1	2	1	1	1	1
302010330102	2	999	34.6	2	2	1	3	1	89	91	90	125	128	126.5	1	2	2	2	2	2	2	2	2	1	1	1	0	1	3	Poorest	1	2	0	3	2	1
201031600102	2	62	48.1	2	2	2	2	2	71	73	72	108	102	105	2	2	2	1	2	1	2	2	2	2	2	2	0	0	2	Second	1	2	1	2	2	0
301040150102	2	58	34.5	2	2	1	2	1	81	74	77.5	123	114	118.5	1	1	2	2	2	3	2	3	4	2	1	2	0	0	3	Middle	1	2	0	2	2	0
204170300102	2	70	34.4	2	2	2	3	2	83	83	83	140	132	136	2	1	2	2	4	3	3	3	3	2	2	1	0	0	2	Second	4	2	0	0	1	0
301130110102	4	51	34.5	2	2	2	3	2	80	83	81.5	116	116	116	2	1	2	2	3	3	3	3	3	3	2	1	0	0	3	Richest	4	1	0	0	1	0
204030330102	4	45	34.4	2	2	1	2	1	106	105	105.5	168	164	166	1	1	2	2	2	1	2	2	1	1	2	1	0	2	2	Fourth	1	2	1	4	3	1
204110030101	6	999	34.4	2	2	2	3	1	80	80	80	120	120	120	2	2	2	2	3	3	3	3	3	3	2	1	0	0	2	Second	1	2	0	0	1	0
302240250101	2	999	34.6	1	2	2	3	2	84	83	83.5	132	133	132.5	2	1	2	2	3	3	3	3	3	3	2	2	0	0	3	Middle	1	2	0	0	1	0
204030180102	2	42	34.3	2	2	1	3	1	110	100	105	200	180	190	2	2	2	2	2	2	2	2	3	2	1	1	0	3	2	Second	1	2	0	1	1	1
301010460101	2	48	34.6	1	2	1	3	1	68	69	68.5	126	113	119.5	2	2	2	2	2	1	2	1	2	2	2	1	0	0	3	Poorest	1	2	1	2	2	0
304090490102	2	999	34.4	2	2	2	3	2	81	76	78.5	125	121	123	1	2	2	1	2	2	1	2	2	2	2	2	0	0	3	Richest	1	2	1	3	2	0
301021220104	1	52	34.3	2	2	2	3	1	77	72	74.5	121	115	118	2	2	2	2	2	1	2	2	1	2	2	2	0	0	3	Second	1	2	1	1	1	0
304110260201	5	NA	34.4	2	2	2	3	1	90	92	91	141	139	140	2	2	2	2	1	2	3	3	3	3	1	1	0	1	3	Middle	1	1	1	1	1	1
301130010102	2	40	34.3	2	1	1	3	2	80	75	77.5	125	110	117.5	2	1	2	2	3	3	3	3	3	3	2	2	0	0	3	Second	1	1	0	2	2	0
204160370101	2	NA	34.3	1	1	2	3	2	60	60	60	110	110	110	2	1	1	2	3	2	3	3	3	3	2	2	0	0	2	Fourth	1	2	0	2	2	0
301030260101	2	55	34.3	1	1	1	3	1	78	73	75.5	121	119	120	2	1	2	2	2	1	2	2	2	2	2	1	0	0	3	Fourth	1	2	1	3	2	0
301110360102	2	43	34.3	2	2	2	3	1	72	60	66	108	106	107	2	2	2	2	2	2	3	2	2	2	2	2	0	0	3	Middle	1	2	0	0	1	0
201020500102	4	54	34.3	2	2	1	3	1	66	67	66.5	114	115	114.5	2	1	2	1	2	2	1	2	2	2	2	2	0	0	2	Second	1	2	1	3	2	0
302020060103	2	52	34.4	1	1	1	3	2	NA	95	97	147	142	144.5	2	1	2	1	2	1	2	3	2	3	2	2	0	1	3	Second	1	2	1	4	3	1
303110150102	2	48	34.4	2	2	2	3	2	87	86	86.5	135	133	134	1	1	2	2	2	1	2	2	1	2	2	1	0	0	3	Poorest	4	2	1	2	2	0
204060020101	4	56	34.2	1	1	1	3	1	79	87	83	132	144	138	2	2	2	2	3	1	3	3	3	3	2	1	0	0	2	Middle	1	2	1	3	2	0
204010540102	2	49	34.2	2	2	2	3	2	77	68	72.5	112	118	115	2	2	2	2	2	2	3	2	2	2	2	2	0	0	2	Second	1	2	0	0	1	0
202080020102	2	43	34.3	2	2	2	2	1	87	88	87.5	143	151	147	2	2	2	2	3	2	3	1	3	2	2	1	0	1	2	Fourth	1	2	1	1	1	1
201031390102	2	41	31.1	2	2	2	3	2	77	76	76.5	121	116	118.5	2	2	2	2	3	3	3	3	2	2	2	2	0	0	2	Second	1	2	0	0	1	0
302070150102	2	52	34.3	2	2	1	3	2	79	86	82.5	125	126	125.5	2	2	2	2	2	1	3	3	2	2	2	2	0	0	3	Fourth	1	2	1	2	2	0
204010210101	2	62	34.1	1	1	2	2	2	69	69	69	NA	106	102.5	1	2	2	2	2	2	2	2	2	3	2	2	0	0	2	Fourth	1	2	0	2	2	0
301010470101	2	58	34.2	1	2	1	2	2	61	59	60	107	117	112	1	1	2	2	2	2	1	3	2	2	2	1	0	0	3	Poorest	1	2	1	3	2	0
204050010103	5	34	34.1	2	2	2	2	2	75	75	75	110	111	110.5	2	2	2	2	2	3	2	2	4	2	2	2	0	0	2	Richest	4	1	0	0	1	0
304110070101	2	NA	34.3	1	2	1	3	2	85	76	80.5	146	140	143	2	2	1	2	2	2	1	2	2	3	2	2	0	1	3	Fourth	1	2	1	3	2	1
204100720102	2	52	34.2	1	2	1	3	1	87	94	90.5	129	138	133.5	2	1	2	2	3	1	3	2	3	2	2	1	0	1	2	Poorest	1	2	1	2	2	1
201040160103	1	54	34.2	2	2	1	3	1	71	65	68	106	105	105.5	1	1	2	2	2	1	2	3	2	2	2	1	0	0	2	Richest	4	2	1	3	2	0
301020310103	2	56	34.2	1	1	2	3	2	69	76	72.5	111	115	113	2	2	2	2	2	2	2	2	2	2	2	2	0	0	2	Second	1	2	0	1	1	0
201040530101	2	54	34.1	1	1	2	3	2	95	89	92	166	151	158.5	2	1	2	2	3	3	3	3	3	3	2	1	0	2	2	Second	1	2	0	1	1	1
204030180101	1	53	34.1	1	1	2	2	1	82	81	81.5	126	121	123.5	2	2	1	2	1	1	3	3	3	3	2	1	0	0	2	Poorest	1	2	1	3	2	0
204031070202	5	40	34.1	2	2	2	3	1	90	90	90	160	150	155	2	1	2	2	2	3	3	3	2	3	2	2	0	2	3	Poorest	4	2	0	0	1	1
304120140101	5	61	34.3	2	2	2	3	1	69	79	74	111	119	115	2	2	2	2	3	3	3	3	3	2	2	1	0	0	3	Second	1	1	0	0	1	0
302130050101	2	49	34.3	2	2	2	3	2	78	76	77	116	118	117	2	1	2	2	3	3	3	3	3	2	2	2	0	0	3	Middle	1	2	0	0	1	0
302240250102	2	54	34.3	2	2	2	1	2	77	73	75	117	115	116	2	1	2	1	3	3	3	3	3	2	2	2	0	0	3	Poorest	1	1	0	1	1	0
303040230102	4	60	34.2	1	1	2	3	2	106	98	102	165	169	167	1	1	2	2	4	2	3	3	2	1	2	1	0	2	3	Fourth	1	2	0	3	2	1
304180160102	2	45	34.3	2	2	2	2	1	91	86	88.5	129	127	128	2	2	2	2	3	1	3	1	3	1	2	2	0	0	3	Fourth	1	2	1	2	2	0
304240010102	4	999	34.2	2	1	1	3	1	73	78	75.5	145	138	141.5	2	2	2	2	3	2	3	2	3	2	2	1	0	1	3	Second	1	1	0	2	2	1
304240230102	2	41	34.2	2	2	2	3	2	88	88	88	150	141	145.5	2	2	2	2	1	1	2	2	2	2	2	1	0	1	3	Middle	1	1	1	1	1	1
304020090103	5	NA	34.2	2	2	2	3	1	78	69	73.5	116	103	109.5	2	1	2	2	3	2	2	1	3	3	2	1	0	0	3	Middle	1	2	1	1	1	0
301020180102	2	999	34.1	2	2	2	3	1	80	80	80	110	110	110	2	1	2	2	2	2	2	2	2	2	2	2	0	0	3	Richest	1	2	0	0	1	0
302150110102	4	55	34.2	2	2	2	3	1	80	96	88	144	137	140.5	2	1	2	2	2	3	3	3	1	1	2	1	0	1	3	Richest	4	2	1	2	2	1
301110360101	2	999	34	1	1	2	3	2	90	90	90	130	120	125	2	2	1	2	3	2	3	2	3	3	2	2	0	1	3	Middle	1	2	0	2	2	1
302020090102	2	NA	34.2	2	2	1	3	2	64	54	59	98	86	92	2	1	2	2	2	2	1	2	1	2	1	1	0	0	3	Second	1	2	1	2	2	0
204220050102	4	40	33.9	2	2	2	3	2	80	79	79.5	127	121	124	2	2	2	2	3	2	3	2	3	2	2	2	0	0	2	Second	1	2	0	0	1	0
304170240102	2	49	34.1	2	2	1	3	1	81	78	79.5	133	136	134.5	2	1	2	2	2	2	2	2	2	3	2	2	0	0	3	Richest	4	2	0	1	1	0
201100180102	4	53	34	2	1	1	3	1	77	79	78	129	117	123	2	1	2	2	2	2	2	2	2	2	2	2	0	0	2	Second	1	2	0	2	2	0
204031080101	2	57	33.9	1	2	2	2	2	90	90	90	140	140	140	2	2	2	2	2	2	2	2	2	2	2	1	0	1	2	Richest	1	2	0	0	1	1
301010420101	5	NA	33.9	1	2	2	3	1	79	79	79	153	132	142.5	2	2	2	2	2	3	3	3	1	3	2	1	0	1	3	Second	1	2	1	1	1	1
302220040201	4	46	34	1	1	2	3	2	76	78	77	119	112	115.5	2	2	1	2	3	3	3	3	3	3	2	2	0	0	3	Poorest	1	2	0	2	2	0
301030300102	2	NA	33.9	2	2	1	3	2	94	94	94	164	145	154.5	2	1	2	2	3	3	3	3	3	2	2	1	0	2	3	Fourth	1	2	0	1	1	1
303150200101	7	45	34	2	1	2	3	1	107	108	107.5	179	173	176	2	1	2	2	2	1	2	2	2	2	2	1	0	2	3	Middle	1	2	1	2	2	1
204010760101	2	52	33.8	1	1	2	3	2	74	76	75	140	122	131	2	2	1	2	3	2	3	2	3	2	1	2	0	0	2	Middle	1	2	0	2	2	0
204140090102	2	47	33.8	2	2	1	3	2	100	90	95	160	150	155	2	1	2	2	4	3	1	3	4	1	2	1	0	2	2	Middle	4	2	1	3	2	1
204170100102	2	57	33.8	2	2	2	3	2	70	80	75	120	130	125	2	1	2	2	2	2	3	3	2	2	2	1	0	0	2	Poorest	4	2	0	0	1	0
304100160104	1	60	34	1	1	1	2	2	NA	105	102	151	146	148.5	2	1	1	1	1	1	3	1	2	1	1	1	0	2	3	Second	2	2	1	6	3	1
201031140101	2	60	30.2	2	2	2	3	1	79	83	81	131	121	126	1	1	2	2	2	1	2	2	2	2	2	1	0	0	2	Middle	1	2	1	2	2	0
201031790101	2	67	16.3	1	2	2	3	2	79	78	78.5	123	118	120.5	1	2	1	2	2	2	3	3	2	2	2	2	0	0	2	Middle	1	2	0	2	2	0
204260140102	2	50	33.7	2	2	2	2	2	80	60	70	130	110	120	2	2	2	2	3	2	3	2	3	2	2	2	0	0	2	Second	4	2	0	0	1	0
301020750102	4	40	33.8	2	2	1	3	2	78	80	79	126	126	126	2	1	2	2	2	2	2	2	2	2	2	1	0	0	3	Middle	1	2	0	1	1	0
303090180102	4	NA	33.9	2	2	2	1	2	77	80	78.5	139	145	142	2	1	2	2	3	3	1	3	3	1	2	2	0	1	3	Richest	1	2	1	2	2	1
204160320101	5	NA	33.7	2	2	1	3	1	63	71	67	96	105	100.5	2	2	2	2	3	3	3	3	3	3	2	2	0	0	2	Second	4	2	0	1	1	0
204100480102	4	58	33.8	1	2	1	3	2	85	86	85.5	134	137	135.5	2	2	1	2	1	1	2	2	2	3	2	2	0	0	2	Poorest	1	2	1	3	2	0
201032500201	2	43	33.7	2	2	2	2	2	68	69	68.5	101	110	105.5	2	2	2	2	2	1	1	1	1	2	2	2	0	0	2	Middle	1	2	1	1	1	0
302020080202	4	36	33.8	2	2	1	3	2	95	63	79	111	95	103	1	1	2	2	2	3	2	1	2	2	2	1	0	0	3	Poorest	1	2	1	3	2	0
301010490102	2	52	33.7	2	2	2	3	1	49	52	50.5	90	88	89	2	1	2	2	1	2	2	2	2	2	1	1	0	0	3	Second	4	2	1	1	1	0
303150090102	4	NA	33.8	2	2	2	2	1	75	77	76	116	112	114	2	1	2	2	2	1	2	2	1	2	2	1	0	0	3	Richest	4	2	1	1	1	0
204030060101	2	999	33.6	1	2	2	3	2	70	60	65	130	130	130	2	2	1	2	3	3	3	3	3	3	2	2	0	0	2	Middle	1	2	0	1	1	0
303130020102	2	NA	33.8	2	2	1	3	1	66	65	65.5	112	107	109.5	2	2	2	1	3	1	3	3	3	2	2	1	0	0	3	Richest	1	2	1	3	2	0
201100230101	2	NA	33.6	1	2	2	3	2	72	72	72	132	122	127	2	1	2	2	3	2	1	1	1	3	2	1	0	0	2	Poorest	1	1	1	1	1	0
302260050101	4	60	33.7	1	1	2	3	2	61	66	63.5	119	116	117.5	2	2	1	2	2	3	1	3	2	3	1	2	0	0	3	Fourth	1	2	1	3	2	0
301010410101	5	60	33.7	1	1	2	3	1	73	75	74	126	118	122	2	1	1	2	3	3	3	3	3	3	1	2	0	0	3	Middle	1	2	0	2	2	0
304110070102	2	NA	33.6	2	2	2	3	2	70	68	69	110	104	107	2	1	2	2	2	2	2	2	2	3	2	2	0	0	3	Fourth	1	1	0	0	1	0
301110050101	4	45	33.6	1	2	2	3	2	72	74	73	129	121	125	2	2	1	2	2	3	2	2	2	3	2	1	0	0	3	Middle	1	1	0	1	1	0
301140610102	2	55	33.6	2	1	2	3	2	95	107	101	114	140	127	2	2	1	2	4	2	2	3	2	1	1	1	0	2	3	Second	1	2	0	3	2	1
303150360102	2	56	33.7	2	1	1	3	2	88	81	84.5	134	126	130	2	1	2	2	2	2	2	2	2	2	2	2	0	0	3	Richest	1	2	0	2	2	0
201021150101	5	NA	33.6	2	2	2	3	1	87	80	83.5	129	106	117.5	1	1	2	2	2	3	2	3	2	1	2	1	0	0	2	Fourth	1	2	0	2	2	0
301020070101	2	50	33.5	1	2	1	3	2	70	60	65	110	100	105	2	1	2	2	2	1	3	3	2	2	2	2	0	0	3	Fourth	1	2	1	2	2	0
204170510102	2	50	33.5	2	2	2	2	2	74	71	72.5	130	122	126	2	2	2	2	2	2	3	2	2	2	2	2	0	0	2	Fourth	1	2	0	0	1	0
301140230101	5	54	33.5	2	2	2	2	1	78	88	83	117	133	125	2	1	2	2	2	2	1	1	2	1	2	1	1	0	3	Poorest	1	2	1	2	2	1
202180120101	1	NA	33.6	2	2	1	3	2	88	94	91	149	134	141.5	2	1	2	2	3	3	3	3	3	3	1	1	0	1	2	Richest	1	2	0	1	1	1
303040030102	2	59	33.7	2	2	2	3	2	100	93	96.5	156	145	150.5	2	2	2	2	2	2	3	2	3	3	2	2	0	2	3	Second	1	2	0	0	1	1
204030760101	2	52	33.4	1	1	2	2	2	71	70	70.5	120	123	121.5	2	2	2	2	3	3	1	3	4	2	2	1	0	0	2	Second	2	2	1	2	2	0
303120290101	2	NA	33.7	1	1	2	3	2	73	69	71	117	118	117.5	1	1	2	2	3	3	3	3	3	3	2	1	0	0	3	Richest	1	2	0	2	2	0
204010820101	2	59	33.4	1	2	2	3	2	60	70	65	110	110	110	2	1	2	2	2	1	1	2	2	1	1	1	0	0	2	Second	1	2	1	2	2	0
301110050102	4	999	33.4	2	1	2	3	1	80	70	75	120	110	115	2	1	2	2	2	2	2	2	2	3	1	1	0	0	3	Middle	1	1	0	1	1	0
204010380201	7	50	33.3	2	2	2	2	1	80	85	82.5	124	129	126.5	2	1	2	2	2	2	2	3	2	1	2	1	0	0	2	Poorest	1	2	0	1	1	0
302020090101	2	62	33.5	1	2	1	3	2	64	70	67	125	116	120.5	2	1	1	2	3	3	3	3	3	3	2	1	0	0	3	Second	1	2	0	2	2	0
301021030102	2	80	33.3	2	2	2	3	2	85	74	79.5	124	118	121	1	2	2	1	4	3	3	3	3	3	2	1	0	0	3	Poorest	4	2	0	2	2	0
201020800102	4	60	33.4	2	2	2	3	1	80	90	85	120	140	130	1	1	2	2	2	3	2	2	1	1	2	1	0	0	2	Richest	1	2	1	3	2	0
204100800101	4	NA	33.3	1	1	2	3	2	109	114	111.5	153	158	155.5	2	1	1	2	2	2	2	3	2	2	2	1	0	3	2	Middle	1	2	0	2	2	1
201032800102	2	73	33.4	2	2	2	3	1	88	76	82	138	133	135.5	1	1	2	1	1	1	3	1	1	1	2	1	0	0	2	Poorest	1	2	1	4	3	0
204170360102	4	53	33.2	2	2	2	3	2	72	72	72	109	104	106.5	2	2	2	2	1	1	1	3	1	2	2	1	0	0	2	Poorest	1	2	1	1	1	0
204160130102	4	45	33.2	2	2	1	3	1	63	72	67.5	130	127	128.5	2	1	2	2	2	2	2	2	2	2	2	1	0	0	2	Richest	1	2	0	1	1	0
201020280102	4	54	33.3	2	2	1	2	2	61	63	62	111	115	113	2	1	2	2	2	1	2	2	2	2	2	1	0	0	2	Fourth	1	2	1	2	2	0
201100230102	2	43	33.2	2	2	1	3	2	80	92	86	119	106	112.5	2	1	2	2	2	1	3	3	2	1	2	1	0	0	2	Poorest	1	2	1	3	2	0
303040040202	2	50	33.3	2	2	2	3	1	81	78	79.5	118	125	121.5	2	2	2	2	2	2	3	1	2	2	2	1	0	0	3	Second	1	2	1	1	1	0
204220430101	1	NA	33.1	2	2	2	3	2	82	84	83	142	141	141.5	1	2	2	2	1	2	1	1	2	2	2	2	0	1	2	Poorest	1	2	1	2	2	1
204010730101	4	53	33.1	1	2	2	2	2	60	60	60	110	110	110	2	1	2	2	2	2	3	2	2	2	2	2	0	0	2	Richest	1	2	0	0	1	0
204170330101	5	61	33.1	1	1	2	2	2	54	58	56	103	110	106.5	2	2	1	2	2	2	2	2	2	2	2	2	0	0	2	Middle	1	2	0	2	2	0
304130390101	2	64	33.3	1	2	2	3	2	79	79	79	120	119	119.5	2	1	2	2	2	2	2	2	2	1	1	2	0	0	3	Poorest	1	2	0	1	1	0
303070150102	4	42	33.3	2	2	1	3	1	73	72	72.5	104	103	103.5	2	1	2	2	3	3	2	3	1	2	2	1	0	0	3	Richest	1	2	1	2	2	0
304040170101	4	NA	33.2	1	2	2	3	2	75	80	77.5	140	131	135.5	2	1	1	2	3	3	3	3	3	3	2	2	0	0	3	Middle	1	2	0	1	1	0
204010160102	4	36	33.1	2	2	2	3	1	60	60	60	90	110	100	2	1	2	2	3	3	3	3	3	3	1	1	0	0	2	Second	1	2	0	0	1	0
204031430101	2	45	33.1	1	2	2	3	2	72	78	75	122	115	118.5	2	2	2	2	2	2	3	3	2	3	2	2	0	0	2	Poorest	1	2	0	0	1	0
204200010101	2	59	33.1	1	1	2	3	1	80	80	80	130	130	130	2	1	1	2	2	1	2	2	2	3	1	1	0	0	2	Richest	1	2	1	3	2	0
302240140101	2	NA	33.3	2	2	2	2	1	68	66	67	103	108	105.5	1	1	2	2	1	3	2	1	1	2	2	1	0	0	3	Richest	4	2	1	2	2	0
303070090101	2	55	33.3	1	1	2	3	2	90	95	92.5	139	153	146	2	1	2	2	2	3	3	3	1	2	2	2	0	1	3	Richest	1	2	1	2	2	1
303140010101	4	NA	33.3	1	2	1	3	1	84	81	82.5	182	151	166.5	2	1	1	2	3	3	3	3	3	3	2	1	0	2	3	Poorest	1	1	0	2	2	1
303140190101	2	NA	33.3	2	2	1	3	1	82	75	78.5	127	120	123.5	2	1	2	2	1	3	3	3	3	2	2	2	0	0	3	Fourth	4	1	1	2	2	0
301140210102	2	50	33.3	1	2	2	3	2	81	74	77.5	127	120	123.5	2	1	2	2	4	3	1	3	4	3	2	1	0	0	3	Poorest	1	2	1	1	1	0
303120120102	2	999	33.3	1	2	2	2	1	85	86	85.5	133	136	134.5	2	1	1	2	3	1	3	3	3	3	2	1	0	0	3	Poorest	1	2	1	2	2	0
304030060102	4	NA	33.2	2	2	1	3	1	70	71	70.5	113	104	108.5	2	1	2	2	2	1	3	2	2	3	2	1	0	0	3	Middle	1	1	1	2	2	0
304090500101	4	65	33.3	2	2	2	2	1	78	76	77	118	118	118	2	1	2	1	2	1	1	2	1	1	1	1	0	0	3	Middle	4	2	1	3	2	0
302250010102	4	NA	33.2	1	1	1	3	1	81	78	79.5	147	140	143.5	2	1	1	2	2	3	2	3	1	3	2	1	0	1	3	Poorest	1	2	1	4	3	1
301030150101	2	59	33.2	1	2	2	2	2	90	77	83.5	135	117	126	2	1	2	2	2	1	3	1	1	2	2	1	0	0	3	Richest	2	2	1	1	1	0
201032800101	2	NA	33.2	1	2	1	3	2	76	83	79.5	128	130	129	2	2	2	2	2	1	1	2	2	2	2	2	0	0	2	Poorest	1	2	1	2	2	0
304080250103	1	NA	33.2	1	2	2	3	2	136	97	116.5	163	136	149.5	1	2	2	2	4	2	3	3	4	2	2	2	0	3	3	Fourth	1	2	0	1	1	1
204010450101	5	50	33	2	2	2	3	2	70	80	75	130	120	125	1	1	2	2	3	2	2	2	1	2	2	1	0	0	2	Poorest	1	2	1	2	2	0
204260390101	2	999	33	1	1	2	3	2	80	20	50	100	110	105	2	2	2	2	2	2	1	2	1	3	2	2	0	0	2	Second	1	2	1	2	2	0
301010130101	2	55	33.1	1	2	1	3	2	64	68	66	113	118	115.5	2	1	1	2	2	1	2	1	2	3	1	2	0	0	3	Second	1	2	1	3	2	0
304100080102	2	52	33.1	2	2	2	3	2	85	80	82.5	134	124	129	2	2	2	2	2	2	2	2	1	2	2	2	0	0	3	Richest	1	2	1	1	1	0
204100790101	2	50	33	1	2	1	3	1	57	59	58	106	105	105.5	2	2	2	2	2	2	1	2	1	3	2	1	0	0	2	Richest	1	2	1	2	2	0
201020040101	2	999	33.1	1	1	2	3	1	72	71	71.5	134	133	133.5	2	2	2	2	2	1	2	2	2	3	2	2	0	0	2	Middle	1	2	1	2	2	0
302240090102	4	55	33.2	2	2	1	2	1	87	93	90	148	135	141.5	2	2	2	2	2	2	2	2	2	2	1	2	0	1	3	Fourth	4	2	0	1	1	1
304140050101	2	NA	33.1	1	1	2	3	2	79	80	79.5	125	132	128.5	2	2	2	2	2	3	3	3	2	3	2	2	0	0	3	Richest	1	1	0	1	1	0
204240150102	2	45	32.9	2	2	1	3	2	60	70	65	100	120	110	2	2	2	2	2	2	2	2	2	1	2	2	0	0	2	Fourth	4	2	0	2	2	0
301010830202	2	46	33	2	2	2	2	2	73	73	73	104	114	109	2	2	2	2	3	1	3	3	4	2	2	2	0	0	3	Second	1	2	1	1	1	0
302220040202	4	44	33.1	2	1	2	3	1	91	93	92	139	141	140	2	2	2	2	3	3	3	3	3	3	2	2	0	1	3	Poorest	1	2	0	1	1	1
204220010102	2	999	33	2	2	2	3	2	71	80	75.5	111	115	113	2	2	2	2	2	2	1	2	2	2	2	1	0	0	2	Second	1	2	1	1	1	0
303040250101	2	50	33.1	1	2	2	3	2	65	74	69.5	138	132	135	2	1	2	2	3	3	3	3	3	3	1	2	0	0	3	Fourth	1	2	0	0	1	0
303010280102	4	50	33.1	2	2	2	3	2	80	91	85.5	121	129	125	2	1	2	2	3	3	3	3	3	3	2	2	0	0	3	Richest	1	2	0	0	1	0
301090150102	2	999	32.9	2	1	1	3	2	90	90	90	120	140	130	2	1	2	2	2	2	2	2	2	2	1	2	0	1	3	Poorest	4	2	0	2	2	1
204100470102	2	NA	32.9	2	2	2	2	2	72	109	90.5	110	131	120.5	2	1	2	2	2	2	2	3	2	2	2	1	0	1	2	Second	1	2	0	0	1	1
302120130101	4	49	33.1	1	1	2	3	2	93	89	91	129	124	126.5	1	2	2	2	2	1	3	2	2	2	2	2	0	1	3	Second	1	2	1	3	2	1
303110240101	2	59	33.1	1	2	1	3	2	90	92	91	130	121	125.5	2	2	2	2	3	3	3	3	3	3	2	2	0	1	3	Fourth	1	2	0	1	1	1
302040020102	4	49	33.1	2	2	2	2	2	83	83	83	124	128	126	2	2	2	2	2	3	1	2	2	2	2	2	0	0	3	Richest	1	2	1	1	1	0
201032390102	2	NA	33	2	2	2	2	2	73	65	69	109	109	109	2	2	2	2	3	1	3	2	3	1	2	2	0	0	2	Middle	2	2	1	2	2	0
301030180102	2	45	32.9	2	2	2	3	2	79	79	79	135	119	127	2	1	2	2	2	3	3	3	1	2	2	1	0	0	3	Richest	4	2	1	1	1	0
303010250102	2	49	33	2	2	2	3	2	76	81	78.5	116	131	123.5	2	1	2	2	3	3	2	3	3	3	2	1	0	0	3	Middle	1	2	0	0	1	0
204140170102	4	53	32.8	2	2	2	2	2	90	87	88.5	140	125	132.5	2	1	2	2	2	2	2	3	2	2	2	2	0	0	2	Fourth	1	2	0	0	1	0
304110040101	2	999	33	1	1	2	3	2	88	82	85	121	129	125	2	2	1	2	3	1	3	3	3	3	2	2	0	0	3	Fourth	1	2	1	3	2	0
303020070101	2	NA	33	1	2	2	3	2	87	86	86.5	128	123	125.5	2	2	2	2	2	2	2	2	2	2	2	2	0	0	3	Second	1	2	0	0	1	0
303020280101	4	59	33	1	2	2	3	2	70	77	73.5	121	129	125	2	2	2	2	2	3	2	3	2	2	2	2	0	0	3	Poorest	1	2	0	0	1	0
301021040102	2	53	32.8	2	2	2	3	2	63	63	63	112	114	113	2	1	2	2	3	2	3	2	3	2	2	1	0	0	3	Second	4	2	0	0	1	0
201021610101	6	47	32.8	2	1	2	3	1	75	73	74	128	133	130.5	2	1	2	2	2	1	1	3	2	2	2	1	0	0	2	Middle	1	2	1	2	2	0
301020170102	2	45	32.8	2	2	2	3	2	70	80	75	140	130	135	1	2	2	1	2	2	3	2	1	1	1	2	0	0	3	Second	1	2	1	4	3	0
204240020102	2	61	32.7	2	2	2	3	1	80	90	85	140	150	145	2	1	2	2	2	2	3	1	2	1	1	1	0	1	2	Poorest	4	2	1	2	2	1
303020160102	4	45	32.9	2	2	1	3	2	91	87	89	138	134	136	2	1	2	2	3	3	3	3	3	3	2	2	0	0	3	Fourth	1	2	0	1	1	0
301140390102	2	59	32.7	2	2	2	2	2	70	70	70	130	110	120	2	2	2	2	2	2	2	2	2	2	2	2	0	0	3	Second	4	2	0	0	1	0
204030190102	2	45	32.6	2	2	1	2	2	102	114	108	164	166	165	2	2	2	2	2	2	2	2	1	1	2	1	0	2	2	Second	4	2	1	3	2	1
204010210102	2	49	32.6	2	2	1	3	1	60	60	60	100	110	105	2	1	2	1	2	2	3	2	2	2	2	1	0	0	2	Fourth	1	2	0	2	2	0
204031010102	4	58	32.6	2	2	2	3	1	76	78	77	131	125	128	2	1	2	2	2	1	3	2	2	2	2	1	0	0	2	Richest	1	2	1	1	1	0
303110300102	2	49	32.7	2	2	1	3	2	69	73	71	102	102	102	2	1	2	2	1	2	2	2	1	2	2	1	0	0	3	Middle	1	2	1	2	2	0
303120170102	2	45	32.7	2	2	2	2	2	103	NA	101	147	160	153.5	2	2	2	2	2	2	2	2	2	2	2	2	0	2	3	Fourth	1	2	0	0	1	1
201020090102	2	41	32.6	2	2	2	3	1	91	80	85.5	141	137	139	2	1	2	1	3	3	3	3	3	3	2	1	0	0	2	Second	1	2	0	1	1	0
303140170103	1	NA	32.7	1	1	2	3	2	79	85	82	152	145	148.5	2	2	1	2	3	3	3	3	3	3	2	2	0	1	3	Middle	1	2	0	2	2	1
204260260102	2	NA	32.5	2	2	2	3	2	60	60	60	90	100	95	2	2	2	2	3	3	3	1	3	2	2	2	0	0	2	Middle	4	2	1	1	1	0
201020040102	2	NA	32.6	2	2	2	3	2	75	79	77	124	121	122.5	2	2	2	2	2	2	2	2	2	3	2	2	0	0	2	Middle	1	1	0	0	1	0
201080160101	2	62	32.6	1	1	2	3	2	71	71	71	118	125	121.5	2	2	2	2	3	2	3	2	3	2	2	2	0	0	2	Richest	1	2	0	1	1	0
204180070101	4	61	32.5	1	2	1	2	1	72	69	70.5	130	129	129.5	2	1	2	2	2	2	2	2	2	2	2	1	0	0	2	Middle	1	2	0	1	1	0
204220010101	2	999	32.5	1	2	1	3	2	83	86	84.5	130	130	130	2	2	2	2	2	3	3	3	2	3	1	1	0	0	2	Second	1	2	0	1	1	0
204010810102	2	52	32.5	2	2	2	2	2	79	74	76.5	125	114	119.5	2	2	2	2	2	1	1	2	1	2	2	2	0	0	2	Poorest	4	2	1	1	1	0
301110280102	2	43	32.5	2	2	2	3	1	69	67	68	110	110	110	2	1	2	2	2	2	3	2	2	2	2	2	0	0	3	Richest	1	2	0	0	1	0
303020220101	4	57	32.6	1	1	2	3	2	63	70	66.5	110	113	111.5	1	1	2	2	3	1	3	2	3	3	2	1	0	0	3	Fourth	1	2	1	3	2	0
303030020101	2	57	32.7	1	1	1	3	2	70	70	70	120	125	122.5	2	1	2	2	3	3	3	3	3	3	2	2	0	0	3	Fourth	1	2	0	2	2	0
201040170103	2	59	32.5	1	1	1	3	2	78	72	75	136	130	133	2	1	1	2	2	2	2	1	2	2	2	1	0	0	2	Richest	1	2	1	4	3	0
204031500101	4	70	32.5	1	1	2	3	2	70	70	70	140	140	140	2	2	2	2	2	1	2	2	2	3	2	1	0	1	2	Poorest	1	2	1	2	2	1
204010770102	2	47	32.4	2	2	2	3	2	60	60	60	90	100	95	2	1	2	2	4	1	3	3	4	2	2	1	0	0	2	Second	4	2	1	1	1	0
302070210101	2	NA	32.6	1	1	1	2	2	104	96	100	163	141	152	1	1	2	2	4	2	3	2	3	2	2	1	0	2	3	Poorest	1	2	0	3	2	1
303150210102	2	51	32.6	2	2	2	3	1	87	84	85.5	127	120	123.5	1	1	2	2	2	1	3	2	2	2	2	1	0	0	3	Middle	1	2	1	2	2	0
204190080101	2	67	32.4	1	2	2	2	1	77	79	78	135	135	135	2	2	2	2	3	3	3	3	3	3	2	2	0	0	2	Second	1	2	0	0	1	0
204090040102	2	63	32.3	1	2	1	3	2	65	64	64.5	131	111	121	1	2	2	2	3	1	2	2	3	3	2	2	0	0	2	Fourth	2	2	1	3	2	0
204010520101	2	65	32.4	2	2	2	2	1	102	85	93.5	128	137	132.5	2	2	2	2	2	1	1	3	1	2	2	1	0	1	2	Richest	4	2	1	1	1	1
204220130102	2	60	32.4	1	1	2	3	1	64	63	63.5	117	113	115	2	2	1	2	3	3	3	3	3	3	2	2	0	0	2	Fourth	1	2	0	2	2	0
201020640101	2	45	32.4	2	2	2	3	2	68	71	69.5	118	121	119.5	2	2	2	2	3	3	3	3	3	2	2	1	0	0	2	Second	1	2	0	0	1	0
303140120102	1	67	32.6	1	2	1	3	2	85	80	82.5	143	135	139	2	2	2	2	3	3	3	3	3	3	1	1	0	0	3	Second	1	2	0	1	1	0
303050040101	4	50	32.5	1	2	1	3	1	88	85	86.5	164	140	152	2	1	2	2	2	1	2	2	2	3	1	1	0	2	3	Poorest	1	2	1	2	2	1
201040530102	2	46	32.3	2	2	1	2	1	60	68	64	106	109	107.5	1	1	2	2	2	2	2	2	2	2	2	1	0	0	2	Second	4	2	0	2	2	0
302100030101	2	52	32.5	1	2	2	3	2	52	59	55.5	111	108	109.5	2	1	2	2	4	3	3	3	4	3	2	2	0	0	3	Fourth	2	2	0	0	1	0
303090150201	4	999	32.4	1	2	1	3	1	86	81	83.5	135	127	131	2	1	1	2	3	3	1	3	1	3	2	1	0	0	3	Poorest	1	2	1	3	2	0
303110080102	2	46	32.4	2	2	2	3	1	86	79	82.5	122	120	121	2	1	2	2	2	1	2	2	2	2	2	2	0	0	3	Fourth	1	2	1	1	1	0
304080220102	2	42	32.3	2	2	1	3	2	72	66	69	132	129	130.5	2	1	2	2	2	3	1	3	2	1	2	1	0	0	3	Second	4	2	1	3	2	0
304210010102	2	34	32.3	2	2	2	3	2	82	88	85	123	118	120.5	2	1	2	2	2	2	1	2	2	1	2	1	0	0	3	Fourth	4	2	1	2	2	0
201050580101	2	56	32.3	1	2	2	3	2	97	91	94	140	140	140	2	1	2	2	2	2	1	2	2	1	2	1	0	1	2	Richest	1	2	1	2	2	1
201060150102	2	999	32.3	1	1	2	3	2	88	86	87	143	130	136.5	2	2	1	2	2	3	3	3	2	3	2	2	0	0	2	Middle	1	2	0	2	2	0
204020100101	4	NA	32.2	2	2	1	2	1	75	75	75	127	119	123	2	1	2	2	3	1	3	1	3	2	2	2	0	0	2	Middle	4	1	1	2	2	0
201051620101	7	NA	32.1	2	2	1	3	1	88	88	88	128	130	129	2	2	2	2	3	3	2	3	3	1	2	2	0	0	2	Middle	1	2	0	2	2	0
204040050101	2	68	32.1	1	2	2	3	1	79	67	73	144	137	140.5	2	1	1	2	2	2	2	2	2	3	2	2	0	1	2	Second	1	2	0	1	1	1
302070160101	4	NA	32.3	1	2	2	2	1	103	100	101.5	145	141	143	2	1	1	2	3	3	3	3	3	3	1	1	0	2	3	Second	1	2	0	1	1	1
302100040101	2	NA	32.3	1	2	2	3	2	77	70	73.5	139	132	135.5	2	1	1	2	3	3	3	3	3	3	1	1	0	0	3	Middle	2	2	0	1	1	0
302130010101	4	69	32.3	1	1	2	3	1	82	83	82.5	125	135	130	1	1	2	2	3	3	3	3	3	3	2	1	0	0	3	Middle	1	2	0	2	2	0
302150070101	4	60	32.3	1	2	1	3	1	77	82	79.5	136	132	134	2	2	2	2	2	2	1	2	2	3	2	2	0	0	3	Poorest	1	2	1	2	2	0
303020360103	1	50	32.3	1	2	1	3	2	68	70	69	121	122	121.5	1	2	2	2	2	1	1	2	2	3	2	2	0	0	3	Fourth	1	2	1	3	2	0
303060030101	4	NA	32.3	1	1	1	3	2	67	69	68	121	113	117	2	1	2	2	3	3	3	3	3	3	2	2	0	0	3	Second	1	2	0	2	2	0
201040120202	1	NA	32.2	2	2	2	2	1	82	79	80.5	125	124	124.5	1	2	2	2	2	2	2	2	2	2	2	2	0	0	2	Fourth	1	2	0	1	1	0
204140140102	4	45	32.1	2	2	2	3	1	40	80	60	130	120	125	2	1	2	2	1	3	1	1	3	1	2	1	0	0	2	Richest	1	2	1	2	2	0
201020260101	4	56	32.2	1	1	2	3	2	64	66	65	127	125	126	2	2	2	2	3	3	3	3	3	3	2	2	0	0	2	Poorest	1	2	0	1	1	0
301010130102	2	999	32.1	2	2	2	2	2	80	82	81	128	121	124.5	2	1	2	2	3	3	3	3	3	1	2	1	0	0	3	Second	1	2	0	1	1	0
301040050101	2	60	32.1	1	2	2	3	1	83	70	76.5	143	144	143.5	2	1	2	2	2	1	1	3	2	3	2	2	0	1	3	Fourth	1	2	1	1	1	1
302190030101	2	63	32.2	1	1	2	3	2	70	70	70	113	121	117	2	2	1	2	3	3	3	3	3	3	2	1	0	0	3	Fourth	1	2	0	2	2	0
201040100102	2	50	32.1	2	2	2	2	1	88	84	86	130	117	123.5	1	1	2	2	2	2	2	2	2	2	2	1	0	0	2	Richest	4	2	0	1	1	0
301090090101	2	60	32.2	1	2	1	3	2	79	68	73.5	122	114	118	1	2	1	2	2	2	2	2	2	3	1	2	0	0	3	Poorest	1	2	0	3	2	0
304110060101	2	NA	32.1	1	1	1	3	2	89	79	84	148	141	144.5	2	1	1	2	4	3	2	2	2	3	2	2	0	1	3	Second	1	2	0	3	2	1
202070010101	2	NA	32.1	1	1	2	3	2	77	72	74.5	121	122	121.5	2	2	1	2	3	3	2	3	2	3	2	2	0	0	2	Middle	2	2	0	2	2	0
303010270101	4	58	32.1	1	1	2	3	2	81	78	79.5	116	116	116	1	2	2	2	4	3	3	3	3	3	2	1	0	0	3	Poorest	1	2	0	2	2	0
201020440102	4	45	32	2	2	2	2	1	69	67	68	106	97	101.5	2	2	2	1	2	2	2	2	2	2	2	2	0	0	2	Richest	1	2	0	1	1	0
201100150101	1	56	32	1	2	1	3	2	68	66	67	124	120	122	2	1	2	2	2	1	2	2	2	2	2	1	0	0	2	Poorest	1	2	1	2	2	0
201100030102	2	47	32	2	2	2	3	2	113	112	112.5	182	181	181.5	2	2	2	2	3	3	3	2	2	1	2	1	0	3	2	Fourth	1	2	0	1	1	1
201040260101	4	NA	31.9	1	2	2	3	1	76	73	74.5	123	114	118.5	1	2	2	2	2	2	2	2	2	3	2	2	0	0	2	Second	1	2	0	1	1	0
204100790102	2	46	31.8	2	2	2	3	1	70	70	70	110	110	110	2	1	2	2	2	3	3	3	1	2	2	2	0	0	2	Richest	1	2	1	1	1	0
204010770101	2	65	31.8	1	2	2	3	2	73	77	75	130	132	131	2	2	2	2	3	2	3	2	3	3	2	2	0	0	2	Second	1	2	0	0	1	0
304110080103	1	45	31.9	2	2	1	3	2	73	72	72.5	113	106	109.5	2	2	2	2	2	1	3	2	2	3	2	2	0	0	3	Fourth	1	2	1	2	2	0
302070230102	2	40	32	2	2	2	3	1	100	93	96.5	150	140	145	2	1	2	2	3	3	3	3	3	3	2	1	0	1	3	Richest	1	2	0	0	1	1
304050030102	4	48	31.9	2	2	2	3	1	78	79	78.5	126	139	132.5	2	2	2	2	2	2	3	2	2	3	2	2	0	0	3	Richest	1	2	0	0	1	0
201020210102	2	41	31.8	2	2	2	3	2	72	69	70.5	106	106	106	2	1	2	2	3	3	3	3	1	3	2	1	0	0	2	Richest	1	2	1	1	1	0
201021780102	2	49	31.8	2	2	2	3	1	70	69	69.5	123	113	118	2	2	2	2	3	3	3	2	3	2	2	2	0	0	2	Fourth	1	2	0	0	1	0
204011080101	4	52	31.7	1	2	2	3	2	74	77	75.5	128	125	126.5	2	1	2	2	2	2	1	2	2	3	2	1	0	0	2	Middle	1	2	1	1	1	0
301030150102	2	51	31.8	2	2	2	2	1	64	60	62	97	NA	98	2	2	2	2	2	1	1	1	1	1	2	2	0	0	3	Richest	1	2	1	2	2	0
201032180103	5	NA	31.8	2	2	1	3	2	94	95	94.5	136	138	137	2	2	2	2	2	2	2	2	2	3	2	2	0	1	2	Fourth	2	2	0	1	1	1
301130280102	2	54	31.7	2	2	2	3	2	62	64	63	126	119	122.5	2	2	2	2	2	1	3	2	1	1	2	2	0	0	3	Second	1	2	1	2	2	0
201040350101	2	52	31.8	1	2	1	3	2	75	67	71	125	123	124	1	1	2	2	3	3	3	3	3	3	1	1	0	0	2	Richest	2	2	0	2	2	0
304120140102	4	NA	31.8	2	2	2	3	1	96	80	88	161	132	146.5	2	1	2	2	3	3	3	3	3	2	2	1	0	1	3	Fourth	4	2	0	0	1	1
303130020101	2	69	31.8	1	2	2	3	2	75	75	75	124	126	125	1	1	1	2	2	1	3	3	1	3	1	1	0	0	3	Richest	1	2	1	3	2	0
301140500101	5	54	31.7	2	2	1	3	2	60	60	60	100	100	100	2	2	2	2	2	2	1	2	2	2	2	1	0	0	3	Middle	1	2	1	2	2	0
204040070102	1	45	31.6	2	2	2	3	2	82	74	78	122	118	120	2	2	2	2	3	3	3	3	3	3	2	2	0	0	2	Fourth	1	1	0	0	1	0
204240160101	1	NA	31.6	1	2	2	3	2	78	80	79	159	140	149.5	2	2	2	2	3	3	3	3	3	3	2	2	0	1	2	Poorest	1	2	0	0	1	1
204260050102	1	52	31.6	1	1	2	3	2	70	60	65	120	110	115	2	2	2	2	2	2	2	2	2	2	2	2	0	0	2	Poorest	1	2	0	1	1	0
304090160102	4	50	31.7	2	2	2	2	2	68	68	68	96	100	98	2	1	2	2	3	1	1	1	3	2	2	2	0	0	3	Middle	4	2	1	1	1	0
204030150102	2	45	31.6	2	2	2	3	1	74	66	70	132	114	123	2	1	2	2	2	2	2	2	2	2	2	1	0	0	2	Middle	1	2	0	0	1	0
204100680101	2	53	31.7	1	2	2	3	2	87	63	75	140	109	124.5	2	1	1	2	2	2	2	2	2	3	2	1	0	0	2	Richest	1	2	0	1	1	0
303090200103	6	54	31.8	2	2	1	3	2	69	71	70	112	120	116	2	1	2	2	3	3	3	2	3	3	2	1	0	0	3	Richest	1	2	0	1	1	0
301010550102	2	50	31.6	2	2	2	2	1	86	84	85	115	117	116	2	1	2	2	2	2	2	2	2	2	2	2	0	0	3	Poorest	4	2	0	0	1	0
301080050102	2	52	31.7	2	2	1	3	1	74	71	72.5	101	105	103	2	2	2	2	2	2	1	2	2	2	2	1	0	0	3	Second	1	2	1	2	2	0
204031200102	2	65	31.6	2	2	2	2	2	70	79	74.5	111	111	111	1	1	2	2	2	1	3	1	2	1	2	1	0	0	2	Poorest	4	2	1	3	2	0
302240110101	2	60	31.8	1	1	1	3	1	80	76	78	129	131	130	2	1	2	2	1	1	3	1	1	2	2	1	0	0	3	Middle	1	2	1	3	2	0
304070080102	2	999	31.7	2	1	2	3	1	92	92	92	153	141	147	2	1	2	2	2	2	3	2	3	2	1	1	0	1	3	Second	1	2	0	1	1	1
304110230101	4	NA	31.8	1	1	2	2	2	82	74	78	142	156	149	2	1	2	2	2	2	2	1	2	2	2	1	0	1	3	Fourth	1	2	1	2	2	1
201020150101	2	56	31.6	1	1	2	3	2	72	65	68.5	119	123	121	2	1	1	2	2	2	2	2	2	2	1	1	0	0	2	Richest	1	2	0	2	2	0
201020060101	2	NA	31.6	1	1	2	3	2	68	68	68	125	116	120.5	2	1	2	2	3	3	3	3	3	3	2	2	0	0	2	Fourth	1	2	0	1	1	0
201040280101	4	60	31.7	1	2	1	3	2	68	75	71.5	121	132	126.5	2	2	1	2	4	3	3	3	3	3	2	1	0	0	2	Fourth	2	2	0	2	2	0
301050060102	2	55	31.5	2	2	2	2	2	79	76	77.5	116	108	112	2	2	2	2	2	1	2	2	2	2	2	1	0	0	3	Richest	1	2	1	1	1	0
204030260102	2	68	31.5	2	2	2	2	2	93	92	92.5	145	143	144	2	2	2	2	2	2	2	2	1	1	2	1	0	1	2	Richest	4	2	1	2	2	1
204031040102	2	NA	31.5	2	2	1	3	1	70	70	70	130	110	120	2	2	2	2	3	1	3	3	4	3	2	1	0	0	2	Poorest	1	2	1	2	2	0
303160240101	2	60	31.6	1	1	2	3	2	83	77	80	121	119	120	1	1	2	2	2	2	1	2	2	3	1	1	0	0	3	Fourth	1	2	1	3	2	0
204200070101	2	54	31.4	1	2	2	3	2	60	70	65	120	120	120	1	2	2	2	2	3	3	3	2	2	2	2	0	0	2	Second	1	1	0	1	1	0
303110180101	2	45	31.6	1	2	2	3	2	79	75	77	131	119	125	2	1	2	2	4	3	2	3	3	3	2	2	0	0	3	Poorest	1	2	0	0	1	0
204030790102	2	65	31.4	2	2	2	2	2	69	74	71.5	121	116	118.5	1	1	2	2	2	1	2	3	2	2	2	1	0	0	2	Fourth	4	2	1	2	2	0
303050140103	5	43	31.6	2	2	1	2	1	87	79	83	125	127	126	2	1	2	2	2	2	2	2	2	2	2	1	0	0	3	Middle	1	2	0	1	1	0
204170010102	4	46	31.4	2	2	2	2	1	86	93	89.5	139	132	135.5	1	1	2	1	2	1	1	2	2	1	2	1	0	0	2	Second	4	2	1	4	3	0
303030020102	2	48	31.6	2	2	1	2	2	74	76	75	110	112	111	1	1	2	2	3	3	3	3	3	2	2	1	0	0	3	Fourth	1	2	0	2	2	0
303110240102	2	45	31.5	2	2	2	3	1	81	86	83.5	129	125	127	2	1	2	2	3	3	1	3	3	1	2	1	0	0	3	Fourth	4	2	1	2	2	0
204010570102	2	47	31.3	2	2	1	3	1	72	72	72	123	108	115.5	1	1	2	1	3	1	3	2	1	2	2	1	0	0	2	Fourth	4	2	1	4	3	0
204110050102	4	38	31.4	2	2	2	3	1	90	NA	90	130	NA	130	2	1	2	2	2	2	1	1	2	2	2	1	0	1	2	Second	1	2	1	1	1	1
304050030101	4	999	31.5	1	1	2	3	1	79	91	85	146	141	143.5	2	2	2	2	2	1	2	3	2	2	2	1	0	1	3	Richest	1	2	1	2	2	1
204010470101	2	58	31.3	1	2	2	3	2	83	78	80.5	127	115	121	2	1	2	2	3	3	1	3	3	3	2	2	0	0	2	Middle	1	2	1	1	1	0
301020770101	2	53	31.4	1	2	1	3	2	69	73	71	121	119	120	2	1	2	2	2	2	3	2	2	3	2	1	0	0	3	Fourth	1	2	0	1	1	0
201040120102	2	57	31.4	2	2	2	3	1	86	85	85.5	130	135	132.5	2	1	2	2	2	2	2	2	2	2	2	1	0	0	2	Middle	1	2	0	0	1	0
204050030101	2	46	31.3	1	2	1	3	2	92	95	93.5	140	130	135	2	1	1	2	2	2	2	1	2	3	2	2	0	1	2	Fourth	1	2	1	3	2	1
204030640101	4	55	31.3	1	1	2	3	2	86	84	85	165	155	160	2	1	2	2	3	3	3	3	3	2	2	2	0	2	2	Poorest	1	1	0	1	1	1
204200050101	5	999	31.3	1	1	2	3	2	80	90	85	140	130	135	2	2	1	2	3	1	3	3	3	3	2	2	0	0	2	Second	1	2	1	3	2	0
304070140102	2	999	31.4	2	1	2	3	1	78	69	73.5	125	103	114	2	1	2	2	4	2	3	2	4	2	2	1	0	0	3	Richest	1	2	0	1	1	0
201031870102	2	51	31.4	2	2	2	3	2	65	69	67	107	112	109.5	2	2	2	1	2	2	3	2	2	2	2	2	0	0	2	Second	1	2	0	1	1	0
304100140101	2	55	31.4	1	2	2	3	2	92	98	95	145	153	149	2	2	2	2	2	3	3	3	3	3	2	2	0	1	3	Poorest	1	2	0	0	1	1
204190080102	2	38	31.3	2	2	1	2	1	61	61	61	120	116	118	2	1	2	2	3	3	3	3	3	2	2	1	0	0	2	Second	1	2	0	1	1	0
302110140101	2	47	31.4	1	1	1	3	1	91	87	89	136	129	132.5	2	1	2	2	3	3	3	3	3	3	2	1	0	0	3	Poorest	1	2	0	2	2	0
301090190201	2	45	31.3	1	1	2	3	2	67	73	70	146	138	142	1	1	1	2	2	2	3	2	2	2	2	2	0	1	3	Middle	1	2	0	3	2	1
301020730101	2	NA	31.3	1	1	1	3	2	80	78	79	129	125	127	2	1	2	2	3	1	2	3	3	3	2	2	0	0	3	Fourth	1	1	1	3	2	0
201020640102	2	57	31.3	2	2	2	3	2	71	68	69.5	118	113	115.5	2	1	2	2	2	2	2	2	2	2	2	1	0	0	2	Fourth	1	2	0	0	1	0
201020650102	2	NA	31.2	2	2	2	3	1	86	83	84.5	149	124	136.5	2	2	2	2	3	2	3	3	3	2	2	1	0	0	2	Second	1	2	0	0	1	0
303040200101	2	999	31.4	1	2	2	3	2	68	74	71	111	115	113	2	2	2	2	3	3	3	3	3	3	2	2	0	0	3	Richest	1	2	0	0	1	0
204220150102	2	46	31.2	2	2	2	2	2	86	83	84.5	144	133	138.5	2	2	2	2	2	1	2	2	2	2	2	2	0	0	2	Fourth	1	2	1	1	1	0
204050020101	2	50	31.1	1	2	2	2	2	60	70	65	90	100	95	2	2	2	2	2	3	1	3	2	2	2	2	0	0	2	Fourth	1	2	1	1	1	0
204220240102	4	NA	31.3	1	1	2	3	2	68	64	66	138	132	135	2	2	1	2	2	3	2	3	2	2	2	2	0	0	2	Middle	1	1	0	2	2	0
201010100101	2	50	31.1	1	2	2	3	2	73	73	73	115	128	121.5	2	2	2	2	2	2	2	2	2	2	2	2	0	0	2	Middle	1	2	0	0	1	0
204040020101	2	999	31.1	2	2	1	3	1	80	80	80	130	120	125	2	1	2	2	2	2	2	2	2	3	2	1	0	0	2	Middle	1	2	0	1	1	0
302010430101	2	55	31.3	1	2	2	3	2	83	84	83.5	132	124	128	1	1	2	2	3	3	3	3	3	3	2	2	0	0	3	Richest	1	1	0	1	1	0
303070020108	1	95	31.3	1	1	2	2	2	87	82	84.5	142	147	144.5	2	2	1	1	4	3	4	3	4	2	2	2	0	1	3	Middle	1	2	0	3	2	1
304030090101	5	50	31.2	1	1	2	3	2	72	72	72	132	132	132	2	2	2	2	2	2	2	2	2	2	2	2	0	0	3	Poorest	1	1	0	1	1	0
304240270201	4	NA	31.2	2	2	1	3	2	70	75	72.5	132	134	133	2	1	2	2	3	3	3	3	3	3	2	1	0	0	3	Middle	1	1	0	1	1	0
304040170102	4	999	31.3	2	2	2	3	1	85	82	83.5	131	120	125.5	2	1	2	1	2	2	2	2	2	1	2	1	0	0	3	Fourth	1	2	0	2	2	0
304170080102	2	999	31.2	1	1	1	3	1	88	76	82	141	125	133	2	2	1	2	2	2	3	3	2	2	1	2	0	0	3	Second	1	2	0	3	2	0
204031510101	2	47	31.1	1	1	2	2	1	69	65	67	115	116	115.5	2	1	2	2	2	2	2	2	2	2	2	1	0	0	2	Richest	1	2	0	1	1	0
303040260101	2	999	31.3	1	2	1	3	2	74	52	63	135	113	124	2	1	2	2	3	3	3	3	3	3	2	1	0	0	3	Fourth	1	2	0	1	1	0
302260010102	4	48	31.3	2	2	2	3	2	87	63	75	122	98	110	2	2	2	2	3	2	3	2	3	3	2	2	0	0	3	Middle	1	1	0	0	1	0
301010500102	2	60	31.1	2	2	2	2	2	98	88	93	139	145	142	1	1	2	2	1	1	2	2	1	2	2	2	0	1	3	Fourth	4	2	1	2	2	1
303130050102	2	999	31.2	2	2	2	2	1	88	70	79	146	148	147	2	2	2	2	1	1	3	1	2	2	2	1	0	1	3	Fourth	1	2	1	1	1	1
303170120102	2	40	31.3	2	2	1	2	2	77	64	70.5	117	106	111.5	2	1	2	2	3	3	3	3	3	3	2	1	0	0	3	Fourth	4	1	0	1	1	0
204220470101	2	999	31	1	2	1	3	2	68	66	67	117	118	117.5	1	2	2	2	3	3	3	3	3	2	2	2	0	0	2	Second	1	2	0	2	2	0
303170120101	2	55	31.2	1	1	1	2	1	85	83	84	114	116	115	2	1	2	2	3	3	3	3	3	3	2	1	0	0	3	Fourth	1	1	0	2	2	0
303090020102	4	46	31.2	2	2	2	3	2	85	80	82.5	133	126	129.5	2	2	2	2	3	3	3	3	3	3	2	1	0	0	3	Fourth	1	2	0	0	1	0
201032330103	2	80	31.2	2	2	2	2	2	88	77	82.5	124	112	118	1	2	2	1	2	1	3	2	2	2	1	2	0	0	2	Fourth	1	2	1	3	2	0
301010570102	2	45	31	2	2	2	3	1	90	90	90	140	130	135	2	2	2	2	3	3	3	3	3	2	2	2	0	1	3	Second	1	2	0	0	1	1
301020360201	2	41	31	1	2	1	3	2	70	70	70	110	100	105	2	1	2	2	2	3	3	2	2	3	1	2	0	0	3	Poorest	2	2	0	1	1	0
204010240101	2	63	31	1	1	1	2	2	60	60	60	110	110	110	1	2	2	2	2	2	2	3	2	3	1	2	0	0	2	Poorest	1	2	0	3	2	0
204240430101	4	60	31	1	2	2	3	2	80	81	80.5	120	132	126	2	2	2	2	2	2	2	2	2	2	2	2	0	0	2	Poorest	1	2	0	0	1	0
204030620102	4	47	31	2	2	2	2	1	79	87	83	108	117	112.5	2	1	2	2	2	2	3	1	2	2	1	1	0	0	2	Richest	4	2	1	1	1	0
204220320101	4	50	31	1	1	2	3	2	70	60	65	120	110	115	2	2	2	2	2	1	3	3	2	2	2	2	0	0	2	Middle	1	2	1	2	2	0
304090560102	2	54	31.1	2	2	1	2	1	79	74	76.5	117	120	118.5	2	1	2	2	2	2	2	2	2	2	1	1	0	0	3	Richest	4	2	0	1	1	0
303020250102	4	54	31.2	2	2	2	3	2	66	63	64.5	NA	92	95.5	2	2	2	2	2	2	2	2	2	3	2	2	0	0	3	Fourth	1	2	0	0	1	0
303150330101	5	55	31.1	2	1	2	2	2	70	70	70	114	119	116.5	2	1	2	2	2	2	2	2	2	2	2	1	0	0	3	Poorest	4	2	0	1	1	0
204010610201	2	NA	30.9	1	2	1	3	2	76	76	76	119	125	122	2	1	2	2	2	2	2	1	2	3	2	2	0	0	2	Poorest	1	2	1	2	2	0
304200060102	1	999	31.1	1	1	2	3	1	83	84	83.5	129	132	130.5	1	2	2	2	3	3	1	3	1	3	2	2	0	0	3	Second	1	2	1	3	2	0
302010500101	2	62	31.2	1	1	2	3	2	86	79	82.5	134	127	130.5	2	2	1	2	2	3	3	3	1	2	2	1	0	0	3	Middle	1	2	1	3	2	0
[truncated: 1,622 more rows]

## Sheet: Urban
ident	scolar	Valsocioeco	longueur	poids	Agexact	Sexe	alcool	alimentSale	diabete	pad1	pad2	padm	pas1	pas2	pasm	poidsur	sifflement	sigarette	sport	tensionF	tensionM	tensionO	tensionP	tensionS	tensionV	tevidoha	vertige	prisemedic2	Hta1	emploi1	statmat1	Obesite	tensionFam	Risq	ClassRisq
101010010301	2	Middle	169	67	25.9	1	2	2	3	76	91	83.5	133	126	129.5	2	1	1	2	2	2	3	1	1	2	2	1	0	0	1	2	0	1	2	2
101010020102	2	Richest	152	58	25.9	2	2	1	2	73	73	73	109	109	109	2	2	2	2	2	1	3	2	1	1	2	2	0	0	1	4	0	1	3	2
101010030103	3	Richest	170	50	17.2	1	2	2	3	73	70	71.5	115	114	114.5	2	1	2	2	2	1	3	2	4	2	1	1	0	0	5	1	0	1	1	1
101010040101	2	Richest	159	58	56.3	1	2	2	3	81	88	84.5	129	121	125	2	2	2	2	2	2	3	2	2	2	2	2	0	0	1	2	0	0	0	1
101010050103	3	Middle	167	59	20.8	1	2	1	3	77	70	73.5	131	124	127.5	2	2	2	2	2	2	3	2	4	2	2	2	0	0	5	1	0	0	1	1
101010110102	3	Richest	150	48	23.6	2	2	1	2	59	73	66	117	113	115	1	2	2	2	2	2	2	2	4	2	2	2	0	0	5	2	0	0	2	2
101010130101	2	Richest	165	80	50	1	2	2	3	82	75	78.5	134	137	135.5	2	2	2	2	3	2	3	2	3	2	2	2	0	0	1	2	0	0	0	1
101010130103	3	Richest	165	65	24.3	1	2	2	3	76	72	74	139	133	136	2	2	2	2	2	1	3	2	2	2	1	1	0	0	5	1	0	1	1	1
101010140104	3	Middle	154	54	16.7	2	2	1	3	73	71	72	136	131	133.5	2	2	2	2	2	2	1	2	4	3	2	2	0	0	5	1	0	1	2	2
101010240106	3	Poorest	150	45	16.4	2	2	2	3	64	64	64	105	104	104.5	2	2	2	2	2	2	3	2	2	2	1	2	0	0	5	1	0	0	0	1
101010250101	2	Richest	156	76	51.3	1	2	2	3	118	106	112	220	206	213	2	1	2	2	2	2	3	2	2	1	2	2	0	3	1	2	1	0	1	1
101010250103	3	Richest	162	57	21.5	1	2	1	3	88	79	83.5	126	118	122	2	1	2	2	4	2	1	2	3	2	2	1	0	0	5	1	0	1	2	2
101010340202	2	Middle	160	52	22.1	1	2	2	3	69	69	69	109	115	112	2	2	2	2	2	1	3	2	2	2	2	2	0	0	1	1	0	1	1	1
101010350102	2	Poorest	150	48	23.4	2	2	2	3	76	94	85	118	114	116	2	1	1	2	2	3	3	3	1	2	2	1	0	0	4	4	0	1	2	2
101010350105	2	Poorest	175	61	21.1	1	2	2	3	73	75	74	138	138	138	2	2	1	2	2	3	3	3	2	2	2	2	0	0	1	1	0	0	1	1
101010380102	2	Fourth	150	65	53.4	2	2	1	2	87	84	85.5	112	105	108.5	2	2	2	2	2	2	3	2	2	2	2	2	0	0	1	2	0	0	1	1
101010380402	2	Middle	158	55	29.7	2	2	2	2	61	67	64	112	98	105	2	2	2	2	2	2	3	2	2	2	2	2	0	0	1	4	0	0	0	1
101010410201	2	Fourth	159	48	30.5	1	2	2	3	64	81	72.5	125	113	119	2	1	2	2	1	2	3	1	2	2	2	2	0	0	1	2	0	1	1	1
101010410502	2	Middle	150	53	19.1	2	2	2	3	71	74	72.5	110	115	112.5	2	1	2	2	2	1	3	2	2	2	2	2	0	0	1	1	0	1	1	1
101010420101	2	Richest	165	75	32.7	1	2	2	2	79	77	78	134	135	134.5	2	2	2	2	2	1	2	2	2	2	2	2	0	0	1	2	0	1	1	1
101010420102	2	Richest	158	45	29	2	2	2	3	63	62	62.5	101	98	99.5	2	1	2	2	2	1	2	2	2	2	2	2	0	0	4	2	0	1	1	1
101010490101	2	Second	160	50	25	1	2	2	3	97	79	88	136	125	130.5	2	2	1	2	2	2	3	2	2	2	2	2	0	0	1	1	0	0	1	1
101010550101	2	Richest	155	61	56.1	2	2	2	3	103	104	103.5	195	190	192.5	2	2	2	2	1	1	3	1	1	1	1	2	0	3	1	1	0	1	2	2
101010580102	2	Fourth	148	63	48.5	2	2	2	2	94	96	95	179	181	180	2	2	2	2	2	2	3	1	1	1	2	1	0	2	4	2	0	1	2	2
101010600103	3	Fourth	168	50	16.1	1	2	2	3	55	53	54	115	112	113.5	2	2	2	2	2	2	3	2	4	2	2	2	0	0	5	1	0	0	0	1
101010600202	2	Fourth	153	53	35.2	2	2	2	2	73	101	87	124	137	130.5	2	1	2	2	2	2	3	2	1	2	2	1	0	0	1	2	0	1	1	1
101010670102	2	Poorest	150	45	19.2	2	2	2	2	81	82	81.5	116	119	117.5	2	1	1	2	2	2	3	1	2	2	2	1	0	0	4	2	0	1	2	2
101010680102	2	Middle	154	58	32.2	2	2	2	2	75	82	78.5	137	118	127.5	2	2	2	2	2	2	3	2	1	1	2	1	0	0	4	2	0	1	2	2
101010750103	3	Richest	155	46	16.5	1	2	2	3	76	65	70.5	126	117	121.5	2	2	2	2	2	2	3	1	2	3	2	2	0	0	5	1	0	1	1	1
101010760103	3	Fourth	165	49	21.7	2	2	2	3	69	81	75	136	135	135.5	2	2	2	2	2	2	2	2	2	2	2	1	0	0	5	1	0	0	0	1
101010870101	2	Second	170	40	36.8	1	1	1	3	89	87	88	127	125	126	2	2	1	2	3	3	3	3	3	2	2	2	0	0	1	4	0	0	3	2
101010870102	2	Second	150	50	33	2	2	1	3	75	74	74.5	107	110	108.5	2	1	2	2	2	1	3	1	2	2	2	1	0	0	1	4	0	1	2	2
101010910205	2	Middle	160	50	21.1	1	2	2	3	61	73	67	111	107	109	2	2	2	2	2	2	3	2	2	2	2	2	0	0	1	1	0	0	0	1
101010920101	2	Middle	154	47	38.3	1	2	2	3	67	78	72.5	137	129	133	2	2	2	2	2	2	3	2	4	2	2	2	0	0	1	2	0	0	0	1
101010930104	2	Richest	154	50	32.9	2	2	1	2	75	73	74	119	117	118	2	1	2	2	2	2	3	2	4	2	2	1	0	0	1	2	0	0	1	1
101010930105	3	Richest	155	58	17.7	2	2	1	3	61	70	65.5	135	123	129	2	1	2	2	2	1	3	2	2	2	2	1	0	0	5	1	0	1	2	2
101010940101	2	Second	150	50	34.8	1	2	2	3	107	113	110	175	180	177.5	2	2	2	2	2	2	3	1	2	2	1	2	0	2	1	2	0	1	1	1
101010940102	2	Second	150	51	32.6	2	2	1	2	68	59	63.5	110	107	108.5	2	2	2	2	2	1	3	2	2	2	2	1	0	0	1	2	0	1	2	2
101010950102	2	Second	150	44	36.8	2	2	1	2	87	76	81.5	122	125	123.5	2	1	2	2	2	2	3	2	2	2	2	1	0	0	1	2	0	0	1	1
101010980101	2	Richest	170	60	31.8	1	2	2	3	77	76	76.5	106	113	109.5	2	2	2	2	2	1	3	2	2	2	1	2	0	0	1	2	0	1	1	1
101011000102	2	Middle	163	95	42.9	2	2	2	2	77	80	78.5	117	122	119.5	2	2	2	2	2	2	3	2	1	2	2	2	0	0	1	4	1	1	1	1
101011030102	2	Middle	148	70	31.9	2	2	1	2	76	78	77	142	144	143	2	2	2	2	2	2	3	2	2	1	2	1	0	1	1	2	1	0	2	2
101011070202	2	Poorest	152	45	23.3	2	2	1	2	82	86	84	130	128	129	2	2	2	2	2	2	3	2	4	2	1	2	0	0	1	4	0	0	1	1
101011080102	2	Second	150	46	58	2	2	2	3	75	77	76	116	120	118	2	2	2	2	2	2	3	2	1	2	2	1	0	0	1	1	0	1	1	1
101011080103	2	Second	160	59	22.5	1	2	1	3	53	47	50	140	135	137.5	1	2	2	2	3	1	3	2	3	3	2	2	0	0	1	1	0	1	3	2
101011100101	2	Poorest	160	62	33.6	1	2	2	3	79	78	78.5	139	136	137.5	2	1	1	2	3	2	3	2	3	3	2	1	0	0	1	4	0	0	1	1
101011100102	2	Poorest	160	50	20.7	2	2	1	3	67	72	69.5	114	117	115.5	2	2	2	2	2	2	3	2	2	2	2	2	0	0	1	4	0	0	1	1
101011100201	2	Poorest	160	50	40.4	1	2	1	3	75	77	76	126	119	122.5	2	1	2	2	2	3	3	3	2	2	2	1	0	0	1	2	0	0	1	1
101011120101	2	Second	163	50	30.3	1	2	2	3	66	64	65	110	112	111	2	1	2	2	2	1	3	2	2	3	1	1	0	0	1	2	0	1	1	1
101011150102	2	Richest	164	85	60.3	2	2	2	2	67	62	64.5	135	121	128	2	2	2	2	2	2	2	2	1	1	2	2	1	0	4	2	1	1	2	2
101011160102	2	Richest	166	59	48.3	2	2	2	2	69	69	69	128	133	130.5	2	2	2	2	2	2	2	1	1	2	2	1	0	0	4	2	0	1	1	1
101011160301	2	Richest	170	84	46.1	1	2	2	3	87	88	87.5	141	138	139.5	2	2	2	2	2	2	3	2	2	2	2	2	0	0	1	2	0	0	0	1
101011160302	2	Richest	167	68	41.4	2	2	2	3	82	83	82.5	124	114	119	2	1	2	2	1	1	1	1	1	1	1	1	0	0	4	2	0	1	2	2
101011220201	2	Second	160	55	56.1	1	2	2	3	77	83	80	171	171	171	2	2	1	1	2	2	3	2	2	2	2	2	0	2	6	5	0	0	2	2
101011230102	3	Middle	146	55	17.1	2	2	1	3	70	66	68	122	115	118.5	2	2	2	2	2	1	3	2	2	2	1	1	0	0	5	1	0	1	2	2
101011260101	2	Middle	167	55	25.7	1	2	2	3	81	76	78.5	132	132	132	2	1	1	2	3	1	3	2	3	2	1	1	0	0	1	2	0	1	2	2
101011260102	2	Middle	148	54	20.6	2	2	1	2	70	71	70.5	117	113	115	2	2	2	2	2	3	3	3	2	2	2	2	0	0	4	2	0	0	1	1
101011270103	2	Middle	150	52	31.4	2	2	2	3	72	66	69	114	100	107	2	2	2	2	2	1	2	2	2	2	2	2	0	0	1	1	0	1	1	1
101011270104	3	Middle	150	53	16.3	1	2	1	3	67	69	68	119	115	117	2	2	2	2	2	2	3	2	2	3	2	2	0	0	5	1	0	0	1	1
101011370102	2	Richest	154	58	29.7	2	2	2	3	65	67	66	101	105	103	2	2	2	2	4	2	3	2	4	2	2	2	0	0	1	2	0	0	0	1
101011390101	2	Fourth	165	59	53.9	2	2	2	3	77	79	78	118	114	116	2	2	2	2	2	1	3	2	2	2	2	2	0	0	1	7	0	1	1	1
101020020101	2	Richest	160	74	63.1	1	2	2	1	69	71	70	151	148	149.5	1	2	2	1	1	2	1	2	1	1	2	2	1	1	6	2	0	1	4	3
101020020102	2	Richest	159	38	58.8	2	2	2	2	74	72	73	124	123	123.5	2	2	2	2	2	3	1	3	1	1	2	2	0	0	1	2	0	1	2	2
101020020201	2	Richest	165	59	36.6	1	2	2	2	73	74	73.5	112	116	114	2	2	2	2	3	3	3	3	3	3	2	2	0	0	1	2	0	0	0	1
101020050101	2	Richest	165	75	57.5	1	2	2	3	80	85	82.5	165	149	157	1	2	2	1	2	2	2	2	1	1	2	1	0	2	1	2	0	1	4	3
101020090101	2	Richest	165	90	44.5	1	2	2	3	97	94	95.5	147	136	141.5	1	2	2	1	2	3	3	2	2	3	2	2	0	1	1	2	1	0	2	2
101020090207	2	Fourth	150	50	27.4	2	2	2	2	66	66	66	103	106	104.5	1	1	2	2	2	1	3	2	2	2	2	2	0	0	1	1	0	1	2	2
101020140101	2	Poorest	154	52	63	1	2	2	3	85	79	82	125	128	126.5	2	1	1	2	2	3	2	3	2	2	2	2	0	0	1	4	0	0	1	1
101020140102	2	Poorest	156	46	41	2	2	2	2	87	83	85	137	120	128.5	2	1	2	2	2	1	2	2	1	2	1	2	0	0	1	4	0	1	1	1
101020160101	2	Poorest	175	50	87	1	2	2	2	107	100	103.5	181	168	174.5	2	2	2	2	3	3	3	3	3	1	2	2	0	2	6	2	0	0	1	1
101020160104	2	Poorest	156	52	20.3	2	2	1	2	75	72	73.5	116	110	113	1	2	2	2	2	2	2	2	2	2	2	2	0	0	2	1	0	0	2	2
101020170101	2	Richest	165	68	38.8	1	2	1	3	76	72	74	129	121	125	2	2	2	1	2	1	1	1	4	2	2	1	0	0	1	2	0	1	3	2
101020190101	2	Richest	168	65	61.7	1	2	1	2	66	83	74.5	146	149	147.5	2	2	1	1	2	2	1	2	2	1	2	2	1	1	6	2	0	1	5	3
101020200103	2	Fourth	176	59	24.3	1	2	2	3	63	68	65.5	117	118	117.5	2	2	1	2	2	2	1	2	4	3	2	2	0	0	1	1	0	1	2	2
101020210101	2	Richest	165	65	62.5	1	2	2	2	86	79	82.5	143	129	136	1	2	2	2	4	2	2	3	4	2	2	2	0	0	6	2	0	0	1	1
101020220102	2	Fourth	158	60	24.2	2	2	2	2	58	63	60.5	102	104	103	1	1	2	2	2	2	2	2	2	2	2	2	0	0	4	2	0	0	1	1
101020260202	2	Fourth	150	50	45.2	2	2	1	2	95	94	94.5	142	132	137	1	1	2	2	2	2	1	1	1	1	2	1	0	1	4	2	0	1	4	3
101020260301	2	Richest	165	98	55.8	1	2	2	2	108	103	105.5	163	158	160.5	1	2	2	2	1	1	2	2	1	2	2	2	0	2	1	7	1	1	2	2
101020260304	3	Richest	161	60	18.6	2	2	2	3	58	62	60	113	110	111.5	2	2	2	2	3	1	1	2	2	2	2	1	0	0	5	1	0	1	1	1
101020270101	2	Richest	167	57	62.4	1	2	2	3	97	91	94	175	154	164.5	2	2	1	2	2	2	2	1	2	1	2	2	0	2	1	2	0	1	3	2
101020290105	3	Richest	142	47	19.6	2	2	1	3	81	77	79	144	129	136.5	2	2	2	2	2	1	1	2	2	3	2	2	0	0	5	1	0	1	2	2
101020350102	2	Poorest	157	52	49	2	2	2	2	74	72	73	125	117	121	1	1	2	2	2	2	2	2	2	2	2	1	0	0	1	4	0	0	1	1
101020500101	2	Fourth	158	60	27.6	1	2	2	2	64	65	64.5	125	120	122.5	1	1	2	2	3	2	3	1	1	2	1	2	0	0	1	4	0	1	2	2
101020500102	2	Fourth	150	45	22.9	2	2	2	3	60	68	64	104	123	113.5	1	2	2	1	2	3	1	2	1	2	1	2	0	0	4	4	0	1	3	2
101020500202	2	Richest	154	60	27.4	2	2	2	2	54	62	58	107	101	104	2	2	2	2	2	2	1	2	2	2	2	1	0	0	1	2	0	1	1	1
101020520101	2	Richest	165	75	45.7	1	2	2	3	100	86	93	141	135	138	1	2	2	2	2	2	2	2	2	2	2	2	0	1	1	2	0	0	1	1
101020520102	2	Richest	163	64	39.5	2	2	2	3	84	91	87.5	138	133	135.5	1	1	2	1	2	1	3	2	2	2	2	1	0	0	4	2	0	1	3	2
101020530101	2	Richest	155	60	61.3	1	2	2	2	85	81	83	127	120	123.5	1	2	2	2	2	2	2	2	1	2	2	2	0	0	6	2	0	1	2	2
101020530102	2	Richest	148	49	56.6	2	2	2	3	71	72	71.5	123	124	123.5	1	1	2	2	1	2	1	1	1	1	2	1	0	0	1	2	0	1	3	2
101020570102	2	Richest	150	51	75.8	2	2	2	2	82	94	88	146	144	145	2	2	2	2	2	3	3	3	1	1	2	2	0	1	4	2	0	1	2	2
101020580101	2	Middle	164	70	54.3	1	2	1	3	75	82	78.5	142	150	146	1	2	2	2	2	1	1	1	2	1	2	2	0	1	1	2	0	1	4	3
101020580102	2	Middle	156	57	44.7	2	2	2	2	101	93	97	145	122	133.5	1	2	2	2	2	2	1	2	2	2	2	2	0	1	1	2	0	1	2	2
101020760303	2	Poorest	160	68	25	1	2	2	3	63	72	67.5	110	119	114.5	2	2	2	2	2	2	3	1	2	2	2	2	0	0	1	1	0	1	1	1
101020760401	2	Fourth	175	85	51.2	1	2	2	3	91	90	90.5	133	128	130.5	2	2	2	2	2	2	2	2	2	2	2	2	0	1	1	2	0	0	0	1
101020760502	2	Second	170	59	23.5	1	2	2	3	60	64	62	105	97	101	2	1	2	2	2	2	2	2	2	2	2	2	0	0	1	1	0	0	0	1
101020760701	2	Poorest	169	67	22.9	1	2	2	3	73	70	71.5	117	117	117	2	2	2	2	2	2	3	2	2	2	2	2	0	0	1	2	0	0	0	1
101020760702	2	Poorest	162	58	19.3	2	2	2	2	76	76	76	125	125	125	1	2	2	2	2	2	2	2	1	2	2	2	0	0	4	2	0	1	2	2
101020890101	2	Middle	162	55	46.2	1	2	2	3	78	74	76	116	107	111.5	1	2	1	2	2	2	3	2	2	2	2	2	0	0	1	2	0	0	2	2
101020890102	2	Middle	160	45	43.5	2	2	2	3	68	68	68	90	86	88	2	2	2	2	2	2	2	1	2	1	2	1	0	0	4	2	0	1	2	2
101020890105	2	Middle	160	50	18.7	2	2	2	2	57	64	60.5	92	97	94.5	2	1	2	2	2	2	2	2	2	2	2	2	0	0	2	1	0	0	0	1
101020940101	2	Middle	160	67	47.9	1	2	2	3	80	87	83.5	120	136	128	2	2	2	1	2	2	2	2	2	1	2	1	0	0	2	2	0	0	2	2
101020940103	3	Middle	154	48	19.2	2	2	1	2	70	61	65.5	85	109	97	2	1	2	2	2	1	1	2	2	2	2	2	0	0	5	1	0	1	2	2
101021090101	2	Fourth	160	58	62.3	1	2	2	2	96	89	92.5	142	144	143	2	2	2	2	1	2	3	2	2	1	2	2	0	1	1	2	0	1	2	2
101021090102	2	Fourth	155	49	57.1	2	2	2	3	66	73	69.5	127	129	128	1	2	2	2	2	2	2	2	2	2	2	2	0	0	4	2	0	0	1	1
101021090104	3	Fourth	165	53	18.4	1	2	2	3	88	86	87	138	125	131.5	1	1	2	2	2	1	3	2	2	2	2	2	0	0	5	1	0	1	2	2
101021320105	3	Richest	167	57	20.1	2	2	2	3	81	74	77.5	123	114	118.5	2	2	2	2	2	2	3	2	2	2	1	2	0	0	5	1	0	0	0	1
101021350101	2	Middle	156	64	39.1	1	2	2	3	89	85	87	137	124	130.5	2	2	1	2	2	2	2	2	2	2	2	2	0	0	1	2	0	0	1	1
101021490102	2	Richest	165	50	43.9	2	2	1	3	79	74	76.5	115	110	112.5	2	2	2	2	2	2	2	2	2	1	2	2	0	0	1	4	0	0	2	2
101021640101	2	Richest	170	68	64.4	1	2	2	2	74	69	71.5	132	126	129	2	2	2	2	2	2	3	2	2	2	2	2	0	0	1	4	0	0	0	1
101021640106	3	Richest	145	48	18.1	2	2	2	3	61	59	60	125	122	123.5	2	1	2	2	2	2	3	1	1	2	2	1	0	0	5	1	0	1	1	1
101021650102	2	Fourth	155	57	47.2	2	2	1	3	91	95	93	178	181	179.5	2	1	2	2	2	3	1	3	2	1	2	1	0	2	1	2	0	1	3	2
101021680102	2	Fourth	165	65	48.4	2	2	1	2	82	80	81	166	156	161	1	2	2	2	2	1	3	2	1	1	2	2	0	2	4	2	0	1	4	3
101021690101	2	Richest	163	58	68.3	2	2	1	3	82	85	83.5	153	144	148.5	2	1	2	1	2	2	2	2	2	2	2	2	0	1	1	5	0	0	2	2
101021690102	2	Richest	154	52	20.3	2	2	2	2	NA	95	97	152	147	149.5	2	2	2	2	2	2	2	2	2	2	2	2	0	1	4	1	0	0	0	1
101021700101	2	Fourth	172	70	36.9	1	2	2	3	68	71	69.5	120	128	124	2	1	1	2	2	2	2	1	1	2	2	1	0	0	1	4	0	1	2	2
101021710101	2	Richest	153	64	29.4	1	2	2	3	55	59	57	125	108	116.5	1	2	2	2	2	2	2	2	2	2	2	2	0	0	1	4	0	0	1	1
101021710102	2	Richest	152	65	42.5	2	2	2	2	68	72	70	117	114	115.5	1	2	2	2	2	2	3	2	2	2	2	2	0	0	1	4	0	0	1	1
101021830201	2	Richest	178	104	53.9	1	2	2	2	96	91	93.5	150	136	143	2	2	2	1	2	1	3	2	1	2	2	2	0	1	1	2	1	1	2	2
101021830203	3	Richest	165	50	18.5	2	2	2	2	66	67	66.5	114	108	111	1	2	2	2	2	1	1	1	2	2	2	2	0	0	5	1	0	1	2	2
101021970102	2	Richest	165	60	58.6	2	2	2	2	75	76	75.5	142	130	136	1	1	2	2	4	2	2	2	2	2	2	2	0	0	4	2	0	0	1	1
101022010101	2	Richest	150	55	27.7	1	2	2	3	75	76	75.5	114	119	116.5	2	2	2	2	2	1	1	2	2	2	2	2	0	0	1	2	0	1	1	1
101022040101	2	Poorest	163	55	44.6	1	2	2	2	70	68	69	111	107	109	2	2	1	2	2	2	2	2	2	2	2	2	0	0	1	2	0	0	1	1
101022070201	2	Poorest	165	70	24.4	2	2	2	3	62	59	60.5	112	110	111	1	1	2	1	2	1	2	2	1	1	2	1	0	0	1	4	0	1	4	3
101022090102	1	Middle	160	50	36	2	2	2	3	118	113	115.5	170	160	165	2	2	2	2	1	3	2	3	1	1	2	2	0	3	1	4	0	1	2	2
101022120106	2	Fourth	150	60	33.3	2	2	2	3	72	68	70	113	114	113.5	1	2	2	2	2	3	1	3	2	2	2	2	0	0	1	5	0	1	2	2
101022120107	2	Fourth	156	50	17.7	2	2	1	2	74	77	75.5	111	117	114	1	2	2	2	2	2	1	2	2	2	2	2	0	0	2	1	0	1	3	2
101022140101	2	Fourth	157	47	47.1	2	2	2	3	65	72	68.5	97	107	102	2	2	2	1	2	3	3	3	2	2	2	1	0	0	1	1	0	0	1	1
101022180102	3	Second	153	53	17.8	2	2	1	2	61	71	66	114	107	110.5	2	2	2	2	2	2	3	2	2	2	2	2	0	0	5	1	0	0	1	1
101022190202	2	Middle	153	63	40.6	2	2	2	2	69	69	69	111	102	106.5	1	2	2	1	2	2	2	2	2	2	2	2	0	0	4	2	0	0	2	2
101022200106	2	Richest	160	55	17.2	2	2	2	3	69	70	69.5	110	106	108	1	2	2	2	3	3	2	3	3	3	2	1	0	0	1	1	0	0	1	1
101030010703	2	Second	171	65	25	1	2	1	3	80	87	83.5	128	134	131	2	2	1	2	2	3	2	3	2	2	1	2	0	0	2	1	0	0	2	2
101030050101	2	Richest	163	75	61.6	1	2	2	2	108	110	109	178	179	178.5	2	2	2	1	4	1	1	2	1	1	2	2	1	2	6	2	0	1	3	2
101030050202	2	Middle	155	63	40.4	2	2	2	3	72	74	73	123	120	121.5	1	2	2	2	2	2	2	2	4	1	2	1	0	0	1	2	0	0	2	2
101030050203	2	Middle	158	49	35.4	1	2	2	3	77	78	77.5	125	112	118.5	2	1	2	2	2	1	1	2	1	2	2	2	0	0	1	1	0	1	1	1
101030060105	3	Second	156	55	16.6	2	2	2	3	67	82	74.5	121	129	125	1	2	2	2	4	3	2	3	3	2	2	1	0	0	5	1	0	0	1	1
101030080103	3	Second	145	40	16.9	2	2	1	3	73	80	76.5	113	114	113.5	2	2	2	2	2	1	1	2	1	3	2	1	0	0	5	1	0	1	2	2
101030290101	2	Second	165	51	36.7	1	2	1	3	80	82	81	113	120	116.5	2	2	2	2	2	2	3	2	2	2	2	1	0	0	1	4	0	0	1	1
101030290102	2	Second	160	54	34	2	2	1	3	98	95	96.5	145	142	143.5	2	2	2	2	2	3	2	3	2	1	2	1	0	1	1	4	0	0	2	2
101030390101	2	Richest	165	55	48.2	1	2	2	3	70	69	69.5	113	105	109	2	2	2	2	3	1	3	2	3	2	2	1	0	0	1	2	0	1	1	1
101030390105	3	Richest	158	55	19.1	2	2	1	3	70	67	68.5	125	121	123	2	1	2	2	4	3	2	3	2	2	2	2	0	0	5	1	0	0	1	1
101030400103	3	Richest	169	54	19.5	1	2	2	3	73	71	72	131	122	126.5	2	1	2	2	2	2	1	2	2	2	2	1	0	0	5	1	0	1	1	1
101030430101	3	Second	159	56	19.8	1	2	2	3	77	69	73	121	116	118.5	2	2	2	2	2	1	2	3	2	2	2	2	0	0	5	1	0	1	1	1
101030440102	2	Richest	151	84	31.3	2	2	2	2	71	65	68	117	138	127.5	1	2	2	1	2	2	2	2	2	2	2	2	0	0	1	2	1	0	2	2
101030510201	2	Richest	167	54	33.1	1	2	2	3	76	76	76	117	112	114.5	2	1	2	2	2	2	1	1	2	2	2	1	0	0	1	2	0	1	1	1
101030610201	2	Middle	170	60	24.1	1	1	1	3	92	90	91	132	127	129.5	2	2	2	2	2	1	1	3	2	2	1	1	0	1	1	2	0	1	3	2
101030630103	3	Fourth	165	46	17	2	2	2	3	76	71	73.5	118	119	118.5	2	1	2	2	2	2	1	2	2	2	2	1	0	0	5	1	0	1	1	1
101030640102	2	Fourth	150	65	28.5	2	2	1	3	107	106	106.5	162	151	156.5	1	2	2	2	4	1	3	2	2	2	2	1	0	2	4	2	0	1	3	2
101030660102	2	Richest	158	55	36.1	2	2	2	2	62	61	61.5	102	102	102	2	2	2	2	2	1	1	2	2	2	2	1	0	0	4	2	0	1	1	1
101030690106	2	Fourth	153	45	21	2	2	2	3	79	76	77.5	125	118	121.5	2	1	2	2	3	3	3	3	3	3	1	1	0	0	1	6	0	0	0	1
101030700102	3	Fourth	140	47	21.2	2	2	1	3	85	77	81	129	123	126	2	2	2	2	2	2	1	3	2	2	1	1	0	0	5	1	0	1	2	2
101030740101	2	Fourth	170	59	29.6	1	2	2	3	67	67	67	105	115	110	2	1	2	2	2	2	1	2	2	2	2	1	0	0	1	4	0	1	1	1
101030750102	2	Poorest	151	52	19.9	2	2	1	2	76	74	75	122	120	121	2	2	2	2	2	2	1	2	2	2	1	1	0	0	2	4	0	1	2	2
101030760101	2	Middle	156	52	46.5	2	2	2	3	76	78	77	111	108	109.5	2	2	2	2	3	2	1	2	3	1	2	1	0	0	1	7	0	1	2	2
101030800202	2	Fourth	159	55	24.7	2	2	1	3	76	73	74.5	116	119	117.5	2	2	2	2	2	2	2	2	2	2	2	2	0	0	4	2	0	0	1	1
101030810103	3	Fourth	170	68	21.5	1	2	2	3	75	79	77	125	127	126	2	1	2	2	1	1	1	2	4	2	1	2	0	0	5	1	0	1	1	1
101030810107	2	Fourth	145	49	20.6	2	2	2	3	72	72	72	104	113	108.5	2	2	2	2	2	2	2	2	2	3	2	1	0	0	1	1	0	0	0	1
101030810301	2	Middle	176	69	49.8	1	2	2	3	109	108	108.5	150	141	145.5	2	2	1	2	2	1	2	2	1	1	2	1	0	2	1	5	0	1	3	2
101030830103	3	Fourth	169	63	24.9	1	2	1	3	72	70	71	120	121	120.5	2	1	2	2	2	1	3	2	2	2	2	1	0	0	5	2	0	1	2	2
101030850101	2	Middle	160	48	24.9	2	2	1	2	64	62	63	102	100	101	2	2	2	2	2	1	1	1	4	2	2	1	0	0	1	1	0	1	2	2
101030960102	2	Fourth	154	52	35.1	2	2	2	3	82	78	80	127	117	122	2	2	2	2	2	2	2	2	2	2	2	2	0	0	4	4	0	0	0	1
101031000101	2	Middle	145	42	40.9	2	2	2	3	79	71	75	111	105	108	2	1	2	2	3	2	1	2	3	1	2	1	0	0	1	5	0	1	2	2
101031030201	2	Middle	164	62	34.8	1	2	2	3	92	89	90.5	137	125	131	2	1	2	2	2	2	2	3	2	3	2	1	0	1	1	4	0	0	0	1
101031030202	2	Middle	148	46	39.2	2	2	2	3	85	80	82.5	119	119	119	2	2	2	2	2	2	3	2	2	2	2	1	0	0	4	4	0	0	0	1
101031080102	2	Fourth	164	57	37.1	2	2	1	3	73	70	71.5	109	106	107.5	2	1	2	2	3	2	3	2	3	2	2	1	0	0	4	2	0	0	1	1
101031090101	2	Middle	164	60	30.3	1	2	2	3	69	72	70.5	111	114	112.5	2	1	2	2	3	1	3	1	3	1	2	1	0	0	2	2	0	1	2	2
101031090202	2	Fourth	157	51	19.7	2	2	2	2	58	61	59.5	98	96	97	2	2	2	2	2	2	2	2	2	2	2	1	0	0	4	4	0	0	0	1
101031100102	2	Poorest	156	48	54.5	2	2	2	3	69	67	68	93	108	100.5	2	2	2	2	1	2	3	2	2	2	2	1	0	0	1	2	0	1	1	1
101031120104	2	Poorest	165	50	18.8	1	2	1	3	67	68	67.5	106	106	106	2	2	1	2	3	3	3	3	2	3	2	2	0	0	2	1	0	0	2	2
101031150302	2	Middle	153	42	38.6	2	2	2	3	90	79	84.5	128	124	126	2	1	2	2	2	3	2	2	2	2	2	1	0	0	4	2	0	0	0	1
101031170101	2	Middle	152	57	28.9	1	2	2	3	86	81	83.5	126	117	121.5	2	2	1	2	3	3	3	3	3	3	2	1	0	0	1	2	0	0	1	1
101031180102	2	Poorest	156	55	62.5	2	2	2	3	105	92	98.5	182	153	167.5	2	1	2	2	2	2	2	2	2	1	1	1	0	2	4	2	0	0	1	1
101031280102	2	Fourth	159	63	54.7	2	2	2	3	70	64	67	126	117	121.5	2	2	2	2	2	2	1	2	2	2	2	1	0	0	1	2	0	1	1	1
101031310101	2	Fourth	157	58	37.8	1	1	1	3	88	72	80	129	124	126.5	2	2	1	2	3	2	3	2	3	2	2	2	0	0	1	2	0	0	3	2
101031340101	2	Second	178	54	49.8	1	2	2	3	65	67	66	106	106	106	2	1	2	2	2	3	3	3	2	3	2	2	0	0	1	2	0	0	0	1
101031430201	2	Fourth	150	50	32.7	1	2	2	3	72	73	72.5	122	112	117	2	1	2	2	3	2	1	2	3	3	1	1	0	0	1	2	0	1	1	1
101031490102	2	Middle	161	51	31.4	2	2	1	2	77	79	78	129	130	129.5	1	1	2	1	2	3	3	3	2	2	2	1	0	0	4	4	0	0	3	2
101031540104	3	Richest	163	50	18.8	1	2	1	3	58	66	62	130	129	129.5	2	2	2	2	4	1	1	2	2	2	2	2	0	0	5	1	0	1	2	2
101031540203	3	Richest	173	52	17.6	1	2	2	3	64	65	64.5	111	112	111.5	2	2	1	2	2	1	3	2	2	3	2	2	0	0	5	1	0	1	2	2
101031750102	1	Second	165	57	36	2	2	2	3	78	85	81.5	112	120	116	1	1	2	2	2	1	3	2	2	3	1	1	0	0	1	4	0	1	2	2
101031760101	2	Fourth	153	45	75.8	1	2	2	3	100	103	101.5	168	139	153.5	2	2	2	1	3	3	1	3	3	1	2	2	0	2	6	2	0	1	3	2
101031760102	2	Fourth	147	42	68.8	2	2	2	3	81	93	87	146	156	151	2	1	2	2	1	2	2	2	4	1	2	1	0	2	4	2	0	1	2	2
101031830102	2	Middle	154	57	37.4	2	2	2	2	121	115	118	185	162	173.5	2	2	2	2	1	2	3	1	2	1	2	2	0	3	1	2	0	1	2	2
101031830104	3	Middle	170	70	16.5	1	2	2	3	77	78	77.5	132	126	129	1	2	2	2	2	2	1	2	2	2	2	2	0	0	5	1	0	1	2	2
101031860103	3	Fourth	170	64	20	1	2	2	3	63	62	62.5	138	136	137	2	2	2	2	2	1	3	2	2	2	2	2	0	0	5	1	0	1	1	1
101031860201	2	Middle	167	68	48.8	1	2	2	3	75	75	75	119	121	120	1	1	2	2	3	2	3	2	3	2	2	2	0	0	1	5	0	0	1	1
101031880102	2	Richest	148	50	39.6	2	2	1	2	73	73	73	113	119	116	2	1	2	2	2	2	2	2	2	2	1	1	0	0	1	7	0	0	1	1
101031890102	2	Fourth	158	49	43.3	2	2	1	2	60	53	56.5	105	93	NA	2	2	2	2	2	1	1	1	2	2	2	1	0	0	4	2	0	1	2	2
101031890401	2	Middle	165	51	27.1	1	2	2	3	72	66	69	108	110	109	2	1	2	2	2	2	2	2	2	2	2	2	0	0	1	2	0	0	0	1
101040080102	2	Fourth	165	65	24.4	2	2	2	3	78	67	72.5	125	119	122	1	2	2	2	4	3	1	2	4	1	2	1	0	0	4	2	0	1	3	2
101040160102	2	Middle	164	58	51	2	2	2	3	103	102	102.5	177	162	169.5	2	1	2	2	1	1	3	2	1	1	2	1	1	2	1	4	0	1	2	2
101040160301	3	Second	167	60	18.8	1	2	2	3	79	68	73.5	130	130	130	2	2	2	2	2	1	2	2	4	3	2	2	0	0	5	1	0	1	1	1
101040180102	2	Fourth	157	60	25.8	2	2	2	3	68	69	68.5	104	100	102	2	2	2	2	1	1	3	1	4	2	2	2	0	0	1	2	0	1	1	1
101040210101	2	Middle	167	60	26.9	1	1	2	3	73	74	73.5	123	124	123.5	1	1	2	2	2	1	2	1	2	1	1	2	0	0	1	2	0	1	4	3
101040210102	2	Middle	150	46	23.8	2	2	2	3	69	71	70	100	104	102	1	1	2	2	2	1	2	2	2	2	2	1	0	0	1	2	0	1	2	2
101040280101	2	Second	180	70	32.4	1	2	2	2	74	67	70.5	134	129	131.5	2	1	2	2	2	2	2	2	2	2	2	2	0	0	1	2	0	0	0	1
101040360101	2	Middle	170	75	30.6	1	2	2	3	81	87	84	119	129	124	2	2	2	2	2	2	2	2	2	2	2	2	0	0	1	2	0	0	0	1
101040370101	2	Middle	169	57	34	1	2	2	3	81	80	80.5	109	113	111	2	2	2	2	2	2	2	2	2	2	2	2	0	0	1	2	0	0	0	1
101040400101	2	Poorest	150	55	47.5	2	2	2	3	85	104	94.5	139	140	139.5	1	1	2	2	2	1	1	2	2	2	2	1	0	1	1	7	0	1	2	2
101040410101	2	Poorest	168	62	44.5	2	2	2	3	62	55	58.5	124	109	116.5	1	2	2	2	3	3	3	1	1	2	2	2	0	0	1	5	0	1	2	2
101040470102	2	Second	167	40	45	2	2	2	2	68	73	70.5	112	109	110.5	2	1	2	1	1	3	3	3	2	2	2	1	0	0	1	2	0	1	2	2
101040600101	2	Fourth	155	45	29.7	2	2	2	1	79	79	79	116	118	117	2	2	2	2	4	3	3	3	2	2	2	2	0	0	2	5	0	0	0	1
101040660101	2	Middle	158	45	55.1	2	2	2	3	92	103	97.5	136	139	137.5	2	1	2	2	1	1	1	2	1	1	2	1	0	1	4	7	0	1	2	2
101040660102	2	Middle	150	42	34.2	2	2	1	2	58	58	58	87	84	85.5	2	1	2	2	1	2	1	1	1	2	2	1	0	0	2	6	0	1	2	2
101040670302	2	Second	141	40	36	2	2	2	3	56	62	59	96	95	95.5	2	1	2	2	2	2	1	3	2	2	2	1	0	0	1	2	0	1	1	1
101040680104	3	Richest	158	45	20.1	2	2	2	3	79	73	76	130	125	127.5	2	2	2	1	2	1	1	1	4	3	2	2	0	0	5	1	0	1	2	2
101040710101	2	Richest	165	54	47.3	1	2	2	3	64	64	64	112	102	107	2	1	2	2	2	3	1	2	1	1	1	1	0	0	1	2	0	1	2	2
101040730101	2	Richest	167	56	67.7	1	2	1	2	81	81	81	134	135	134.5	2	2	1	2	4	3	3	3	4	1	2	2	0	0	2	2	0	0	3	2
101040770202	2	Fourth	160	47	31.8	2	2	1	3	78	80	79	111	114	112.5	2	1	2	2	2	2	1	2	2	2	1	1	0	0	1	2	0	1	2	2
101040780101	2	Middle	160	60	29.4	1	2	2	3	88	81	84.5	142	128	135	2	2	1	2	2	2	2	2	2	2	1	1	0	0	1	2	0	0	1	1
101040790201	2	Richest	164	69	52.3	1	2	1	3	86	80	83	166	152	159	2	1	1	2	1	1	1	2	1	1	2	1	0	2	1	2	0	1	4	3
101040890102	2	Poorest	158	58	17.2	1	2	2	3	61	54	57.5	85	85	85	2	2	1	2	3	3	3	3	3	3	2	2	0	0	2	1	0	0	1	1
101041000102	2	Richest	160	63	47.9	2	2	2	2	81	81	81	119	118	118.5	1	2	2	1	2	1	3	2	1	2	2	2	0	0	1	2	0	1	3	2
101041050101	2	Richest	175	77	59.8	1	2	1	2	80	74	77	135	125	130	1	2	2	2	2	1	1	3	1	1	2	2	0	0	1	2	0	1	4	3
101041060202	2	Fourth	153	53	56.4	2	2	2	2	117	114	115.5	191	198	194.5	2	2	2	2	3	2	3	2	3	1	2	2	0	3	4	2	0	0	1	1
101041080101	2	Richest	166	45	46.3	1	2	1	2	65	63	64	119	107	113	2	1	2	2	2	2	1	2	2	2	2	2	0	0	1	2	0	1	2	2
101041130101	2	Middle	154	48	65.6	1	2	2	3	125	119	122	198	199	198.5	1	1	2	2	2	2	2	1	2	2	1	2	0	3	1	7	0	1	2	2
101041130102	2	Middle	170	56	20.2	1	2	2	3	73	69	71	113	124	118.5	2	2	2	2	4	3	3	2	3	3	2	2	0	0	2	1	0	0	0	1
101041150102	2	Richest	160	51	34.3	2	2	2	3	71	69	70	117	107	112	1	2	2	2	2	2	3	2	2	1	2	2	0	0	4	2	0	0	2	2
101041170103	3	Richest	154	44	16.3	1	2	1	3	64	61	62.5	121	108	114.5	2	2	2	2	3	1	1	2	2	3	2	1	0	0	5	1	0	1	2	2
101041180101	2	Fourth	175	54	38.9	1	2	2	3	87	87	87	140	138	139	2	1	1	2	2	2	3	2	2	1	2	2	0	0	1	2	0	0	2	2
101050020101	2	Richest	157	65	77.5	1	2	2	3	77	71	74	140	129	134.5	2	1	2	2	2	3	2	3	2	1	2	2	0	0	6	2	0	0	1	1
101050090101	2	Richest	181	53	43.3	1	1	1	3	66	65	65.5	104	100	102	2	1	2	2	2	1	2	2	2	2	2	2	0	0	1	2	0	1	3	2
101050200102	2	Second	154	46	29.4	2	2	2	2	89	83	86	137	131	134	2	2	2	2	2	2	2	2	2	1	2	1	0	0	1	2	0	0	1	1
101050210102	2	Poorest	152	64	41	2	2	2	3	91	NA	95	139	143	141	2	1	2	1	1	1	2	2	1	1	2	1	0	1	4	2	0	1	3	2
101050210202	2	Poorest	170	54	18.3	1	2	2	3	66	60	63	113	109	111	2	2	1	1	4	2	3	2	4	3	1	2	0	0	1	1	0	0	2	2
101050250105	2	Poorest	154	48	19.5	2	2	1	2	66	68	67	123	119	121	1	2	2	2	2	1	3	2	2	2	2	2	0	0	4	6	0	1	3	2
101050270101	2	Second	156	68	48.4	1	2	2	3	88	84	86	131	124	127.5	2	2	2	2	2	3	2	3	2	2	2	1	0	0	1	4	0	0	0	1
101050270102	2	Second	160	56	40	2	2	2	2	75	71	73	112	102	107	2	2	2	2	2	2	2	2	2	2	2	2	0	0	1	4	0	0	0	1
101050270201	2	Poorest	162	52	22.7	1	2	2	3	66	71	68.5	131	128	129.5	2	1	1	2	3	2	1	1	3	3	2	1	0	0	1	4	0	1	2	2
101050330101	2	Second	153	70	47.1	2	2	2	3	83	86	84.5	142	138	140	1	1	2	2	2	2	2	2	2	1	2	1	0	1	1	2	0	0	2	2
101050350101	2	Fourth	160	61	36.8	1	1	2	3	93	102	97.5	170	167	168.5	2	2	1	2	3	3	3	3	3	1	2	2	0	2	1	2	0	0	3	2
101050360103	3	Fourth	162	50	17.9	2	2	1	3	72	72	72	103	91	97	2	2	2	1	2	2	1	2	3	2	2	1	0	0	5	1	0	1	3	2
101050450102	2	Richest	156	80	43.1	2	1	2	3	113	105	109	158	166	162	2	1	2	2	2	2	2	2	2	2	2	2	0	2	1	2	1	0	1	1
101050500103	2	Middle	160	55	21.7	1	1	2	3	71	76	73.5	116	115	115.5	1	2	2	2	2	1	1	2	2	2	2	2	0	0	2	2	0	1	3	2
101050510105	3	Fourth	179	65	23	1	2	2	3	72	63	67.5	117	109	113	2	2	1	2	2	2	2	2	4	2	2	2	0	0	5	1	0	0	1	1
101050590102	3	Fourth	163	52	19.7	1	2	2	3	75	72	73.5	116	118	117	1	2	2	2	2	1	2	3	2	2	2	2	0	0	5	1	0	1	2	2
101050600102	2	Richest	156	76	60.4	2	2	2	3	95	107	101	169	168	168.5	1	2	2	2	4	2	2	2	4	2	2	2	0	2	4	2	1	0	1	1
101050600105	3	Richest	152	49	21	2	1	1	3	79	81	80	115	113	114	1	2	2	2	2	2	2	1	2	2	2	1	0	0	5	1	0	1	4	3
101050600202	2	Fourth	168	65	58.8	2	2	1	2	91	97	94	142	135	138.5	2	2	1	2	2	2	2	2	2	1	2	2	0	1	4	2	0	0	3	2
101050600401	2	Fourth	162	70	35.4	1	2	2	2	84	77	80.5	118	115	116.5	1	2	2	2	1	1	2	1	1	3	2	2	0	0	1	2	0	1	2	2
101050600402	2	Fourth	160	74	31.2	2	2	1	3	71	80	75.5	125	123	124	2	2	2	2	2	2	3	2	2	2	2	1	0	0	1	2	0	0	1	1
101050600405	2	Fourth	165	70	18	1	2	2	2	73	73	73	138	121	129.5	1	2	2	2	2	1	2	1	2	1	2	1	0	0	1	1	0	1	3	2
101050600502	2	Richest	160	50	53.9	2	2	2	2	68	73	70.5	112	115	113.5	2	2	2	2	2	2	2	2	2	2	2	1	0	0	4	2	0	0	0	1
101050620103	3	Second	161	49	16.6	1	2	1	3	86	75	80.5	111	110	110.5	2	1	2	1	3	1	1	2	3	3	2	2	0	0	5	1	0	1	3	2
101050620201	2	Fourth	168	NA	68	1	2	2	3	75	65	70	126	123	124.5	2	2	2	1	3	3	3	3	3	2	2	2	0	0	6	2	NA	0	1	1
101050620202	1	Fourth	146	40	59	2	2	2	3	92	88	90	138	148	143	1	2	2	2	2	2	2	2	2	3	2	2	0	1	4	2	0	0	1	1
101050630102	2	Fourth	145	49	29.5	2	2	1	3	100	93	96.5	155	145	150	2	1	2	2	3	3	3	3	3	2	2	1	0	1	1	4	0	0	1	1
101050670103	3	Fourth	153	55	20.9	1	2	2	3	89	75	82	147	129	138	2	2	2	2	2	3	3	3	2	3	2	2	0	0	5	1	0	0	0	1
101050680104	3	Fourth	170	58	21.2	1	2	1	3	76	66	71	133	114	123.5	2	2	2	2	3	3	2	3	3	2	2	2	0	0	5	1	0	0	1	1
101050710101	2	Richest	175	90	31.2	1	2	1	2	81	78	79.5	142	125	133.5	1	2	2	1	2	2	1	2	1	2	2	2	0	0	1	2	0	1	4	3
101050710105	2	Richest	163	51	27.5	1	1	1	3	87	84	85.5	130	123	126.5	2	2	1	2	2	2	2	2	3	2	2	2	0	0	2	1	0	0	3	2
101050760301	3	Second	153	42	18	2	2	2	3	67	64	65.5	110	104	107	2	2	2	2	3	2	3	2	2	3	2	2	0	0	5	1	0	0	0	1
101050790101	3	Poorest	165	60	18.8	1	2	2	3	83	72	77.5	129	131	130	2	2	2	2	2	2	2	2	2	2	1	1	0	0	5	1	0	0	0	1
101050850103	2	Fourth	163	59	78	1	1	1	3	102	106	104	142	140	141	1	2	2	2	3	2	3	2	3	3	2	1	0	2	6	7	0	0	3	2
101050850105	2	Fourth	152	54	28.3	2	2	2	2	NA	107	103	141	144	142.5	1	1	2	2	2	2	1	2	2	2	1	2	0	2	6	2	0	1	2	2
101050860403	2	Middle	132	38	19	2	2	1	3	83	82	82.5	129	125	127	1	2	2	1	2	2	2	2	2	2	2	1	0	0	2	5	0	0	3	2
101050880302	2	Second	150	45	36.3	2	2	2	3	87	86	86.5	133	128	130.5	2	2	2	2	2	1	2	2	2	1	2	1	0	0	1	5	0	1	2	2
101050940301	2	Second	162	65	45.7	1	2	2	3	104	100	102	151	151	151	2	2	1	2	2	3	2	1	2	2	2	2	0	2	2	2	0	1	2	2
101050950301	3	Middle	161	50	20.2	2	1	2	3	72	67	69.5	109	106	107.5	1	2	2	1	2	2	2	2	2	2	2	2	0	0	5	1	0	0	3	2
101051020102	2	Second	150	50	34.9	2	2	2	3	71	83	77	138	123	130.5	1	2	2	2	2	2	2	2	2	2	2	1	0	0	1	2	0	0	1	1
101051110102	2	Richest	156	47	30.6	2	2	2	2	73	77	75	107	117	112	1	2	2	2	2	2	2	2	2	2	2	1	0	0	4	2	0	0	1	1
101051200102	2	Fourth	173	60	54.8	2	1	2	1	127	108	117.5	209	223	216	2	1	2	2	2	2	2	2	1	1	2	1	0	3	4	2	0	1	3	2
101051200105	3	Fourth	160	51	24.4	1	1	2	3	78	71	74.5	123	123	123	2	2	1	2	2	1	2	2	2	2	2	2	0	0	5	1	0	1	3	2
101060020101	2	Poorest	153	48	42.4	2	2	1	2	86	81	83.5	162	155	158.5	2	1	2	2	3	2	4	2	4	1	2	1	0	2	1	7	0	0	2	2
101060020102	2	Poorest	154	47	26	2	2	2	3	75	72	73.5	122	109	115.5	2	2	2	2	2	3	2	3	2	3	2	2	0	0	1	4	0	0	0	1
101060030102	1	Poorest	154	41	32	2	2	2	3	83	79	81	136	122	129	2	1	2	2	2	2	2	3	2	3	2	1	0	0	4	2	0	0	0	1
101060100101	2	Poorest	120	48	27.3	1	2	2	3	78	81	79.5	140	135	137.5	2	2	1	2	2	2	2	3	2	2	2	2	0	0	1	4	1	0	1	1
101060100102	2	Poorest	160	50	27	2	2	2	3	76	73	74.5	123	114	118.5	2	2	2	2	4	3	3	3	3	2	2	2	0	0	2	4	0	0	0	1
101060120101	2	Poorest	157	36	32.6	1	2	2	2	67	70	68.5	127	124	125.5	2	2	1	2	3	3	3	3	3	3	2	2	0	0	1	2	0	0	1	1
101060120102	2	Poorest	150	40	26.5	2	2	2	2	90	83	86.5	147	137	142	2	2	2	2	1	3	3	2	1	1	1	1	0	1	4	2	0	1	2	2
101060150101	2	Poorest	176	59	49.1	1	2	2	3	74	80	77	112	116	114	2	1	2	2	4	2	2	2	2	2	2	1	0	0	1	4	0	0	0	1
101060190102	2	Poorest	156	50	44.5	2	2	2	3	75	73	74	114	110	112	2	2	2	2	2	1	2	2	2	2	2	2	0	0	4	2	0	1	1	1
101060270101	2	Poorest	148	41	61	2	2	2	3	101	105	103	188	185	186.5	2	2	2	2	3	2	3	2	3	1	2	2	0	3	1	7	0	0	1	1
101060400102	2	Poorest	140	46	23	2	2	1	2	75	80	77.5	117	122	119.5	2	1	2	2	3	1	3	1	3	2	2	1	0	0	4	2	0	1	2	2
101060500101	2	Fourth	165	59	62.8	1	2	2	2	98	88	93	166	166	166	1	2	2	2	2	2	2	2	2	1	2	2	0	2	6	2	0	0	2	2
102010030101	2	Middle	166	65	40.7	1	2	2	2	82	85	83.5	123	128	125.5	2	2	1	2	3	2	3	2	3	1	2	1	0	0	1	2	0	0	2	2
102010030102	2	Middle	156	71	37.2	2	2	2	3	80	82	81	114	115	114.5	1	1	2	2	2	1	2	2	2	1	2	1	0	0	1	2	0	1	3	2
102010110102	2	Fourth	165	67	37.5	2	2	2	3	80	66	73	110	102	106	2	2	2	2	3	2	3	2	3	1	2	1	0	0	1	2	0	0	1	1
102010160101	2	Fourth	153	63	44.5	2	2	2	3	73	72	72.5	104	102	103	1	2	2	2	4	3	2	3	2	2	2	1	0	0	1	5	0	0	1	1
102010160102	3	Fourth	156	52	17.5	2	2	1	2	75	63	69	118	118	118	2	1	2	2	4	2	2	2	2	2	2	1	0	0	5	1	0	0	1	1
102010170101	2	Fourth	165	66	39.6	1	1	2	3	77	92	84.5	138	136	137	2	1	1	2	2	2	3	2	2	2	2	2	0	0	1	2	0	0	2	2
102010170102	2	Fourth	154	56	36.7	2	2	1	2	79	73	76	118	113	115.5	2	1	2	2	3	1	3	2	3	1	2	1	0	0	4	2	0	1	3	2
102010170202	2	Second	156	54	27.2	2	2	2	2	86	95	90.5	142	150	146	2	1	2	2	3	3	3	3	3	1	2	1	0	1	1	2	0	0	1	1
102010180101	2	Richest	161	60	42.7	1	2	1	3	71	83	77	127	116	121.5	2	1	1	2	3	2	3	2	3	2	2	1	0	0	1	2	0	0	2	2
102010180102	2	Richest	156	59	34.2	2	2	1	3	73	73	73	116	109	112.5	2	1	2	2	4	2	3	1	2	2	2	1	0	0	1	2	0	1	2	2
102010180201	2	Richest	156	73	59	1	2	2	3	93	90	91.5	151	160	155.5	1	2	2	2	2	2	2	2	2	1	2	1	0	2	1	2	0	0	2	2
102010180202	2	Richest	150	55	55.1	2	2	2	3	88	94	91	132	128	130	1	2	2	2	2	2	1	1	1	2	2	2	0	1	4	2	0	1	2	2
102010200101	2	Middle	167	66	39.7	1	2	2	3	83	83	83	122	119	120.5	1	2	1	1	2	2	2	2	2	2	2	2	0	0	1	2	0	0	3	2
102010200102	2	Middle	152	56	34.8	2	2	2	3	78	84	81	126	120	123	2	1	1	2	1	1	1	1	1	1	2	1	0	0	1	2	0	1	3	2
102010210103	2	Fourth	154	41	31.7	1	1	2	3	NA	93	96	156	140	148	2	1	1	1	2	1	1	3	3	2	2	1	0	1	1	1	0	1	4	3
102010210105	2	Fourth	167	55	20.2	1	2	2	3	66	62	64	121	119	120	2	2	2	2	2	1	3	1	2	3	1	1	0	0	2	1	0	1	1	1
102010240101	2	Middle	154	60	41	2	2	1	3	79	85	82	117	125	121	1	2	2	2	2	2	3	2	2	1	2	2	0	0	1	7	0	0	3	2
102010240102	2	Middle	156	57	21.2	2	1	2	3	81	82	81.5	139	121	130	2	1	1	1	2	2	2	3	2	2	2	1	0	0	1	1	0	0	3	2
102010240103	2	Middle	155	43	18.9	2	1	1	2	87	64	75.5	119	95	107	2	2	2	2	2	2	2	2	2	2	2	1	0	0	2	4	0	0	2	2
102010360101	2	Fourth	164	59	46.5	1	2	2	3	102	NA	100.5	144	139	141.5	2	2	1	2	2	2	2	2	2	3	1	2	0	2	1	2	0	0	1	1
102010440101	2	Fourth	169	72	54.9	1	1	1	2	62	57	59.5	121	117	119	2	2	1	2	3	2	3	2	3	1	2	2	0	0	6	2	0	0	4	3
102010440102	2	Fourth	155	47	55.3	2	2	1	3	114	118	116	195	171	183	2	1	2	2	1	1	1	1	1	1	2	1	0	3	4	2	0	1	3	2
102010440103	2	Fourth	151	61	26.2	2	2	1	2	53	58	55.5	101	96	98.5	2	1	2	2	3	1	1	2	3	2	2	1	0	0	1	4	0	1	2	2
102010440104	2	Fourth	165	59	24.9	1	2	2	3	72	65	68.5	101	101	101	2	2	2	2	3	2	3	2	3	2	2	2	0	0	1	4	0	0	0	1
102010450102	2	Richest	158	66	31.3	2	2	1	3	92	94	93	132	132	132	2	1	2	2	2	1	1	2	1	1	1	1	0	1	1	2	0	1	3	2
102010450105	2	Richest	150	58	26.7	2	2	1	3	79	83	81	125	124	124.5	1	1	2	2	2	1	1	2	2	1	2	1	0	0	1	1	0	1	4	3
102010460101	2	Fourth	156	46	77	1	2	2	3	102	96	NA	160	147	153.5	2	2	2	2	1	2	3	3	3	1	2	1	0	2	6	2	0	1	2	2
102010460102	2	Fourth	165	60	60.2	2	2	2	2	69	69	69	133	128	130.5	2	1	2	2	3	2	3	2	3	2	2	1	0	0	4	2	0	0	0	1
102010460103	3	Fourth	156	55	22.7	1	2	2	2	71	60	65.5	107	95	101	2	2	2	2	2	2	3	2	2	2	2	1	0	0	5	1	0	0	0	1
102010460104	3	Fourth	149	36	18.9	2	2	2	3	66	68	67	113	102	107.5	2	2	2	2	2	1	1	2	1	2	2	2	0	0	5	1	0	1	1	1
102010460105	3	Fourth	162	51	17.5	1	2	2	3	63	75	69	123	116	119.5	1	1	1	2	2	1	1	2	2	3	2	2	0	0	5	1	0	1	3	2
102010500101	2	Second	160	55	44.4	1	1	1	3	77	85	81	123	130	126.5	2	2	1	2	1	3	3	3	2	2	2	1	0	0	1	4	0	1	4	3
102010530101	2	Fourth	178	70	43.9	1	1	2	2	75	77	76	118	122	120	2	2	1	2	2	2	3	1	1	1	2	1	0	0	1	2	0	1	4	3
102010530102	2	Fourth	170	75	34.4	2	2	2	2	70	69	69.5	108	103	105.5	2	1	2	2	2	1	3	2	1	1	2	2	0	0	4	2	0	1	2	2
102010540102	2	Richest	160	60	40.4	2	2	1	3	82	79	80.5	129	125	127	2	1	2	2	2	2	2	2	2	2	2	2	0	0	1	2	0	0	1	1
102010560101	2	Middle	150	50	17.2	1	1	2	3	61	56	58.5	113	107	110	2	2	2	2	3	3	3	3	3	3	2	2	0	0	1	1	0	0	1	1
102010560102	2	Middle	166	53	16.4	1	2	2	3	72	59	65.5	138	105	121.5	2	2	2	2	2	1	3	1	1	1	2	2	0	0	1	1	0	1	2	2
102010580101	2	Second	167	53	44.3	1	2	2	2	69	78	73.5	112	111	111.5	2	2	1	2	2	2	2	2	2	2	2	1	0	0	1	2	0	0	1	1
102010580102	2	Second	152	43	47.8	2	2	1	3	65	59	62	110	93	101.5	2	2	2	2	2	2	1	2	2	2	2	2	0	0	4	2	0	1	2	2
102010620101	2	Richest	160	59	59.4	1	1	1	2	98	79	88.5	164	120	142	2	1	2	2	2	2	2	2	2	1	2	1	0	1	1	2	0	0	3	2
102010620102	2	Richest	154	76	52.1	2	2	2	1	71	74	72.5	122	112	117	2	2	2	2	2	1	1	2	1	1	2	1	0	0	4	2	1	1	2	2
102010700102	2	Fourth	165	68	24.6	2	2	1	2	67	69	68	109	109	109	2	2	2	2	3	1	1	2	3	2	2	1	0	0	4	2	0	1	2	2
102010700302	2	Fourth	170	60	34.6	2	2	2	3	83	83	83	128	123	125.5	1	2	2	2	2	2	2	2	2	1	1	2	0	0	1	2	0	0	2	2
102010700401	2	Fourth	166	69	70.1	1	2	2	3	75	73	74	135	129	132	2	1	2	2	1	2	2	2	2	1	2	1	0	0	1	2	0	1	2	2
102010700403	2	Fourth	172	55	39	1	2	1	3	58	69	63.5	91	110	100.5	2	2	2	2	2	2	1	1	2	2	2	2	0	0	1	1	0	1	2	2
102010720101	2	Middle	162	54	63	1	2	2	2	115	125	120	196	191	193.5	2	2	2	2	2	1	1	2	2	3	2	2	0	3	1	1	0	1	1	1
102010730102	2	Poorest	153	62	37.1	2	2	2	1	70	74	72	102	105	103.5	1	1	2	2	2	2	2	1	2	1	2	1	0	0	4	2	0	1	3	2
102010780101	2	Poorest	166	56	56.3	1	2	2	3	89	77	83	165	142	153.5	2	2	1	2	3	2	1	2	3	1	2	2	0	2	1	7	0	1	3	2
102010810102	2	Second	156	48	53.2	2	2	2	3	78	74	76	122	110	116	2	2	2	2	2	1	2	2	2	2	2	2	0	0	4	2	0	1	1	1
102010810104	3	Second	167	52	20.3	1	2	2	3	76	74	75	141	123	132	2	2	1	2	2	2	2	3	2	2	2	1	0	0	5	1	0	0	1	1
102010860101	2	Richest	170	85	47	1	2	2	2	123	125	124	150	159	154.5	2	2	2	2	2	1	3	2	2	1	2	2	0	3	1	2	0	1	2	2
102010900102	2	Poorest	157	61	42.5	2	2	2	2	85	79	82	128	118	123	2	1	2	2	3	1	3	2	3	2	2	1	0	0	1	4	0	1	1	1
102010900103	2	Poorest	166	51	21.3	1	2	2	3	75	77	76	107	101	104	2	2	2	2	3	2	3	2	3	2	2	1	0	0	1	1	0	0	0	1
102010900105	3	Poorest	150	45	16.4	1	2	2	2	79	82	80.5	113	113	113	2	1	2	2	2	2	2	2	3	2	2	1	0	0	5	1	0	0	0	1
102010990201	2	Richest	178	120	25.7	1	2	2	3	111	75	93	156	116	136	2	2	1	2	4	1	1	2	2	3	1	2	0	1	1	1	1	1	2	2
102011010102	2	Second	167	61	16.5	2	1	2	2	79	69	74	123	121	122	2	1	2	2	2	2	2	2	2	2	2	1	0	0	1	4	0	0	1	1
102011010202	2	Fourth	154	45	23.6	2	2	2	2	75	82	78.5	110	118	114	2	1	2	2	2	2	2	2	2	2	2	1	0	0	1	4	0	0	0	1
102011030101	2	Fourth	161	57	44.6	1	1	1	3	76	75	75.5	117	114	115.5	2	1	1	2	2	1	1	2	2	3	2	2	0	0	1	2	0	1	4	3
102011030102	2	Fourth	152	54	38.9	2	2	1	2	82	76	79	119	112	115.5	1	1	2	2	2	1	1	2	2	2	1	1	0	0	1	2	0	1	3	2
102011060101	2	Richest	171	70	47.3	1	2	2	3	80	79	79.5	123	123	123	2	2	2	2	2	2	3	2	2	2	2	2	0	0	1	2	0	0	0	1
102011060102	2	Richest	156	68	40.6	2	2	2	3	77	72	74.5	126	130	128	1	2	2	1	2	2	2	2	2	2	2	2	0	0	4	2	0	0	2	2
102011060103	3	Richest	155	54	20.3	2	2	2	3	73	66	69.5	120	120	120	2	1	2	2	3	2	3	1	3	2	1	2	0	0	5	1	0	1	1	1
102011060104	3	Richest	158	55	16.9	2	2	2	3	77	77	77	129	121	125	2	2	2	1	2	2	2	2	2	3	2	1	0	0	5	1	0	0	1	1
102011060105	3	Richest	172	62	16.9	1	2	1	3	70	65	67.5	120	112	116	2	1	1	2	4	2	2	2	2	2	2	2	0	0	5	1	0	0	2	2
102011080201	2	Middle	147	40	55	2	2	1	3	73	71	72	118	126	122	1	1	1	2	1	1	1	1	1	1	2	1	0	0	4	7	0	1	5	3
102011090101	2	Middle	171	65	42.9	1	2	1	3	79	78	78.5	123	113	118	1	2	1	2	2	3	1	3	4	3	2	1	0	0	1	2	0	1	4	3
102011090102	2	Middle	162	53	40.9	2	1	2	3	117	71	94	162	126	144	2	1	1	2	2	1	2	2	1	2	2	1	0	1	4	2	0	1	3	2
102011090103	2	Middle	180	55	19.2	1	1	2	3	60	59	59.5	111	104	107.5	2	1	1	2	4	3	2	2	2	3	2	1	0	0	1	1	0	0	2	2
102011090104	2	Middle	158	54	17.5	2	2	1	3	66	61	63.5	110	117	113.5	2	1	2	1	2	1	1	2	2	3	2	1	0	0	1	1	0	1	3	2
102011100102	2	Middle	151	56	27	2	2	1	2	67	72	69.5	98	107	102.5	1	1	2	2	3	3	3	3	3	2	2	1	0	0	4	4	0	0	2	2
102011110101	2	Second	173	71	45.8	1	1	1	3	65	74	69.5	123	125	124	2	1	1	2	3	3	3	2	3	2	2	2	0	0	1	2	0	0	3	2
102011110102	2	Second	170	51	37.2	2	2	2	3	86	82	84	124	115	119.5	1	1	2	2	2	2	2	2	2	1	2	1	0	0	1	2	0	0	2	2
102011110103	2	Second	151	45	15.4	1	2	2	3	85	74	79.5	119	111	115	2	2	2	2	3	2	3	2	3	2	2	1	0	0	2	1	0	0	0	1
102011120102	2	Fourth	156	61	43	2	2	1	2	75	75	75	110	105	107.5	2	1	2	2	3	1	3	2	2	1	2	1	0	0	1	2	0	1	3	2
102011140101	2	Fourth	168	61	46.7	1	1	2	3	65	82	73.5	121	118	119.5	2	1	1	2	3	2	3	2	3	2	2	2	0	0	2	2	0	0	2	2
102011140102	2	Fourth	161	54	40.1	2	2	2	3	78	79	78.5	120	128	124	2	1	2	2	3	2	3	2	3	2	2	2	0	0	1	2	0	0	0	1
102011160101	2	Middle	154	54	65.2	1	2	2	3	84	82	83	136	140	138	1	1	2	2	2	2	2	2	2	2	2	2	0	0	6	4	0	0	1	1
102011160102	2	Middle	165	71	49.4	2	2	2	3	82	83	82.5	140	127	133.5	2	1	2	2	2	2	1	2	2	2	2	1	0	0	1	4	0	1	1	1
102011160103	2	Middle	160	47	20.4	2	2	2	3	81	79	80	127	122	124.5	2	2	2	2	4	2	2	2	2	3	2	1	0	0	2	1	0	0	0	1
102011160104	3	Middle	165	50	17.7	2	2	1	3	64	75	69.5	89	116	102.5	1	1	2	2	4	2	3	2	2	3	2	1	0	0	5	1	0	0	2	2
102011180101	2	Second	165	66	40.8	1	2	2	3	87	86	86.5	136	125	130.5	1	2	2	2	3	1	2	2	3	1	2	2	0	0	1	4	0	1	3	2
102011180102	2	Second	167	55	30.3	2	2	2	3	77	73	75	119	107	113	2	2	2	2	2	1	2	2	2	2	2	1	0	0	4	4	0	1	1	1
102011180202	2	Fourth	159	45	27.8	2	2	1	2	90	94	92	137	138	137.5	2	2	2	1	4	2	3	2	2	1	2	2	0	1	4	2	0	0	3	2
102011210102	2	Fourth	145	60	39.2	2	2	1	3	85	85	85	130	117	123.5	2	1	2	2	2	1	2	2	1	1	2	1	0	0	1	2	0	1	3	2
102011210103	3	Fourth	166	52	18.5	1	2	1	3	66	65	65.5	108	110	109	2	2	1	2	2	2	2	2	2	2	2	1	0	0	5	1	0	0	2	2
102011230102	2	Middle	153	63	31	2	2	2	3	87	88	87.5	125	131	128	2	1	2	1	2	1	1	2	1	2	2	1	0	0	1	2	0	1	2	2
102011270201	2	Middle	165	75	58.7	1	2	2	3	68	67	67.5	124	118	121	2	1	2	2	2	2	3	2	1	2	2	1	0	0	1	4	0	1	1	1
102011270202	2	Middle	153	48	36	2	2	2	3	81	87	84	136	125	130.5	2	1	2	2	2	1	1	2	2	1	2	1	0	0	1	4	0	1	2	2
102011290102	2	Second	156	51	20.1	2	2	2	2	67	71	69	128	131	129.5	1	1	2	2	2	2	3	1	2	1	2	1	0	0	4	4	0	1	3	2
102011300102	2	Middle	155	60	32.3	2	2	1	3	67	62	64.5	135	121	128	2	2	2	2	1	2	3	2	2	1	2	1	0	0	1	2	0	1	3	2
102011320301	2	Fourth	157	45	57.1	2	2	1	3	113	107	110	180	175	177.5	2	1	2	2	3	1	3	2	3	1	2	2	0	2	4	7	0	1	3	2
102011320303	3	Fourth	151	45	18	2	2	2	3	90	86	88	128	122	125	2	1	2	2	3	1	3	3	3	2	2	2	0	0	5	1	0	1	1	1
102011320501	2	Second	182	59	58.3	1	1	2	3	69	61	65	117	123	120	2	2	2	2	2	2	3	2	2	2	2	2	0	0	6	5	0	0	1	1
102011350101	2	Second	152	52	42.2	1	2	1	3	91	83	87	144	125	134.5	2	2	1	2	2	2	3	3	2	3	2	2	0	0	1	2	0	0	2	2
102011350102	2	Second	158	90	42.3	2	1	2	3	111	109	110	167	160	163.5	2	2	1	1	2	2	3	2	2	1	2	1	0	2	1	2	1	0	4	3
102011350501	2	Second	182	59	58.3	1	2	2	3	69	61	65	117	123	120	2	2	2	2	2	2	3	2	2	2	2	2	0	0	6	5	0	0	0	1
102011410101	2	Fourth	164	61	64.5	1	2	2	3	74	77	75.5	114	117	115.5	2	2	1	2	3	2	3	2	3	2	2	2	0	0	1	2	0	0	1	1
102011410102	2	Fourth	161	56	48.6	2	2	2	3	69	63	66	116	103	109.5	2	1	2	2	3	2	3	2	3	2	2	1	0	0	4	2	0	0	0	1
102011420101	2	Fourth	150	55	63.6	2	2	2	3	84	92	88	236	224	230	2	1	2	2	2	1	2	2	2	1	2	2	0	3	6	7	0	1	2	2
102011440102	2	Richest	156	65	55.1	2	2	2	2	91	69	80	135	133	134	2	1	2	2	3	1	1	2	2	1	2	1	0	0	1	2	0	1	2	2
102011460101	3	Middle	167	58	25.4	1	1	2	3	61	57	59	103	105	104	2	2	2	1	2	1	1	2	2	2	2	1	0	0	5	1	0	1	3	2
102011500104	2	Richest	152	57	21.3	2	2	1	3	61	71	66	110	109	109.5	1	1	2	2	2	1	1	1	2	1	1	1	0	0	4	1	0	1	4	3
102011500302	2	Richest	158	57	48	2	2	2	2	78	77	77.5	164	149	156.5	2	1	2	2	1	1	3	2	2	1	1	1	0	2	4	1	0	1	2	2
102011820402	2	Second	158	70	35.6	2	2	1	2	80	82	81	127	118	122.5	2	1	2	2	2	1	2	2	2	1	1	1	1	0	1	2	0	1	3	2
102011820403	3	Second	165	58	18	2	2	1	3	72	77	74.5	122	134	128	2	1	2	2	4	1	1	2	4	2	2	2	0	0	5	1	0	1	2	2
102011860101	2	Richest	172	89	43.6	1	2	2	2	74	76	75	115	112	113.5	1	2	2	2	2	1	2	2	2	1	2	1	0	0	1	2	1	1	3	2
102011860103	3	Richest	165	58	16.3	1	2	2	3	61	69	65	114	112	113	2	2	2	2	3	2	3	2	3	2	2	1	0	0	5	1	0	0	0	1
102020020101	2	Fourth	160	56	26.4	2	2	2	3	66	58	62	103	95	NA	1	2	2	2	2	2	1	1	1	2	2	2	0	0	1	5	0	1	2	2
102020030101	2	Richest	159	72	26.4	1	2	2	2	90	97	93.5	155	159	157	1	1	2	2	2	3	2	3	2	1	1	2	0	2	1	2	0	0	2	2
102020040102	2	Second	158	70	30.4	2	2	2	3	65	72	68.5	101	101	101	1	1	2	2	2	2	1	2	2	1	2	1	0	0	4	4	0	1	3	2
102020070101	2	Poorest	155	45	54.1	2	2	2	3	81	79	80	133	137	135	2	2	1	2	4	2	2	3	1	1	1	2	0	0	1	6	0	1	3	2
102020070102	1	Poorest	157	54	24	2	2	2	2	71	67	69	120	112	116	2	2	1	2	4	2	1	2	2	2	2	2	0	0	1	6	0	1	2	2
102020070202	1	Poorest	140	40	28.2	2	2	2	3	71	63	67	107	105	106	2	1	2	1	1	3	3	3	1	2	2	1	0	0	1	4	0	1	2	2
102020090101	2	Second	164	55	19.4	1	2	2	3	84	78	81	138	122	130	2	1	2	2	2	2	2	2	2	3	2	1	0	0	1	4	0	0	0	1
102020090104	3	Second	158	52	18	1	2	2	3	73	68	70.5	126	132	129	2	2	2	2	2	3	3	3	3	3	2	2	0	0	5	1	0	0	0	1
102020110101	1	Richest	148	42	85	2	2	2	1	73	78	75.5	156	156	156	2	1	2	2	2	2	2	2	2	1	2	1	1	2	4	5	0	0	1	1
102020110102	2	Richest	144	48	53.2	2	2	2	3	74	61	67.5	127	130	128.5	1	1	2	1	2	1	2	2	4	1	2	2	0	0	1	5	0	1	4	3
102020120102	2	Middle	174	55	31.9	1	2	1	3	61	64	62.5	112	114	113	1	2	2	2	2	1	3	3	2	2	2	2	0	0	1	2	0	1	3	2
102020140202	2	Second	157	55	24.5	1	2	1	3	77	77	77	135	124	129.5	2	2	2	2	2	2	2	2	4	3	2	2	0	0	1	1	0	0	1	1
102020170102	2	Fourth	155	63	40.9	2	2	1	3	74	76	75	115	115	115	1	2	2	2	2	2	1	2	2	2	2	2	0	0	1	2	0	1	3	2
102020180101	2	Richest	168	56	50.2	1	2	1	3	74	70	72	106	91	98.5	2	2	2	2	2	2	2	2	2	2	2	2	0	0	1	2	0	0	1	1
102020180102	2	Richest	147	65	44.6	2	2	2	2	80	69	74.5	128	128	128	2	1	2	2	2	3	3	2	2	2	2	2	0	0	1	2	1	0	0	1
102020180104	3	Richest	170	57	16.9	1	2	2	3	62	60	61	131	112	121.5	1	2	2	2	2	2	3	2	2	2	2	2	0	0	5	1	0	0	1	1
102020180106	2	Richest	165	45	34.3	2	2	2	3	77	82	79.5	126	113	119.5	2	1	2	2	2	3	3	2	2	2	2	2	0	0	1	4	0	0	0	1
102020180108	2	Richest	147	52	21	2	2	2	3	78	70	74	120	124	122	1	1	2	2	2	2	3	2	2	2	2	1	0	0	1	1	0	0	1	1
102020240201	2	Poorest	155	40	35	2	2	1	3	68	64	66	117	98	107.5	2	1	2	1	2	2	2	2	2	2	2	1	0	0	2	6	0	0	2	2
102020240203	2	Poorest	162	45	16.5	2	2	1	3	82	79	80.5	126	125	125.5	2	2	2	1	4	2	2	2	2	3	2	2	0	0	2	1	0	0	2	2
102020260202	2	Second	158	54	36	1	2	2	3	103	97	100	146	133	139.5	2	2	2	2	2	3	3	3	3	3	2	2	0	1	1	1	0	0	0	1
102020260203	2	Second	160	56	32	1	2	2	3	70	75	72.5	135	130	132.5	2	2	1	2	2	2	1	2	2	2	2	2	0	0	1	1	0	1	2	2
102020360102	2	Poorest	160	52	41.9	2	2	2	3	73	75	74	117	110	113.5	2	2	2	2	2	2	1	2	2	1	2	1	0	0	1	4	0	1	2	2
102020380101	2	Fourth	164	45	86	1	2	2	1	84	79	81.5	156	163	159.5	2	2	2	1	4	2	1	2	2	1	2	2	0	2	6	2	0	1	3	2
102020390101	2	Fourth	165	54	50.5	2	2	2	2	77	75	76	124	126	125	2	2	2	2	2	2	2	1	2	2	2	1	0	0	1	5	0	1	1	1
102020390102	3	Fourth	147	45	16.2	2	2	1	3	68	69	68.5	110	95	102.5	2	1	2	2	4	2	2	2	2	2	1	1	0	0	5	1	0	0	1	1
102020410102	2	Middle	155	45	26	2	2	2	2	68	66	67	118	117	117.5	2	2	2	1	2	2	2	2	2	2	2	2	0	0	4	4	0	0	1	1
102020420105	3	Richest	140	55	22.4	2	2	1	3	88	85	86.5	135	133	134	2	2	2	2	4	1	2	2	2	3	1	2	0	0	5	1	0	1	2	2
102020490103	3	Richest	155	52	22.7	2	2	2	3	68	66	67	101	105	103	2	2	2	1	2	2	3	2	4	2	1	2	0	0	5	1	0	0	1	1
102020540101	2	Fourth	156	60	75	2	2	2	3	104	106	105	163	177	170	1	2	2	2	3	3	3	3	3	3	2	2	0	2	4	5	0	0	1	1
102020540302	2	Richest	165	55	34.7	2	2	2	3	84	86	85	121	126	123.5	1	2	2	2	2	1	1	2	4	2	2	2	0	0	1	2	0	1	2	2
102020560201	2	Middle	156	50	68.5	1	2	1	3	85	85	85	202	154	178	2	1	2	2	3	2	3	1	3	3	2	1	0	2	1	2	0	1	2	2
102020560204	2	Middle	160	54	32.6	2	2	2	3	91	91	91	151	148	149.5	2	2	2	2	2	2	2	2	2	2	2	2	0	1	1	5	0	0	0	1
102020590201	2	Richest	152	76	61.4	1	2	2	3	112	112	112	176	167	171.5	1	2	2	2	2	1	2	1	1	1	2	2	0	3	1	2	1	1	3	2
102020590202	2	Richest	149	43	60.4	2	2	2	3	88	79	83.5	162	135	148.5	1	2	2	2	2	2	2	2	2	2	2	2	0	1	4	2	0	0	1	1
102020630103	3	Middle	150	60	16.4	2	2	1	3	40	50	45	106	115	110.5	1	2	2	2	4	3	3	3	2	2	2	2	0	0	5	1	0	0	2	2
102020670504	3	Middle	148	45	16.1	2	2	1	3	69	82	75.5	104	111	107.5	1	1	2	2	3	3	3	3	3	3	2	1	0	0	5	1	0	0	2	2
102020700201	2	Second	165	58	19.8	1	2	2	3	65	74	69.5	125	123	124	2	2	1	2	1	1	1	2	2	3	2	2	0	0	1	2	0	1	2	2
102020720101	2	Richest	164	70	24.6	1	2	2	3	83	83	83	145	133	139	1	2	2	2	2	1	2	2	2	2	2	2	0	0	2	1	0	1	2	2
102020720102	2	Richest	167	50	23.8	1	2	1	3	95	92	93.5	140	133	136.5	2	2	1	2	2	1	2	2	2	3	2	2	0	1	1	1	0	1	3	2
102020720103	2	Richest	154	50	21.4	2	2	1	3	72	70	71	113	111	112	1	2	2	1	2	2	4	2	4	3	2	1	0	0	1	5	0	0	3	2
102020720104	3	Richest	140	48	17.4	2	2	2	3	77	78	77.5	118	120	119	2	2	2	2	2	1	2	2	2	2	2	2	0	0	5	1	0	1	1	1
102020720107	3	Richest	166	60	16.2	1	2	1	3	64	61	62.5	127	128	127.5	2	1	2	2	2	1	2	2	2	3	2	2	0	0	5	1	0	1	2	2
102020720108	3	Richest	150	49	19	2	2	2	3	64	64	64	105	103	104	2	2	2	2	2	1	1	2	2	2	1	2	0	0	5	4	0	1	1	1
102020720110	2	Richest	175	65	49	1	2	2	3	106	111	108.5	174	172	173	2	1	2	2	2	2	2	2	2	1	2	2	0	2	1	2	0	0	1	1
102020720111	2	Richest	158	59	44	2	2	2	3	97	81	89	130	128	129	2	1	2	2	3	2	3	1	3	1	2	2	0	0	1	2	0	1	2	2
102020800101	2	Richest	160	55	56.4	1	1	2	2	98	88	93	151	159	155	2	2	2	2	3	2	3	2	3	1	2	2	0	2	1	2	0	0	2	2
102020810102	2	Fourth	155	55	42.5	2	1	2	2	60	71	65.5	95	107	101	2	1	1	2	4	2	2	2	2	2	2	2	0	0	1	2	0	0	2	2
102020810104	3	Fourth	165	52	19.9	2	2	1	3	66	74	70	113	108	110.5	2	2	2	1	2	2	2	2	2	2	1	2	0	0	5	1	0	0	2	2
102020820101	2	Richest	160	65	57.2	1	2	2	2	121	113	117	178	180	179	1	2	2	1	2	1	3	2	1	1	2	1	1	3	6	2	0	1	4	3
102020820102	2	Richest	150	53	54	2	2	2	3	72	76	74	140	138	139	2	2	2	2	1	2	3	2	1	1	2	1	0	0	1	2	0	1	2	2
102020910102	2	Poorest	160	55	26.1	2	2	2	3	58	62	60	103	NA	101	1	2	2	2	2	1	2	2	2	2	2	2	0	0	1	2	0	1	2	2
102020930201	3	Second	170	59	18.5	1	2	2	3	78	60	69	127	128	127.5	2	2	2	2	4	2	2	2	2	2	2	2	0	0	5	1	0	0	0	1
102020930202	3	Second	157	45	16.5	2	2	2	3	74	68	71	104	114	109	2	2	2	2	2	2	1	2	2	3	1	2	0	0	5	1	0	1	1	1
102020950101	2	Fourth	174	53	39.3	1	2	1	3	81	87	84	130	118	124	2	1	1	2	1	1	3	2	2	3	2	1	0	0	1	4	0	1	3	2
102020950102	2	Fourth	150	46	35.5	2	2	2	2	65	67	66	105	116	110.5	2	2	2	2	2	2	2	2	2	2	2	1	0	0	1	4	0	0	0	1
102020970102	2	Middle	157	46	27.8	2	2	2	3	63	67	65	106	102	104	1	1	2	2	4	2	2	2	2	2	1	1	0	0	4	2	0	0	1	1
102020990101	2	Middle	165	55	54.6	1	1	1	3	80	79	79.5	125	123	124	2	2	1	2	3	1	3	2	1	3	2	2	0	0	1	2	0	1	4	3
102020990102	2	Middle	167	45	52.1	2	2	2	3	125	119	122	223	204	213.5	2	1	1	2	2	2	3	2	1	1	2	1	1	3	1	2	0	1	3	2
102020990103	2	Middle	148	50	23.1	2	2	2	3	74	69	71.5	103	NA	101	1	1	2	2	2	1	2	2	1	2	2	2	0	0	4	2	0	1	2	2
102020990201	2	Second	157	57	30.8	1	2	2	3	84	82	83	121	120	120.5	1	2	1	2	2	1	3	2	1	2	2	2	0	0	1	2	0	1	3	2
102020990202	2	Second	158	57	21.9	2	2	2	3	92	85	88.5	123	122	122.5	2	1	2	2	3	3	3	1	3	1	2	1	0	0	1	2	0	1	2	2
102021000102	2	Fourth	156	43	34.6	2	2	2	2	88	91	89.5	117	118	117.5	2	1	2	2	4	2	3	2	1	1	2	1	0	0	1	4	0	1	2	2
102021010102	2	Fourth	153	64	25	2	2	1	3	90	82	86	130	120	125	1	1	2	1	2	2	3	2	4	2	2	1	0	0	4	2	0	0	3	2
102021020101	2	Richest	162	66	59.2	1	2	2	2	76	72	74	135	125	130	1	2	2	2	4	2	2	2	4	2	1	2	0	0	1	2	0	0	1	1
102021020103	3	Richest	175	63	19.2	1	2	1	3	69	61	65	134	124	129	1	1	1	2	4	2	2	2	4	2	2	1	0	0	5	1	0	0	3	2
102021020107	2	Richest	158	74	54.2	2	2	2	2	72	74	73	138	132	135	2	2	2	2	1	1	3	1	2	2	2	2	0	0	1	5	0	1	1	1
102021020108	2	Richest	155	53	18.7	2	2	1	3	66	73	69.5	110	102	106	1	2	2	1	2	2	2	2	2	2	2	2	0	0	1	1	0	0	3	2
102021030102	2	Fourth	150	54	29.4	2	2	2	2	71	83	77	127	116	121.5	1	2	2	2	2	2	3	2	2	1	1	1	0	0	1	2	0	0	2	2
102021040103	2	Poorest	174	52	17.8	1	2	2	3	97	92	94.5	144	141	142.5	1	2	1	2	3	3	3	3	4	3	2	2	0	1	2	1	0	0	2	2
102021050102	2	Second	154	50	32	2	2	2	2	60	88	74	126	139	132.5	1	1	2	2	2	3	1	3	1	1	2	2	0	0	4	2	0	1	3	2
102021060102	2	Poorest	148	45	33.8	2	2	2	2	84	89	86.5	127	126	126.5	2	2	2	2	2	2	3	2	2	2	2	2	0	0	1	2	0	0	0	1
102021070202	2	Middle	165	50	51.6	2	2	1	3	74	73	73.5	121	115	118	2	1	2	2	2	3	2	3	2	1	2	2	0	0	1	2	0	0	2	2
102021070204	3	Middle	183	56	21.5	1	2	2	3	63	66	64.5	120	126	123	2	2	1	2	4	2	1	2	2	2	2	2	0	0	5	1	0	1	2	2
102021080101	2	Poorest	170	60	46.8	1	1	2	3	94	86	90	157	152	154.5	2	2	2	2	2	2	2	2	2	3	2	2	0	2	1	2	0	0	1	1
102021080102	2	Poorest	148	44	33	2	2	2	2	79	78	78.5	116	115	115.5	2	2	2	2	2	3	1	3	2	2	2	2	0	0	1	2	0	1	1	1
102021090102	2	Second	158	50	38.7	2	2	2	2	67	65	66	106	109	107.5	2	2	2	2	2	2	2	2	2	2	2	2	0	0	1	1	0	0	0	1
102021110101	2	Fourth	160	62	40.7	1	2	2	3	95	NA	97	142	141	141.5	1	2	2	2	2	2	2	2	1	2	2	2	0	1	1	2	0	1	2	2
102021110102	2	Fourth	155	50	41.6	2	2	2	3	75	69	72	126	120	123	2	2	2	2	2	1	1	2	1	2	2	2	0	0	4	2	0	1	1	1
102021120101	2	Richest	175	51	71	1	2	2	3	NA	107	103	203	199	201	2	1	2	2	2	2	3	2	2	2	2	2	0	3	1	2	0	0	0	1
102021120102	2	Richest	170	65	44.4	2	2	2	3	88	73	80.5	129	112	120.5	1	2	2	2	2	2	2	2	2	2	2	2	0	0	4	2	0	0	1	1
102021120105	2	Richest	163	80	63	2	2	2	3	82	78	80	159	133	146	1	2	2	2	2	2	2	2	1	1	2	1	0	1	6	7	1	1	3	2
102021120106	2	Richest	169	66	33.6	1	2	2	3	59	69	64	143	130	136.5	1	2	1	2	1	2	1	2	1	3	2	2	0	0	1	2	0	1	3	2
102021130101	2	Richest	157	46	54.2	2	2	2	3	66	66	66	112	112	112	2	2	2	2	2	2	2	2	4	1	2	2	0	0	1	7	0	0	1	1
102021130102	2	Richest	173	60	28	1	2	1	2	80	68	74	130	125	127.5	1	2	1	2	4	2	3	1	2	2	2	2	0	0	1	1	0	1	4	3
102021140101	2	Richest	164	51	46.7	1	2	2	2	74	79	76.5	115	118	116.5	2	2	2	2	2	2	2	2	2	2	2	2	0	0	1	2	0	0	0	1
102021140102	2	Richest	147	58	40.8	2	2	2	3	90	91	90.5	141	147	144	1	1	2	2	2	1	1	2	1	1	2	2	0	1	1	2	0	1	3	2
102021150101	2	Poorest	154	40	59.6	1	2	2	3	74	77	75.5	134	123	128.5	2	2	2	2	1	3	3	3	3	3	2	2	0	0	1	2	0	1	1	1
102021150102	2	Poorest	150	46	49.5	2	2	2	1	84	90	87	134	135	134.5	2	1	2	2	2	3	2	2	1	1	2	2	0	0	4	2	0	1	2	2
102021170101	2	Fourth	163	54	53.2	1	2	1	3	98	NA	98.5	144	139	141.5	1	2	2	2	2	2	2	3	2	2	2	2	0	1	1	2	0	0	2	2
102021170102	2	Fourth	149	54	46.5	2	2	2	3	74	78	76	123	130	126.5	2	1	2	2	2	2	2	2	2	2	2	2	0	0	4	2	0	0	0	1
102021170103	2	Fourth	162	52	22.4	1	2	2	3	89	93	91	151	140	145.5	2	2	2	2	1	1	3	2	1	1	2	2	0	1	1	1	0	1	2	2
102021220102	2	Richest	157	70	25.9	2	2	1	3	72	67	69.5	115	116	115.5	2	2	2	2	1	3	2	2	2	3	1	2	0	0	1	2	0	1	2	2
102021240101	2	Fourth	164	62	47.4	1	2	1	3	82	86	84	131	123	127	2	2	1	2	2	2	2	2	1	2	1	2	0	0	1	2	0	1	3	2
102021240102	2	Fourth	164	66	29.3	2	2	2	3	73	65	69	107	105	106	1	2	2	2	2	2	2	2	2	2	2	2	0	0	1	2	0	0	1	1
102021240201	2	Fourth	158	90	38.1	1	1	2	3	115	113	114	155	167	161	2	2	2	2	2	1	3	2	1	1	2	2	0	3	1	2	1	1	3	2
102021290101	2	Richest	160	55	51.7	2	2	1	3	81	81	81	131	123	127	1	2	1	2	2	1	2	1	2	2	2	2	0	0	6	7	0	1	4	3
102021290103	3	Richest	157	53	20.3	2	2	1	2	79	80	79.5	129	115	122	2	1	2	1	2	2	3	2	2	2	1	2	0	0	5	1	0	0	2	2
102021300102	2	Richest	152	46	50.6	2	2	2	2	81	80	80.5	123	133	128	2	2	2	2	2	1	2	1	1	2	2	2	0	0	1	2	0	1	1	1
102021300103	3	Richest	152	53	19.9	2	2	1	3	66	54	60	105	102	103.5	1	1	2	1	2	2	2	2	4	2	2	2	0	0	5	1	0	0	3	2
102021350101	2	Fourth	163	51	46.3	1	2	2	3	92	85	88.5	145	129	137	2	2	2	2	1	1	3	2	1	2	2	2	0	0	1	2	0	1	1	1
102021350201	2	Second	148	51	46.4	1	2	1	3	82	76	79	136	146	141	2	1	2	2	2	2	2	2	2	2	2	2	0	1	1	2	0	0	1	1
102021350203	2	Second	152	44	20.5	2	2	2	2	84	80	82	130	130	130	2	2	2	2	2	2	2	2	2	2	2	2	0	0	4	1	0	0	0	1
102021350204	3	Second	149	49	16	2	2	1	3	57	57	57	114	114	114	1	2	2	2	2	2	2	2	2	2	2	1	0	0	5	1	0	0	2	2
102021360101	2	Poorest	172	61	40.2	1	2	2	2	58	63	60.5	119	108	113.5	2	2	1	2	2	2	2	2	2	2	2	1	0	0	1	7	0	0	1	1
102021370101	2	Middle	163	47	36.4	1	2	2	3	67	69	68	112	111	111.5	2	2	1	2	2	1	3	2	3	3	2	2	0	0	1	2	0	1	2	2
102021370102	2	Middle	143	49	25.2	2	2	2	2	70	67	68.5	109	101	105	1	1	2	2	2	2	1	2	2	2	2	1	0	0	4	2	0	1	2	2
102021380101	2	Richest	169	52	52.5	1	2	1	3	68	63	65.5	142	145	143.5	2	2	2	2	2	2	3	2	4	2	2	2	0	1	1	2	0	0	1	1
102021380102	2	Richest	160	45	46.7	2	2	2	3	63	64	63.5	106	105	105.5	2	2	2	2	2	1	2	1	2	1	2	2	0	0	4	2	0	1	2	2
102021380103	3	Richest	160	45	17.2	2	2	2	3	77	71	74	130	126	128	2	2	2	2	3	2	3	1	3	3	2	2	0	0	5	1	0	1	1	1
102021410201	2	Richest	175	70	55	1	2	2	3	90	109	99.5	149	156	152.5	2	2	2	2	2	1	1	2	1	1	2	2	1	2	1	2	0	1	2	2
102021410202	2	Richest	145	50	55.9	2	2	1	3	74	72	73	121	123	122	2	2	2	1	2	2	2	2	2	2	2	2	0	0	1	2	0	0	2	2
102021410203	3	Richest	164	51	21	1	2	2	3	87	80	83.5	130	130	130	2	2	2	2	2	2	1	1	4	1	1	2	0	0	5	1	0	1	2	2
102021410205	3	Richest	157	55	17.4	1	2	1	3	69	72	70.5	127	119	123	1	2	2	2	2	2	1	2	2	2	2	2	0	0	5	1	0	1	3	2
102021420102	2	Second	157	66	25.2	2	2	2	2	72	73	72.5	119	127	123	1	1	2	2	2	2	3	2	2	3	2	1	0	0	4	2	0	0	1	1
102021420104	1	Second	160	59	25	1	2	2	3	71	68	69.5	121	114	117.5	2	1	1	2	2	2	3	2	2	3	2	2	0	0	1	2	0	0	1	1
102021420105	2	Second	156	55	20.4	2	2	2	3	70	69	69.5	116	110	113	2	2	2	2	3	3	3	3	3	2	2	2	0	0	4	4	0	0	0	1
102021420106	2	Second	169	58	21	1	2	2	3	54	66	60	120	110	115	2	1	1	2	3	3	3	3	3	3	1	2	0	0	1	1	0	0	1	1
102030010102	2	Richest	172	67	26.5	1	1	2	3	78	85	81.5	117	111	114	2	2	2	2	2	2	2	2	2	2	2	2	0	0	2	1	0	0	1	1
102030150101	2	Middle	156	50	44.1	2	2	1	3	77	80	78.5	107	121	114	2	2	2	2	2	2	2	2	2	2	2	2	0	0	1	5	0	0	1	1
102030150102	3	Middle	159	40	16	1	2	2	3	61	55	58	127	105	116	2	2	2	2	2	2	2	2	2	2	2	2	0	0	5	1	0	0	0	1
102030160101	2	Fourth	170	59	35.2	1	1	2	3	120	118	119	164	163	163.5	2	2	1	2	2	1	3	1	3	1	2	1	0	3	1	4	0	1	4	3
102030160102	2	Fourth	163	59	35.7	2	1	2	3	86	87	86.5	143	162	152.5	2	2	1	2	1	2	2	1	1	1	2	1	0	2	1	4	0	1	4	3
102030170102	2	Fourth	153	82	41.4	2	2	1	2	101	94	97.5	147	140	143.5	2	2	2	2	2	1	3	2	1	2	2	2	0	1	1	2	1	1	2	2
102030170103	3	Fourth	158	69	16.2	2	2	2	3	81	75	78	130	119	124.5	2	2	2	2	2	2	2	2	2	2	2	2	0	0	5	1	0	0	0	1
102030170104	2	Fourth	159	56	18.6	2	2	1	3	77	67	72	118	122	120	1	2	2	2	3	3	3	3	3	2	2	2	0	0	4	1	0	0	2	2
102030170201	2	Richest	147	44	73.6	2	2	1	3	80	78	79	139	137	138	2	2	2	2	3	1	3	2	3	1	2	2	0	0	6	6	0	1	3	2
102030170206	2	Richest	150	49	19	1	2	2	3	52	48	50	115	112	113.5	2	2	2	2	3	3	3	3	3	3	2	2	0	0	4	1	0	0	0	1
102030210101	2	Richest	159	60	56.9	1	1	2	3	108	111	109.5	189	187	188	2	2	2	2	3	1	3	1	3	1	2	2	0	3	1	2	0	1	3	2
102030210102	2	Richest	151	73	53.2	2	2	2	2	NA	91	95	164	164	164	1	1	2	1	2	2	2	1	2	1	2	2	0	2	1	2	1	1	4	3
102030230102	2	Middle	163	73	33.1	1	2	2	3	94	92	93	141	151	146	1	2	2	2	3	3	3	3	3	3	2	2	0	1	1	5	0	0	1	1
102030230103	2	Middle	160	45	19	1	2	2	3	71	61	66	138	130	134	1	2	2	2	2	2	3	2	2	2	2	2	0	0	4	1	0	0	1	1
102030250101	2	Poorest	162	49	56.8	1	1	2	3	79	81	80	118	118	118	2	1	2	2	2	2	1	2	1	1	2	1	0	0	6	4	0	1	3	2
102030250102	2	Poorest	160	62	61.7	2	2	1	3	91	76	83.5	164	150	157	2	2	2	1	2	2	2	2	2	3	2	2	0	2	4	4	0	0	2	2
102030270101	2	Fourth	168	69	58.8	1	1	1	3	110	115	112.5	160	169	164.5	1	2	2	1	3	3	3	3	3	1	2	2	0	3	1	2	0	0	5	3
102030270102	1	Fourth	150	62	52.9	2	2	1	3	107	124	115.5	195	209	202	1	2	2	2	3	3	3	3	3	3	2	2	0	3	4	2	0	0	2	2
102030270103	2	Fourth	154	45	23.3	2	2	2	3	67	65	66	103	102	102.5	2	2	2	2	2	2	2	2	2	2	2	2	0	0	2	5	0	0	0	1
102030270104	3	Fourth	158	65	18.9	1	2	2	2	65	74	69.5	123	125	124	1	2	2	2	2	2	2	2	2	2	2	2	0	0	5	1	0	0	1	1
102030270105	3	Fourth	163	58	18.2	1	2	1	3	69	67	68	105	106	105.5	2	2	2	2	3	1	3	1	3	2	2	2	0	0	5	1	0	1	2	2
102030300103	2	Fourth	161	50	21.2	2	2	1	2	54	41	47.5	104	94	NA	1	2	2	2	2	2	2	1	2	2	2	2	0	0	1	1	0	1	3	2
102030300104	3	Fourth	162	51	17.4	1	2	2	3	74	65	69.5	104	112	108	2	2	2	2	2	2	2	2	2	2	2	2	0	0	5	1	0	0	0	1
102030320101	2	Poorest	146	54	27.1	1	2	2	2	77	69	73	123	110	116.5	1	2	2	2	2	2	2	2	2	2	2	2	0	0	1	2	0	0	1	1
102030330101	2	Middle	160	52	38.3	2	2	2	3	88	83	85.5	120	127	123.5	2	2	2	2	2	2	2	2	2	2	2	2	0	0	1	7	0	0	0	1
102030330201	2	Richest	165	74	52.6	1	2	2	2	85	82	83.5	134	126	130	1	2	2	1	2	2	2	2	2	2	2	2	0	0	1	5	0	0	2	2
102030330202	2	Richest	177	68	41	1	1	2	3	NA	90	94.5	157	157	157	2	2	1	2	3	2	3	2	3	2	2	2	0	2	1	1	0	0	2	2
102030330203	2	Richest	167	59	36	1	1	2	3	74	74	74	120	133	126.5	2	2	1	2	3	3	3	3	3	2	2	2	0	0	1	7	0	0	2	2
102030330301	2	Fourth	175	65	39.5	1	2	2	3	81	86	83.5	131	120	125.5	2	2	1	2	2	2	2	2	2	2	2	2	0	0	1	2	0	0	1	1
102030330302	2	Fourth	168	62	38.7	2	2	2	2	84	80	82	126	129	127.5	1	1	2	2	2	2	2	2	2	2	2	2	0	0	1	2	0	0	1	1
102030380101	2	Second	169	59	26.8	1	1	2	3	70	71	70.5	121	122	121.5	2	2	2	2	2	2	2	2	2	2	2	2	0	0	1	2	0	0	1	1
102030380102	2	Second	160	56	24.6	2	2	2	2	62	70	66	127	104	115.5	2	2	2	2	2	2	2	2	2	2	2	2	0	0	4	2	0	0	0	1
102030390101	2	Richest	152	60	40.6	2	2	1	3	91	102	96.5	128	117	122.5	2	2	2	2	2	2	2	2	2	2	2	2	0	1	1	4	0	0	1	1
102030470102	2	Fourth	157	50	54.7	2	2	2	3	69	71	70	115	108	111.5	2	2	2	2	2	2	2	2	2	2	2	2	0	0	4	2	0	0	0	1
102030500101	2	Poorest	161	45	24	2	2	2	3	80	71	75.5	116	116	116	2	2	2	1	2	2	2	2	2	2	2	2	0	0	1	5	0	0	1	1
102030500201	2	Poorest	161	59	34	2	2	2	2	67	79	73	136	136	136	2	2	2	2	3	3	3	3	3	2	2	1	0	0	1	5	0	0	0	1
102030530101	2	Second	159	54	38	1	1	2	3	79	84	81.5	129	134	131.5	2	2	1	2	2	2	2	2	2	2	2	1	0	0	1	2	0	0	2	2
102030530102	2	Second	154	45	21	2	2	2	3	100	93	96.5	143	136	139.5	2	2	2	2	3	1	3	2	3	1	2	2	0	1	4	2	0	1	2	2
102030530107	3	Second	147	45	17.9	2	2	1	3	60	64	62	113	123	118	2	2	2	1	3	3	3	3	3	2	2	2	0	0	5	1	0	0	2	2
102030540102	2	Fourth	153	54	23.4	2	2	2	2	68	68	68	104	102	103	1	2	2	2	3	2	3	2	3	2	2	1	0	0	4	2	0	0	1	1
102030570102	2	Second	165	52	31.1	2	2	2	3	68	65	66.5	101	104	102.5	2	2	2	2	2	2	2	2	2	2	2	1	0	0	4	2	0	0	0	1
102030600102	2	Poorest	163	52	26.3	2	1	2	3	77	72	74.5	93	101	97	2	2	2	2	2	2	2	2	2	2	2	2	0	0	2	2	0	0	1	1
102030620101	2	Poorest	160	70	49.3	2	2	2	3	129	124	126.5	168	166	167	1	2	2	2	1	1	3	1	3	1	2	1	0	3	1	5	0	1	3	2
102030660101	2	Fourth	159	80	58.6	1	2	2	3	90	93	91.5	146	148	147	2	2	2	1	2	2	2	2	2	2	2	2	0	1	1	2	1	0	1	1
102030660102	2	Fourth	156	62	60.9	2	2	2	3	131	131	131	213	195	204	2	2	2	2	2	1	2	2	2	1	2	2	0	3	4	2	0	1	2	2
102030660103	2	Fourth	157	66	33.4	2	2	2	3	81	78	79.5	134	123	128.5	1	2	2	2	2	1	2	2	2	1	2	1	0	0	1	5	0	1	3	2
103010060102	2	Poorest	162	55	19.7	1	2	2	3	80	81	80.5	113	127	120	2	2	1	2	2	3	3	3	2	3	2	1	0	0	2	1	0	0	1	1
103010070103	2	Poorest	160	42	17.7	1	2	2	3	69	62	65.5	138	128	133	2	1	2	2	2	3	2	3	2	3	2	1	0	0	2	1	0	0	0	1
103010150102	2	Second	150	50	44.4	2	2	2	3	91	85	88	130	130	130	1	2	2	2	2	3	2	3	2	2	2	1	0	0	1	2	0	0	1	1
103010170101	2	Richest	171	69	52	1	2	1	3	112	115	113.5	163	163	163	2	2	2	1	2	2	2	2	2	3	2	1	0	3	1	2	0	0	2	2
103010180101	2	Fourth	170	87	40	1	1	1	3	98	91	94.5	157	145	151	1	2	2	1	2	1	2	2	2	2	2	2	0	2	1	2	1	1	5	3
103010250201	2	Second	164	56	69	1	2	2	3	112	100	106	195	201	198	2	2	2	2	3	3	2	3	3	3	2	2	0	3	1	2	0	0	0	1
103010260101	2	Second	153	53	55.8	2	2	2	3	98	86	92	128	121	124.5	2	2	2	2	2	1	1	2	2	1	2	1	0	1	6	7	0	1	2	2
103010380102	2	Middle	158	45	50.5	2	2	1	3	90	87	88.5	120	119	119.5	2	1	2	2	2	2	3	2	2	2	2	1	0	0	4	2	0	0	1	1
103010420101	2	Richest	170	81	57.1	1	2	2	3	77	75	76	141	138	139.5	2	2	2	2	2	2	2	2	2	2	2	1	0	0	1	2	0	0	0	1
103010590101	2	Fourth	167	45	55.8	1	2	2	2	81	89	85	137	144	140.5	2	1	1	2	2	2	1	2	2	1	2	2	0	1	6	2	0	1	3	2
103010660102	2	Fourth	167	71	29.5	2	2	1	3	66	56	61	116	109	112.5	1	1	2	2	2	2	2	2	2	2	2	1	0	0	4	2	0	0	2	2
103010680101	2	Second	148	40	56.7	2	2	1	3	66	62	64	106	108	107	2	1	2	2	2	1	1	2	1	2	2	1	0	0	4	7	0	1	2	2
103010690202	2	Second	162	45	24.7	2	2	1	2	63	66	64.5	89	97	93	1	2	2	2	2	2	1	1	2	2	2	1	0	0	1	2	0	1	3	2
103010700103	3	Richest	172	48	17.3	1	2	1	3	73	73	73	127	128	127.5	2	2	2	1	2	2	1	2	2	2	2	2	0	0	5	1	0	1	3	2
103010750102	2	Middle	155	51	57.4	2	2	2	3	66	75	70.5	96	104	100	2	1	2	2	2	2	3	2	2	2	2	1	0	0	4	2	0	0	0	1
103010900102	2	Second	152	46	41.8	2	2	2	3	108	101	104.5	161	163	162	2	2	2	2	3	3	3	3	3	3	2	2	0	2	4	2	0	0	0	1
103010940101	2	Fourth	170	60	46.4	1	2	2	2	86	85	85.5	130	127	128.5	2	2	2	2	1	1	2	1	1	2	2	2	0	0	1	2	0	1	1	1
103010980102	2	NA	157	45	57.2	2	2	1	3	59	55	57	100	93	96.5	2	1	2	2	2	2	2	2	2	2	2	1	0	0	4	2	0	0	1	1
103010980104	3	NA	170	53	18.1	1	2	2	3	68	62	65	115	106	110.5	2	1	2	1	3	3	2	3	3	3	2	1	0	0	5	1	0	0	1	1
103010980202	2	Poorest	155	45	36.1	2	2	2	3	90	90	90	142	148	145	2	2	2	2	2	3	1	3	1	1	2	1	0	1	4	6	0	1	2	2
103010990102	2	Poorest	157	60	26.8	2	2	2	3	68	62	65	102	101	101.5	2	2	2	2	2	1	3	2	2	2	2	2	0	0	4	4	0	1	1	1
103011010101	2	Poorest	150	49	84	1	2	2	3	73	74	73.5	153	153	153	2	2	2	2	2	3	3	3	3	2	2	1	0	2	6	5	0	0	0	1
103011020101	2	Fourth	170	70	29.4	1	2	2	3	67	63	65	123	122	122.5	1	2	2	2	2	2	3	2	2	3	2	2	0	0	1	2	0	0	1	1
103011080101	2	Middle	160	70	34.1	1	2	2	3	89	92	90.5	139	138	138.5	1	1	2	1	2	2	2	2	2	1	2	1	0	1	1	2	0	0	3	2
103011130102	1	Poorest	150	45	31.5	2	2	2	3	101	103	102	154	145	149.5	2	1	2	2	2	2	2	2	2	2	2	2	0	2	1	4	0	0	0	1
103011200102	2	Second	154	60	30	2	2	2	2	78	73	75.5	118	118	118	2	1	2	2	2	2	2	2	2	2	2	1	0	0	4	2	0	0	0	1
103011390101	2	Middle	169	69	39.7	1	1	1	3	68	73	70.5	94	100	97	2	1	2	2	2	2	2	2	1	3	2	1	0	0	1	4	0	1	3	2
103011430102	2	Poorest	175	40	51	2	2	2	3	72	72	72	112	112	112	2	1	2	2	2	3	2	3	2	1	2	1	0	0	1	4	0	0	1	1
103011440102	2	Fourth	160	57	32.7	2	2	2	3	61	64	62.5	92	96	94	1	2	2	2	2	2	2	2	4	3	2	2	0	0	4	2	0	0	1	1
103011450101	2	Middle	170	65	34.1	1	2	1	3	77	77	77	122	115	118.5	2	2	2	2	2	2	3	2	2	2	1	1	0	0	1	2	0	0	1	1
103011450102	2	Middle	158	48	28.7	2	2	2	3	85	85	85	127	122	124.5	2	2	2	2	2	2	2	2	2	2	2	2	0	0	1	2	0	0	0	1
103011560101	2	Poorest	167	88	44.4	2	1	2	3	90	91	90.5	142	143	142.5	2	2	2	2	2	2	1	2	2	2	2	1	0	1	4	7	1	1	2	2
103011560103	3	Poorest	170	50	16.1	1	2	2	3	55	59	57	108	108	108	2	2	2	1	2	2	3	2	2	3	2	2	0	0	5	1	0	0	1	1
103011600101	2	Richest	160	50	66	1	1	2	3	89	103	96	219	199	209	2	2	1	2	3	2	3	2	3	1	2	2	0	3	6	4	0	0	3	2
103020070101	2	Second	154	50	29.4	1	2	2	3	59	79	69	144	129	136.5	2	2	2	2	3	1	3	1	3	2	2	2	0	0	1	2	0	1	1	1
103020350102	2	Middle	151	44	24.7	2	2	2	2	77	74	75.5	112	117	114.5	2	2	2	2	1	1	3	1	2	2	2	2	0	0	4	4	0	1	1	1
103020370101	2	Fourth	150	58	73.1	1	2	1	1	75	76	75.5	121	126	123.5	2	2	2	2	2	2	3	1	1	2	2	2	0	0	6	2	0	1	2	2
103020370103	2	Fourth	153	56	42.5	2	2	2	3	84	75	79.5	127	125	126	1	1	2	2	2	1	1	2	1	2	2	2	0	0	1	1	0	1	2	2
103020470102	2	Middle	160	46	17.6	2	2	1	3	68	76	72	116	131	123.5	2	2	2	2	2	2	2	2	2	2	2	2	0	0	4	2	0	0	1	1
103020620202	2	Poorest	152	35	24.3	2	2	2	3	71	65	68	108	95	101.5	2	2	2	2	3	3	3	1	3	2	2	2	0	0	4	4	0	1	1	1
103020630101	2	Second	166	52	38	1	2	2	2	80	84	82	121	118	119.5	2	2	2	2	4	3	3	3	3	2	2	2	0	0	1	4	0	0	0	1
103020630102	2	Second	149	39	36.2	2	2	2	2	84	86	85	115	114	114.5	2	2	2	2	3	3	3	3	3	2	2	1	0	0	1	4	0	0	0	1
103020640102	2	Second	154	45	18.8	2	2	2	3	74	76	75	113	112	112.5	2	2	2	2	1	3	3	1	2	3	2	1	0	0	1	1	0	1	1	1
103020710102	2	Second	150	45	49.7	2	2	2	2	115	115	115	184	179	181.5	2	1	2	2	3	3	3	3	3	1	2	2	0	3	1	4	0	0	1	1
103021090202	2	Poorest	153	69	24.3	2	2	2	3	68	70	69	119	118	118.5	2	2	2	2	3	3	3	3	3	3	2	2	0	0	4	4	0	0	0	1
103021130102	2	Second	154	56	19	2	2	2	2	63	64	63.5	114	114	114	2	2	2	2	4	2	2	2	4	2	2	2	0	0	4	4	0	0	0	1
103021230101	2	Poorest	165	50	31.3	1	2	1	3	66	70	68	146	123	134.5	2	2	2	2	2	2	3	2	2	2	2	2	0	0	1	4	0	0	1	1
103021350101	2	Second	169	55	38.8	1	2	1	3	61	65	63	106	108	107	2	1	2	2	3	3	3	3	3	3	2	2	0	0	1	4	0	0	1	1
103021480302	2	Second	145	51	21.4	2	2	2	3	58	60	59	95	98	96.5	1	2	2	2	3	2	3	2	3	2	2	1	0	0	4	4	0	0	1	1
103021560103	2	Richest	170	64	34.5	1	2	2	3	72	76	74	128	122	125	2	1	2	2	2	3	3	3	2	2	2	2	0	0	1	1	0	0	0	1
103021660102	2	Second	157	49	28.3	2	2	1	3	75	88	81.5	142	137	139.5	2	2	2	2	4	3	3	3	4	2	2	1	0	0	4	2	0	0	1	1
103021700201	1	Poorest	142	38	91	2	2	2	3	75	73	74	153	168	160.5	2	1	2	1	3	3	3	3	3	3	2	1	0	2	6	2	0	0	1	1
103021740101	2	Fourth	165	63	73.3	1	2	2	2	74	75	74.5	145	134	139.5	2	2	2	2	4	2	1	2	4	2	2	2	0	0	6	7	0	1	1	1
103021740102	2	Fourth	158	50	23.3	2	2	2	3	62	65	63.5	105	101	103	2	2	2	2	2	2	2	2	1	2	2	2	0	0	4	2	0	1	1	1
103021950101	2	Middle	175	59	28.3	1	2	2	3	83	81	82	132	121	126.5	2	2	1	2	2	2	2	2	2	2	2	2	0	0	1	2	0	0	1	1
103021950102	2	Middle	155	55	24.1	2	2	2	3	65	61	63	105	94	99.5	1	2	2	2	2	1	3	2	2	2	2	1	0	0	4	2	0	1	2	2
103021960102	2	Fourth	157	42	51.3	2	2	2	3	65	65	65	90	97	93.5	1	2	2	2	1	1	3	2	1	2	2	2	0	0	4	2	0	1	2	2
103021960103	3	Fourth	170	53	19.3	1	2	2	3	74	67	70.5	125	118	121.5	1	2	2	2	2	2	3	2	2	2	2	2	0	0	5	1	0	0	1	1
103022120101	2	Second	159	58	43.7	1	2	2	3	64	67	65.5	110	112	111	2	1	2	2	2	1	2	2	2	2	2	2	0	0	1	4	0	1	1	1
103022130201	2	Second	157	79	27.4	1	2	2	2	85	83	84	124	118	121	1	2	2	2	2	2	2	2	2	2	2	2	0	0	1	2	1	0	1	1
103022150302	2	Middle	158	60	45.2	2	2	2	3	76	77	76.5	122	109	115.5	2	1	2	2	2	2	3	2	2	2	2	2	0	0	4	4	0	0	0	1
103030070102	1	Middle	143	35	20.1	2	2	1	2	85	85	85	126	118	122	2	2	2	2	2	2	2	2	2	2	2	2	0	0	1	2	0	0	1	1
103030160202	3	Poorest	165	45	17.9	2	2	2	3	78	76	77	131	128	129.5	2	2	2	2	2	2	3	2	2	1	2	1	0	0	5	1	0	0	1	1
103030170101	2	Second	163	55	50.5	1	1	2	3	91	92	91.5	136	139	137.5	2	1	1	2	2	1	3	1	2	2	2	1	0	1	1	2	0	1	3	2
103030170102	2	Second	145	48	49.1	2	2	2	2	80	80	80	116	117	116.5	1	1	2	2	2	1	2	2	2	2	2	1	0	0	4	2	0	1	2	2
103030280102	2	Richest	156	57	46.1	2	2	1	2	NA	93	96	139	134	136.5	1	1	2	2	2	1	2	2	2	2	2	2	0	1	1	4	0	1	3	2
103030280103	2	Richest	150	65	22.5	2	2	2	3	72	82	77	121	120	120.5	1	2	2	1	2	2	3	2	2	2	2	2	0	0	1	1	0	0	2	2
103030320102	2	Richest	150	39	26.2	2	2	1	2	75	77	76	101	107	104	2	2	2	2	2	3	1	3	2	2	2	1	0	0	4	2	0	1	2	2
103030340102	2	Fourth	166	52	46.1	2	2	2	3	75	75	75	115	120	117.5	1	2	2	2	2	2	2	1	2	2	1	2	0	0	4	6	0	1	2	2
103030340103	2	Fourth	144	40	45.3	2	2	2	3	72	80	76	115	114	114.5	2	2	2	1	2	2	3	1	2	2	2	2	0	0	4	1	0	1	2	2
103030360102	2	Fourth	168	42	61.3	2	2	1	3	89	88	88.5	133	125	129	2	1	2	2	2	3	2	3	2	2	2	1	0	0	4	2	0	0	1	1
103030440103	3	Middle	143	42	20	2	2	1	3	77	74	75.5	121	119	120	2	2	2	1	2	1	2	2	2	2	2	1	0	0	5	1	0	1	3	2
103030490101	2	Middle	140	43	50.5	2	2	2	2	88	82	85	123	113	118	2	1	2	2	2	2	3	2	2	1	2	2	0	0	1	7	0	0	1	1
103030510202	2	Poorest	151	49	32.4	2	2	2	3	86	87	86.5	116	120	118	2	1	2	2	2	1	1	2	1	2	1	1	0	0	4	2	0	1	1	1
103030520102	2	Poorest	160	45	42	2	2	2	2	72	70	71	113	112	112.5	2	2	2	2	2	2	2	2	2	2	2	1	0	0	1	2	0	0	0	1
103030650202	2	Middle	155	55	23.2	2	2	2	3	67	75	71	124	122	123	2	2	2	2	2	1	3	2	2	2	2	2	0	0	4	2	0	1	1	1
103030660105	2	Richest	155	45	16.4	2	2	2	3	72	66	69	125	117	121	1	2	2	1	2	2	2	2	2	2	2	2	0	0	4	1	0	0	2	2
103030690101	2	Fourth	160	52	51.6	1	1	2	2	80	81	80.5	113	118	115.5	2	2	1	2	2	2	2	2	2	2	2	2	0	0	1	4	0	0	2	2
103030690102	2	Fourth	154	52	42.9	2	2	2	3	68	61	64.5	127	122	124.5	2	1	2	2	2	2	2	2	2	2	1	1	0	0	4	4	0	0	0	1
103030690104	3	Fourth	161	48	21	1	2	2	3	68	66	67	132	135	133.5	2	2	2	2	2	2	2	2	2	2	1	2	0	0	5	1	0	0	0	1
103030830101	2	Richest	164	56	78.2	1	2	2	2	87	73	80	198	172	185	2	2	2	1	1	1	2	2	2	1	1	2	1	3	6	2	0	1	3	2
103030830102	2	Richest	165	36	74	2	2	2	3	81	84	82.5	136	148	142	2	2	2	2	3	3	3	3	3	1	2	1	0	1	4	2	0	0	1	1
103031100102	2	Richest	153	49	28.3	2	2	2	3	73	75	74	119	121	120	2	2	2	1	2	2	2	1	2	1	2	2	0	0	4	2	0	1	3	2
103031220104	3	Richest	157	44	20.8	2	2	2	3	71	77	74	113	116	114.5	2	1	2	1	2	1	2	2	2	2	1	1	0	0	5	1	0	1	2	2
103031240102	2	Second	155	39	65.1	2	2	2	3	78	70	74	113	115	114	2	2	2	2	2	2	3	2	2	3	2	2	0	0	4	2	0	0	0	1
103031270101	2	Middle	159	65	45.8	2	2	2	3	68	76	72	115	116	115.5	2	1	2	2	2	2	2	2	2	2	2	2	0	0	1	6	0	0	0	1
103031270102	2	Middle	152	43	27.5	2	2	2	3	80	84	82	123	126	124.5	2	2	2	2	2	2	2	2	2	2	2	2	0	0	1	1	0	0	0	1
103031380102	1	Poorest	161	53	26	2	2	2	3	71	67	69	115	114	114.5	1	1	2	2	2	3	3	3	3	2	2	1	0	0	4	2	0	0	1	1
103031390101	2	Middle	172	51	31	1	2	2	3	85	88	86.5	137	134	135.5	2	2	2	2	2	3	2	2	2	2	2	1	0	0	1	2	0	0	0	1
103031430101	2	Poorest	172	63	30.2	1	2	2	3	56	62	59	107	100	103.5	2	1	2	2	2	2	3	2	2	3	2	1	0	0	1	2	0	0	0	1
103031430102	2	Poorest	157	36	28	2	2	2	3	57	63	60	88	89	88.5	2	2	2	2	2	3	2	3	2	3	2	2	0	0	4	2	0	0	0	1
103031450101	2	Richest	156	59	54.8	2	1	1	3	60	64	62	147	146	146.5	1	2	2	2	1	2	2	2	2	2	2	1	0	1	1	7	0	1	4	3
103031470103	3	Richest	142	46	18.6	2	2	1	3	91	94	92.5	126	122	124	2	2	2	2	2	3	2	3	2	2	2	2	0	1	5	1	0	0	1	1
103031490101	2	Richest	164	75	44.6	2	1	2	3	86	82	84	152	132	142	2	2	2	2	2	2	2	2	2	1	2	2	0	1	1	7	0	0	2	2
103031490103	2	Richest	163	45	20.8	2	2	1	3	73	69	71	118	102	110	2	1	2	2	2	1	3	2	2	2	2	2	0	0	2	1	0	1	2	2
103031510101	2	Middle	167	59	60	1	2	1	3	92	86	89	148	138	143	2	2	1	1	2	2	2	2	2	1	2	1	0	1	6	4	0	0	4	3
103031510202	2	Second	165	61	28.2	1	1	1	3	87	87	87	132	132	132	1	2	1	2	2	2	2	2	2	1	2	2	0	0	2	1	0	0	5	3
103031560103	2	Fourth	152	45	22.8	2	1	1	3	78	71	74.5	119	123	121	1	2	2	2	2	1	3	2	2	2	2	1	0	0	2	1	0	1	4	3
103031570102	2	Middle	151	43	37.9	2	2	1	3	74	74	74	119	113	116	2	2	2	2	1	1	3	2	1	1	2	1	0	0	1	4	0	1	3	2
103031650102	2	Second	143	48	21.8	2	2	1	3	69	65	67	120	114	117	2	2	2	2	1	2	1	1	2	1	2	2	0	0	4	2	0	1	3	2
103031660102	2	Middle	146	49	31.3	2	2	1	3	75	67	71	119	110	114.5	2	2	2	2	2	2	2	2	2	2	2	1	0	0	1	4	0	0	1	1
103040010104	2	Middle	158	50	20.8	2	2	1	3	74	67	70.5	119	121	120	2	2	2	2	2	2	1	2	2	2	2	2	0	0	4	1	0	1	2	2
103040190104	2	Fourth	160	70	60	2	2	2	2	85	85	85	157	162	159.5	2	1	2	2	2	3	3	3	2	1	1	2	1	2	4	7	0	0	1	1
103040270102	2	Middle	158	51	19.4	2	2	2	3	72	66	69	117	116	116.5	2	2	2	2	2	2	3	2	4	2	2	1	0	0	4	4	0	0	0	1
103040330302	2	Fourth	163	68	32.8	2	2	2	2	80	82	81	124	128	126	1	2	2	1	2	2	3	2	2	1	2	2	0	0	1	2	0	0	3	2
103040430101	2	Poorest	152	42	18.2	2	2	2	2	65	63	64	106	100	103	1	2	2	2	3	2	1	2	3	2	2	2	0	0	2	5	0	1	2	2
103040470101	2	Fourth	168	59	54.2	2	2	1	3	74	70	72	107	111	109	2	2	2	2	2	2	1	2	2	2	2	2	0	0	1	5	0	1	2	2
103040490104	3	Second	159	53	20.1	1	2	2	3	59	65	62	113	113	113	2	2	2	2	3	2	3	2	3	1	2	1	0	0	5	1	0	0	1	1
103040510104	2	Poorest	148	47	17	1	2	1	2	73	80	76.5	100	101	100.5	2	2	2	2	2	3	3	2	2	3	2	2	0	0	2	1	0	0	1	1
103040520102	1	Poorest	150	54	23	2	2	2	2	71	69	70	106	110	108	2	2	2	2	2	2	3	2	2	2	2	2	0	0	4	4	0	0	0	1
103040580102	2	Fourth	156	60	35.2	2	2	2	3	61	70	65.5	115	117	116	2	1	2	2	3	1	2	2	3	2	2	2	0	0	4	2	0	1	1	1
103040630102	2	Richest	158	47	31.9	2	2	2	2	83	82	82.5	123	124	123.5	2	2	2	2	2	2	2	2	2	2	2	2	0	0	4	2	0	0	0	1
103040690202	2	Poorest	157	48	26	2	2	2	3	80	78	79	118	111	114.5	1	2	2	1	2	2	1	2	2	1	1	1	0	0	4	4	0	1	4	3
103040730101	2	Second	165	58	24.7	1	2	2	3	63	61	62	117	118	117.5	2	2	2	2	2	2	3	2	2	2	2	2	0	0	1	2	0	0	0	1
103040770102	2	Middle	161	58	40.1	2	2	2	3	87	85	86	134	126	130	1	2	2	2	2	2	1	1	1	2	2	2	0	0	4	2	0	1	2	2
103040880102	2	Richest	160	46	45.5	2	2	2	2	74	75	74.5	112	110	111	2	1	2	2	2	1	2	2	2	2	2	2	0	0	1	2	0	1	1	1
103040880103	2	Richest	159	51	20	2	2	1	2	86	79	82.5	116	119	117.5	2	2	2	2	2	2	2	2	2	2	2	2	0	0	2	1	0	0	1	1
103040900102	2	Fourth	163	48	25.9	2	2	1	3	67	73	70	122	111	116.5	2	2	2	2	2	2	1	2	2	2	2	2	0	0	1	4	0	1	2	2
103040910102	2	Richest	160	50	27.6	2	2	2	3	51	55	53	100	101	100.5	2	1	2	2	1	2	2	2	2	2	2	2	0	0	4	2	0	1	1	1
103041190102	2	Second	160	68	41	2	2	1	3	80	73	76.5	120	111	115.5	2	1	2	2	3	2	3	2	3	2	2	2	0	0	4	4	0	0	1	1
103041190201	2	Poorest	161	57	22.8	2	2	1	2	75	66	70.5	109	104	106.5	2	2	2	2	2	2	3	2	2	2	2	2	0	0	2	5	0	0	1	1
103041310105	3	Fourth	158	48	17.4	2	2	1	3	65	66	65.5	104	108	106	1	1	2	2	1	1	1	2	2	2	2	2	0	0	5	1	0	1	3	2
103041360102	2	Fourth	154	60	70.3	2	2	2	3	103	92	97.5	205	204	204.5	1	2	2	1	2	2	3	2	2	1	2	2	0	3	1	2	0	0	3	2
103041430101	2	Second	170	60	42.4	1	1	1	2	89	94	91.5	127	123	125	2	1	1	2	2	2	2	2	2	2	2	2	0	1	1	2	0	0	3	2
103041430102	2	Second	157	57	37.9	2	2	2	2	100	93	96.5	160	137	148.5	2	1	2	2	2	2	3	2	2	1	2	2	0	1	4	4	0	0	1	1
103041450101	2	Fourth	173	51	55.2	1	1	1	3	95	NA	97	150	153	151.5	2	2	2	2	2	1	2	2	2	3	2	2	0	2	6	2	0	1	3	2
103041470101	2	Fourth	155	50	50.6	2	2	2	3	84	96	90	153	147	150	1	1	2	2	4	1	2	1	4	1	2	1	0	1	4	7	0	1	3	2
103041630101	2	Poorest	163	47	59.8	1	2	2	2	90	87	88.5	130	135	132.5	2	2	2	2	2	2	2	2	2	2	1	2	0	0	6	4	0	0	0	1
103041630201	2	Poorest	151	55	40.9	2	2	1	3	NA	97	98	145	144	144.5	2	2	2	2	3	3	3	3	3	1	2	2	0	1	1	5	0	0	2	2
103041640102	2	Second	153	54	35.5	2	2	2	3	70	72	71	120	121	120.5	2	2	2	2	3	2	1	1	3	2	2	2	0	0	4	2	0	1	1	1
103041670101	2	Fourth	167	60	71.3	1	2	2	3	117	108	112.5	217	182	199.5	1	2	2	1	2	2	3	2	2	1	2	2	0	3	6	2	0	0	3	2
103041690101	2	Middle	170	53	70.7	1	2	1	3	101	107	104	152	164	158	2	1	2	2	1	3	3	3	4	2	2	2	0	2	6	2	0	1	2	2
103041740101	2	Richest	156	55	77	1	2	2	2	85	98	91.5	118	137	127.5	2	2	2	2	4	2	3	3	2	1	2	2	0	1	6	2	0	0	1	1
103041760204	2	Fourth	172	58	24.5	1	2	2	3	75	77	76	124	119	121.5	2	2	2	2	2	2	3	2	2	2	1	2	0	0	1	1	0	0	0	1
103041760301	2	Fourth	149	43	46.2	2	2	2	3	83	83	83	144	137	140.5	2	2	2	1	1	2	3	1	1	1	2	2	0	1	1	6	0	1	3	2
103041770101	2	Richest	170	69	45.2	1	1	2	3	95	96	95.5	141	143	142	2	2	2	2	4	2	2	2	4	2	2	2	0	1	1	2	0	0	1	1
103041820101	2	Richest	170	69	31.7	1	2	1	3	83	85	84	154	153	153.5	2	2	2	2	3	1	1	2	3	1	2	2	0	2	1	2	0	1	3	2
103041820102	2	Richest	152	49	24.4	2	2	1	3	64	109	86.5	104	129	116.5	2	2	2	1	3	3	1	3	3	2	2	1	0	0	4	2	0	1	3	2
103041940102	2	Fourth	148	55	25.5	2	2	1	3	73	72	72.5	116	117	116.5	1	1	2	1	1	1	1	2	1	2	2	1	0	0	4	2	0	1	4	3
103042030102	2	Richest	160	52	47.8	2	2	2	3	103	92	97.5	144	143	143.5	1	2	2	2	2	3	2	3	2	1	2	2	0	1	1	2	0	0	2	2
103042190102	2	Fourth	154	46	18.9	2	2	1	3	73	71	72	121	111	116	2	1	2	1	2	2	2	2	1	2	2	1	0	0	4	4	0	1	3	2
103050110102	2	Second	155	49	49.2	2	2	2	3	78	79	78.5	113	103	108	1	1	2	2	2	1	2	2	2	2	2	1	0	0	4	2	0	1	2	2
103050200106	3	Middle	150	45	16.2	2	2	1	3	77	84	80.5	127	128	127.5	1	1	2	1	1	1	3	2	1	2	2	1	0	0	5	1	0	1	4	3
103050220102	2	Second	150	46	36	2	2	2	2	77	65	71	116	121	118.5	2	1	2	2	2	2	2	2	2	2	1	1	0	0	4	2	0	0	0	1
103050250102	2	Poorest	150	51	22.2	2	2	1	2	75	73	74	122	104	113	2	2	2	2	2	2	2	2	1	2	2	1	0	0	1	2	0	1	2	2
103050260102	2	Second	150	51	23	2	2	1	3	103	85	94	143	145	144	2	2	2	2	3	2	3	2	2	2	2	2	0	1	1	4	0	0	1	1
103050320101	2	Second	160	62	45.7	1	2	1	3	76	75	75.5	128	120	124	2	2	1	2	2	1	3	2	2	2	2	2	0	0	1	4	0	1	3	2
103050450102	2	Fourth	160	70	43.4	2	2	2	3	93	91	92	144	139	141.5	2	2	1	2	2	1	1	2	2	2	2	2	0	1	1	2	0	1	2	2
103050560106	2	Richest	162	48	21.6	1	2	2	3	83	85	84	149	149	149	1	2	1	2	2	2	3	1	2	1	2	1	0	1	2	1	0	1	4	3
103050560107	2	Richest	160	65	20.8	2	2	1	3	85	72	78.5	142	135	138.5	2	2	2	1	3	3	3	3	3	3	2	1	0	0	1	1	0	0	2	2
103050560108	2	Richest	155	40	18	2	2	2	3	100	85	92.5	140	142	141	2	2	2	2	1	3	3	2	2	2	2	1	0	1	1	1	0	1	1	1
103050700101	2	Poorest	165	59	61.6	1	2	1	3	71	69	70	148	137	142.5	2	2	2	1	3	3	3	3	3	1	2	2	0	1	6	2	0	0	3	2
103050700201	2	Poorest	170	56	41.1	1	2	1	3	146	138	142	208	210	209	2	1	2	2	4	1	3	1	1	1	2	2	0	3	1	2	0	1	3	2
103050720102	2	Fourth	154	45	56.2	2	2	2	3	64	69	66.5	110	116	113	2	2	2	2	2	1	2	1	2	2	2	2	0	0	1	2	0	1	1	1
103050890102	2	Poorest	155	50	49.6	2	2	2	2	84	79	81.5	150	140	145	2	1	2	2	2	3	3	1	1	3	2	1	0	1	1	4	0	1	1	1
103050980201	2	Second	153	48	26.2	1	2	2	3	70	67	68.5	123	118	120.5	2	1	2	2	3	3	3	3	3	2	2	1	0	0	2	4	0	0	0	1
103051030102	2	Richest	171	65	55.4	2	2	2	3	89	103	96	182	183	182.5	2	2	2	2	2	2	2	2	2	1	1	1	0	3	4	2	0	0	1	1
103051030105	2	Richest	187	57	19.5	1	2	2	3	70	61	65.5	120	122	121	2	1	2	2	2	1	1	2	2	2	2	1	0	0	1	1	0	1	1	1
103051060101	2	Richest	180	96	59.5	1	2	2	2	88	85	86.5	152	142	147	1	1	2	2	3	1	3	1	3	1	2	1	1	1	6	2	0	1	3	2
103051100101	2	Fourth	160	68	33	1	1	2	3	77	81	79	128	128	128	1	2	1	1	2	2	2	2	2	2	2	1	0	0	1	4	0	0	4	3
103051120103	2	Second	165	56	17.7	1	2	2	3	79	75	77	126	123	124.5	2	2	1	2	2	1	3	2	2	2	2	1	0	0	2	1	0	1	2	2
103051140108	2	Second	163	50	19.4	1	2	2	2	71	84	77.5	129	130	129.5	2	2	2	2	2	2	2	2	2	2	2	2	0	0	1	4	0	0	0	1
103051140202	2	Poorest	151	53	56.4	2	2	1	2	80	77	78.5	136	137	136.5	2	1	2	2	2	1	2	2	2	1	2	2	0	0	4	2	0	1	3	2
103051140203	3	Poorest	153	52	21	2	2	2	3	88	66	77	124	121	122.5	1	1	2	2	2	2	2	2	2	2	2	2	0	0	5	1	0	0	1	1
103051140204	2	Poorest	171	64	21.4	1	2	2	3	85	75	80	140	119	129.5	2	1	2	2	2	1	3	2	2	2	2	2	0	0	2	4	0	1	1	1
103051390101	3	Poorest	156	52	20.4	2	2	2	3	77	72	74.5	138	118	128	1	1	2	2	2	2	1	2	2	2	2	2	0	0	5	1	0	1	2	2
103051420202	2	Second	155	48	33.2	2	2	1	2	65	71	68	128	129	128.5	1	1	2	2	2	2	1	2	2	2	2	2	0	0	4	2	0	1	3	2
103051460101	2	Second	165	50	25	1	2	2	2	74	76	75	107	107	107	2	1	2	2	2	1	2	2	2	1	2	1	0	0	1	2	0	1	2	2
103051500101	2	Poorest	153	55	42.5	1	1	2	2	98	102	100	201	170	185.5	2	2	2	2	2	2	1	2	2	1	2	2	0	3	1	2	0	1	3	2
103051500102	2	Poorest	152	53	37.8	2	2	2	3	76	78	77	113	120	116.5	2	1	2	2	4	2	1	2	2	2	2	2	0	0	4	2	0	1	1	1
103051530101	2	Poorest	165	48	62.6	2	2	1	3	90	93	91.5	150	155	152.5	2	1	2	2	2	2	2	2	1	2	2	2	0	2	1	6	0	1	2	2
103051530102	2	Poorest	170	48	25	2	2	1	3	67	76	71.5	109	118	113.5	2	2	2	2	4	2	1	2	2	1	2	2	0	0	1	6	0	1	3	2
103051570101	2	Poorest	156	45	20.4	2	2	2	3	67	63	65	105	102	103.5	2	2	2	2	2	2	2	2	2	2	2	2	0	0	1	6	0	0	0	1
103051630102	2	Poorest	160	46	53.1	2	2	2	3	69	75	72	131	135	133	2	1	2	2	2	2	2	2	2	2	2	2	0	0	1	4	0	0	0	1
103051660104	3	Fourth	155	54	18.3	2	2	1	3	75	60	67.5	114	111	112.5	2	1	2	2	2	2	1	2	2	2	2	2	0	0	5	1	0	1	2	2
103051720101	2	Poorest	152	52	47	1	2	2	2	97	96	96.5	158	151	154.5	2	2	1	2	2	2	2	2	2	1	2	2	0	2	1	2	0	0	2	2
103051720102	2	Poorest	148	48	43.7	2	2	2	2	60	74	67	149	136	142.5	2	1	2	2	2	2	2	2	2	2	2	1	0	1	1	2	0	0	0	1
103051730101	2	Fourth	166	59	37.3	1	2	2	2	75	73	74	121	111	116	2	2	1	2	2	2	2	2	2	2	2	2	0	0	1	2	0	0	1	1
103051930101	1	Poorest	172	60	36.9	1	2	2	2	64	67	65.5	113	116	114.5	2	2	2	2	2	2	1	2	1	2	2	2	0	0	1	2	0	1	1	1
103052130101	2	Middle	170	51	34.2	1	2	1	3	96	97	96.5	142	132	137	2	1	2	2	2	2	2	2	2	2	1	2	0	1	1	4	0	0	1	1
103052300102	2	Fourth	164	64	19.3	2	2	2	3	63	63	63	106	109	107.5	2	2	2	2	2	2	2	2	2	2	2	1	0	0	4	2	0	0	0	1
103060090101	2	Richest	170	81	33.3	1	2	1	3	94	92	93	143	137	140	1	2	2	2	2	2	2	2	2	1	1	2	0	1	1	2	0	0	3	2
103060090102	2	Richest	160	59	28.5	2	2	2	2	73	75	74	105	111	108	2	2	2	2	2	2	2	2	2	2	2	2	0	0	4	2	0	0	0	1
103060100101	1	Poorest	180	65	52.6	1	2	2	3	101	NA	100	143	149	146	2	2	2	2	2	2	2	2	2	2	2	2	0	1	1	2	0	0	0	1
103060130101	1	Second	170	54	72	1	2	2	2	77	75	76	131	128	129.5	2	2	2	2	2	2	2	2	2	2	2	2	0	0	1	2	0	0	0	1
103060250101	2	Richest	155	42	50.5	1	2	2	3	83	82	82.5	119	121	120	2	2	2	2	2	2	2	2	2	2	2	2	0	0	1	2	0	0	0	1
103060280101	2	Second	155	45	30.7	1	2	1	2	72	75	73.5	111	113	112	2	2	2	2	2	2	3	2	2	2	1	2	0	0	2	2	0	0	1	1
103060280102	2	Second	153	42	21.4	2	2	1	2	68	57	62.5	107	115	111	2	1	2	1	2	1	2	2	1	2	2	2	0	0	4	2	0	1	3	2
103060300103	2	Second	160	50	17	1	2	2	3	67	70	68.5	132	113	122.5	2	2	2	2	4	2	2	2	4	3	2	2	0	0	6	1	0	0	0	1
103060320101	2	Poorest	165	54	40	2	2	2	3	76	76	76	124	126	125	2	1	2	2	2	2	3	2	2	1	1	1	0	0	1	6	0	0	1	1
103060360101	2	Middle	190	65	63.5	1	2	1	3	72	69	70.5	122	111	116.5	2	2	2	2	2	2	2	2	2	3	2	1	0	0	1	2	0	0	1	1
103060360102	2	Middle	140	53	65	2	2	2	3	96	97	96.5	156	154	155	1	2	2	2	2	2	2	2	2	1	2	1	0	2	4	2	0	0	2	2
103060380103	3	Fourth	165	52	17.5	1	2	2	3	70	63	66.5	121	118	119.5	2	1	2	1	2	1	3	2	4	2	1	1	0	0	5	1	0	1	2	2
103060400101	2	Poorest	165	60	24.2	1	2	2	3	79	79	79	149	146	147.5	1	1	2	2	2	1	1	2	2	3	2	2	0	1	1	1	0	1	2	2
103060410101	2	Fourth	161	56	51.8	1	2	1	2	74	77	75.5	109	125	117	2	2	2	2	2	2	2	2	2	2	2	2	0	0	1	2	0	0	1	1
103060410102	2	Fourth	162	70	42.3	2	2	2	3	77	86	81.5	125	129	127	1	2	2	2	3	1	3	2	3	1	2	1	0	0	4	2	0	1	3	2
103060450102	2	Middle	164	49	45.9	2	2	2	3	66	66	66	119	111	115	2	2	2	2	2	1	3	2	2	2	2	1	0	0	4	4	0	1	1	1
103060540101	2	Poorest	153	50	55	1	2	2	3	73	72	72.5	130	124	127	2	2	2	2	2	2	2	2	2	2	2	1	0	0	1	2	0	0	0	1
103060560106	2	Richest	165	45	39.4	1	1	2	3	131	126	128.5	191	188	189.5	2	2	1	2	3	2	1	1	3	1	2	2	0	3	1	1	0	1	4	3
103060590101	2	Middle	174	71	48.2	1	2	2	2	81	81	81	114	116	115	2	1	2	2	1	1	3	2	1	1	2	1	1	0	1	2	0	1	2	2
103060600107	2	Richest	160	45	19.9	2	2	2	3	76	71	73.5	115	116	115.5	2	2	2	2	2	1	1	2	2	2	1	2	0	0	4	2	0	1	1	1
103060600109	2	Richest	151	50	82.6	1	2	2	2	102	102	102	183	187	185	2	1	2	2	3	2	3	3	3	1	2	2	0	3	6	7	0	0	1	1
103060690102	2	Richest	160	40	49.9	2	2	2	3	NA	98	98.5	184	151	167.5	2	1	2	2	1	1	1	2	1	1	2	1	0	2	4	2	0	1	2	2
103060760102	2	Middle	151	45	61.9	2	2	2	3	83	84	83.5	138	133	135.5	2	2	2	2	1	2	1	1	2	1	2	2	0	0	6	2	0	1	2	2
103060780103	2	Fourth	153	46	20.4	2	2	2	3	90	102	96	135	142	138.5	1	2	2	1	2	1	2	2	2	2	1	2	0	1	4	2	0	1	3	2
103060790101	2	Middle	165	61	57.7	1	2	2	2	72	70	71	108	111	109.5	1	2	2	2	2	2	2	2	2	2	2	2	0	0	1	2	0	0	1	1
103060990102	2	Fourth	160	55	29.8	2	2	2	3	75	74	74.5	125	121	123	2	1	2	2	2	1	1	2	2	2	2	1	0	0	4	2	0	1	1	1
103061130102	2	Richest	160	53	23.8	2	2	2	3	75	76	75.5	119	117	118	2	2	2	2	2	2	3	2	2	2	2	2	0	0	4	2	0	0	0	1
104010010101	2	Richest	167	83	60.8	1	2	2	2	78	77	77.5	146	137	141.5	1	2	2	1	1	1	1	2	1	1	2	2	0	1	1	2	0	1	4	3
104010010103	2	Richest	154	62	33.2	2	2	2	3	75	70	72.5	116	113	114.5	2	2	2	2	2	1	1	2	2	2	2	2	0	0	1	2	0	1	1	1
104010010106	2	Richest	159	55	32.3	1	2	2	3	82	82	82	133	132	132.5	1	2	2	2	2	2	2	2	2	2	2	1	0	0	1	2	0	0	1	1
104010060101	2	Richest	167	75	40.2	1	1	2	3	83	85	84	132	126	129	1	2	2	2	2	2	2	2	2	2	2	2	0	0	1	2	0	0	2	2
104010060103	3	Richest	160	50	16.5	1	2	2	3	66	57	61.5	126	116	121	1	2	2	2	2	2	2	2	2	2	2	2	0	0	5	1	0	0	1	1
104010070102	2	Richest	140	48	45.3	2	2	2	3	97	106	101.5	153	171	162	1	1	2	2	1	1	1	2	1	1	2	2	0	2	4	2	0	1	3	2
104010120102	2	Richest	158	74	32	2	2	1	1	78	76	77	119	122	120.5	1	2	2	1	1	1	2	2	2	1	2	2	0	0	4	2	0	1	5	3
104010180102	2	Fourth	146	61	23.2	2	2	1	2	70	73	71.5	119	117	118	2	1	2	2	2	1	1	2	2	2	2	1	0	0	4	2	0	1	2	2
104010200201	2	Fourth	160	56	48	1	2	2	3	79	73	76	122	118	120	2	1	2	2	2	2	2	1	1	2	2	1	0	0	1	2	0	1	1	1
104010200202	2	Fourth	170	59	39.4	2	2	2	3	91	103	97	181	180	180.5	2	2	2	2	2	1	2	2	2	1	2	1	0	3	4	2	0	1	2	2
104010220301	2	Middle	165	61	34	1	1	1	3	85	77	81	129	120	124.5	2	2	2	2	2	1	2	2	2	2	2	2	0	0	1	2	0	1	3	2
104010220401	2	Middle	159	55	30.1	1	1	2	3	81	75	78	125	118	121.5	2	1	1	2	2	1	1	2	2	2	2	2	0	0	1	2	0	1	3	2
104010220402	2	Middle	150	58	22.4	2	2	1	3	79	77	78	118	119	118.5	2	1	2	2	2	1	1	2	2	2	2	1	0	0	4	2	0	1	2	2
104010230101	2	Fourth	159	50	37.9	1	2	2	3	78	71	74.5	123	101	112	2	2	2	2	2	1	1	2	2	2	2	2	0	0	1	2	0	1	1	1
104010230103	2	Fourth	149	39	17.2	2	2	2	3	69	71	70	109	108	108.5	2	1	2	1	3	3	2	2	2	2	2	1	0	0	6	1	0	0	1	1
104010240104	2	Middle	152	48	27.7	2	2	2	3	76	76	76	127	122	124.5	2	2	2	2	3	3	3	3	3	3	2	2	0	0	1	1	0	0	0	1
104010280101	2	Middle	153	53	33.7	1	2	2	2	84	90	87	130	127	128.5	2	2	2	2	3	1	2	2	3	2	2	1	0	0	1	2	0	1	1	1
104010290102	2	Fourth	164	48	20.4	1	1	2	3	74	70	72	115	118	116.5	2	2	1	2	2	1	2	2	2	2	2	2	0	0	2	1	0	1	3	2
104010290103	3	Fourth	165	61	18	1	1	2	3	90	67	78.5	138	125	131.5	1	1	2	2	2	1	1	2	2	2	2	1	0	0	5	1	0	1	3	2
104010310102	2	Middle	150	50	31.5	2	2	2	2	86	86	86	127	130	128.5	1	2	2	2	2	1	2	2	2	2	2	2	0	0	1	2	0	1	2	2
104010310201	1	Second	163	48	24	2	1	2	3	75	78	76.5	136	124	130	2	2	2	2	2	2	2	2	2	2	2	1	0	0	1	6	0	0	1	1
104010310204	2	Second	167	46	55.8	2	2	2	3	78	84	81	118	121	119.5	2	2	2	2	2	2	2	2	2	2	2	1	0	0	1	7	0	0	0	1
104010320102	2	Fourth	161	61	56.1	2	2	2	3	94	92	93	159	161	160	2	1	2	2	2	2	1	2	1	1	2	1	0	2	4	2	0	1	2	2
104010320103	3	Fourth	168	54	18.9	1	2	2	3	71	70	70.5	124	121	122.5	2	1	2	2	2	2	3	2	4	2	1	2	0	0	5	1	0	0	0	1
104010330102	2	Middle	162	52	24.6	2	2	2	2	67	64	65.5	127	125	126	2	2	2	2	3	3	3	3	3	1	2	2	0	0	1	4	0	0	1	1
104010350101	2	NA	152	66	40.7	1	1	1	3	91	97	94	144	138	141	1	1	1	2	2	2	2	2	3	2	2	1	0	1	1	4	0	0	4	3
104010360102	2	Middle	143	46	40.3	2	2	2	2	83	81	82	119	111	115	2	1	2	2	2	2	2	2	2	1	1	1	0	0	4	4	0	0	1	1
104010360201	2	Second	160	42	63.7	2	2	1	2	73	79	76	140	155	147.5	2	2	2	2	2	2	2	2	2	2	2	2	0	1	4	7	0	0	1	1
104010370101	2	Poorest	165	65	33.7	1	1	2	3	85	84	84.5	135	129	132	2	1	1	2	3	3	1	3	3	3	2	2	0	0	1	4	0	1	3	2
104010370102	2	Poorest	155	45	35	2	2	2	3	87	101	94	156	149	152.5	2	1	2	2	2	2	2	2	2	2	2	1	0	2	1	4	0	0	0	1
104010390102	2	Fourth	156	48	22.1	2	2	1	3	69	66	67.5	101	98	99.5	1	1	2	2	3	2	3	2	3	2	2	2	0	0	4	4	0	0	2	2
104010420102	2	Fourth	161	45	28.5	1	2	1	3	80	86	83	134	126	130	1	1	2	2	2	1	3	2	3	1	2	1	0	0	2	1	0	1	4	3
104010420103	2	Fourth	153	47	23	2	2	2	3	80	74	77	124	117	120.5	1	1	2	2	2	2	1	1	2	1	2	2	0	0	4	6	0	1	3	2
104010460101	2	Second	154	46	37.2	1	1	2	3	91	93	92	139	139	139	2	2	2	2	3	1	3	3	3	2	2	2	0	1	1	4	0	1	2	2
104010470102	2	Richest	167	56	29.9	1	2	2	2	78	74	76	134	126	130	2	2	1	2	3	3	3	3	3	2	2	1	0	0	1	1	0	0	1	1
104010490101	2	Fourth	155	66	37.2	1	1	1	3	100	94	97	156	143	149.5	2	2	2	1	2	1	2	1	1	2	2	2	0	1	1	2	0	1	4	3
104010490102	2	Fourth	147	48	36.2	2	2	2	3	64	63	63.5	106	109	107.5	2	1	2	2	2	1	2	2	2	1	1	1	0	0	1	2	0	1	2	2
104010490106	2	Fourth	150	50	19.8	2	2	2	3	86	85	85.5	128	121	124.5	1	1	2	2	2	2	2	2	2	2	2	2	0	0	1	1	0	0	1	1
104010500202	2	Richest	154	61	29.5	2	2	2	2	72	74	73	123	118	120.5	2	2	2	2	2	1	1	2	1	1	2	1	0	0	1	2	0	1	2	2
104010510101	2	Second	164	50	48.1	1	1	1	3	90	85	87.5	167	165	166	2	2	1	2	2	2	2	2	1	2	2	2	0	2	1	2	0	1	4	3
104010510202	2	Middle	165	65	22.3	2	2	2	3	78	76	77	121	118	119.5	1	2	2	2	2	2	2	2	2	2	2	2	0	0	4	2	0	0	1	1
104010520102	2	Second	155	54	20.7	1	1	2	3	89	86	87.5	153	132	142.5	2	2	2	2	2	2	2	2	2	2	2	2	0	1	1	1	0	0	1	1
104010520103	2	Second	153	44	16.7	1	2	2	3	68	72	70	130	127	128.5	2	2	2	2	2	2	3	2	2	2	2	2	0	0	2	1	0	0	0	1
104010520201	2	Fourth	165	50	33.2	1	2	2	3	66	66	66	105	103	104	2	2	2	2	2	1	2	2	2	3	2	2	0	0	1	2	0	1	1	1
104010530101	2	Second	153	54	59.4	2	2	2	2	89	86	87.5	147	144	145.5	2	2	2	2	2	2	3	2	1	1	2	2	0	1	4	5	0	1	2	2
104010560101	2	Second	165	55	29.3	1	2	2	3	81	72	76.5	124	111	117.5	1	2	2	2	2	2	2	2	2	2	2	2	0	0	1	2	0	0	1	1
104010560102	2	Second	151	56	24.6	2	2	2	3	84	87	85.5	127	129	128	1	2	2	2	3	2	3	2	3	2	2	1	0	0	1	2	0	0	1	1
104010570102	2	Fourth	160	47	22.3	2	2	2	3	79	72	75.5	118	112	115	2	1	2	2	3	1	3	1	1	1	1	2	0	0	2	1	0	1	2	2
104010600101	2	Middle	162	46	38.7	1	2	2	3	89	78	83.5	132	128	130	2	1	2	2	2	2	2	2	2	2	2	1	0	0	1	2	0	0	0	1
104010630101	2	Poorest	165	64	50.3	1	1	1	3	85	91	88	143	149	146	1	1	1	2	2	2	2	2	2	3	2	2	0	1	1	4	0	0	4	3
104010630103	2	Poorest	151	45	28.4	2	2	2	3	74	74	74	107	106	106.5	1	2	2	2	4	1	1	1	4	2	2	2	0	0	1	5	0	1	2	2
104010680203	2	Richest	165	61	29	2	2	1	2	64	75	69.5	123	109	116	1	2	2	2	2	1	1	2	2	2	2	2	0	0	2	1	0	1	3	2
104010690101	2	Fourth	169	58	42.4	1	1	2	3	92	85	88.5	124	132	128	1	2	2	2	1	2	2	2	1	2	2	2	0	0	1	2	0	1	3	2
104010700101	2	Fourth	165	70	30.7	1	1	2	3	67	72	69.5	117	117	117	2	1	2	2	2	2	1	2	2	2	2	2	0	0	1	2	0	1	2	2
104010710101	2	Fourth	165	64	55.2	1	1	2	2	107	112	109.5	152	149	150.5	1	2	2	2	2	1	1	2	2	2	1	2	0	2	1	2	0	1	3	2
104010710102	2	Fourth	159	61	47.3	2	2	2	2	75	76	75.5	121	114	117.5	1	1	2	1	4	1	1	1	2	1	2	1	1	0	1	2	0	1	4	3
104010710105	3	Fourth	152	46	20	2	2	2	3	67	76	71.5	128	112	120	2	2	2	2	2	1	1	1	2	2	1	2	0	0	5	1	0	1	1	1
104010730101	2	Richest	171	61	52.9	1	1	1	3	73	70	71.5	110	113	111.5	1	2	1	2	2	2	2	2	2	2	2	1	0	0	1	2	0	0	4	3
104010730201	2	Richest	165	67	29.3	1	2	1	3	68	63	65.5	133	123	128	2	2	2	1	1	1	1	2	2	2	2	2	0	0	1	2	0	1	3	2
104010750101	2	Richest	158	57	62	1	1	2	3	92	96	94	197	212	204.5	2	2	1	2	2	2	1	2	2	1	2	1	0	3	6	2	0	1	4	3
104010750102	2	Richest	154	60	57	2	2	2	3	82	82	82	131	134	132.5	2	2	2	2	3	3	3	3	3	2	2	1	0	0	4	2	0	0	0	1
104010750103	3	Richest	160	53	19.7	1	1	1	3	77	71	74	136	119	127.5	1	2	2	2	2	2	2	1	2	2	2	2	0	0	5	1	0	1	4	3
104010760101	2	Fourth	165	65	65.2	2	2	2	2	86	79	82.5	135	124	129.5	2	1	2	2	2	2	1	2	1	2	2	2	0	0	6	6	0	1	1	1
104010770102	2	Middle	156	65	33	2	2	2	3	83	80	81.5	135	125	130	2	1	2	2	2	2	2	2	2	2	2	2	0	0	1	2	0	0	0	1
104010780101	2	Middle	171	59	24.3	1	2	2	3	83	83	83	126	122	124	2	2	1	2	2	2	2	2	2	2	2	2	0	0	1	2	0	0	1	1
104010780102	2	Middle	153	65	19	2	1	2	2	84	78	81	133	127	130	1	1	1	1	2	2	3	2	2	1	1	2	0	0	4	2	0	0	5	3
104010790201	2	Fourth	164	53	33.2	1	1	2	3	75	75	75	121	117	119	2	2	2	2	2	2	2	2	2	2	2	2	0	0	1	4	0	0	1	1
104010790202	2	Fourth	150	69	20.1	2	2	2	2	80	81	80.5	130	125	127.5	2	1	2	2	2	2	2	3	2	3	2	2	0	0	4	4	1	0	0	1
104010840101	2	Middle	170	53	27.4	1	1	2	3	64	61	62.5	112	113	112.5	2	2	1	2	2	1	2	2	2	2	2	2	0	0	1	4	0	1	3	2
104010910101	2	Middle	173	57	44.9	1	1	2	3	93	90	91.5	166	149	157.5	2	2	2	2	2	2	2	2	2	2	2	2	0	2	1	2	0	0	1	1
104010910103	3	Middle	165	62	19.8	1	1	2	3	86	71	78.5	132	128	130	1	2	2	2	2	3	2	3	2	2	2	1	0	0	5	1	0	0	2	2
104010910202	2	Middle	148	64	37.3	2	2	1	3	80	81	80.5	126	127	126.5	1	2	2	1	2	2	1	2	2	2	2	1	0	0	1	2	0	1	4	3
104010910302	2	Middle	160	51	34.5	2	2	1	2	76	74	75	117	109	113	2	2	2	2	2	1	2	2	2	2	1	1	0	0	1	2	0	1	2	2
104010910402	2	Richest	153	54	39.9	2	1	2	2	112	106	109	174	181	177.5	1	1	1	2	2	1	2	2	1	1	1	2	0	2	2	2	0	1	5	3
104010910503	2	Second	153	39	37.4	2	2	2	3	81	75	78	117	120	118.5	2	1	2	1	2	2	2	2	2	2	2	2	0	0	4	1	0	0	1	1
104010920101	2	Fourth	158	57	46.9	1	2	2	3	90	96	93	140	142	141	2	2	1	2	1	1	1	1	1	2	2	2	0	1	1	2	0	1	2	2
104010920103	3	Fourth	170	56	23.2	1	1	1	3	90	93	91.5	124	131	127.5	2	2	1	2	2	2	2	2	2	3	2	1	0	1	5	1	0	0	3	2
104010920104	3	Fourth	170	58	20.8	1	2	2	3	64	69	66.5	124	112	118	2	2	2	2	2	2	1	2	2	2	1	2	0	0	5	1	0	1	1	1
104010950101	2	Richest	160	72	75	2	2	2	2	84	86	85	168	156	162	2	1	2	2	2	2	2	2	2	1	2	2	0	2	4	7	0	0	1	1
104010950103	2	Richest	160	52	20.7	1	2	2	3	54	61	57.5	113	114	113.5	2	2	2	2	2	2	2	2	2	2	2	1	0	0	2	1	0	0	0	1
104010950104	3	Richest	165	50	17.7	1	2	2	3	66	66	66	117	113	115	1	1	2	1	2	2	1	2	2	2	2	2	0	0	5	1	0	1	3	2
104010950302	2	Middle	152	56	22.5	2	2	2	3	60	67	63.5	108	NA	103.5	1	2	2	2	2	2	2	2	2	2	2	2	0	0	1	4	0	0	1	1
104010980101	2	Richest	168	54	42	1	2	1	3	77	79	78	134	121	127.5	2	2	1	2	2	3	1	3	1	2	2	2	0	0	1	2	0	1	3	2
104010980103	3	Richest	168	53	17.8	1	2	2	3	89	79	84	138	130	134	1	2	2	2	2	2	1	2	2	1	2	2	0	0	5	1	0	1	3	2
104011000103	2	Richest	156	54	44.3	2	2	2	2	98	96	97	135	137	136	2	1	2	2	2	2	1	2	1	1	2	1	0	1	4	2	0	1	2	2
104011010104	3	Middle	165	51	20.8	1	2	1	3	74	73	73.5	124	123	123.5	2	1	2	2	1	2	1	1	2	2	2	2	0	0	5	1	0	1	2	2
104011010105	3	Middle	150	44	19.2	2	2	2	3	68	70	69	107	117	112	2	2	2	2	3	3	3	3	3	2	2	1	0	0	5	1	0	0	0	1
104011010201	2	Fourth	154	58	45.8	2	2	2	3	87	83	85	129	129	129	2	1	2	2	2	2	2	2	2	1	2	2	0	0	1	5	0	0	1	1
104011010203	2	Fourth	154	61	21.4	2	2	2	3	96	85	90.5	130	131	130.5	2	2	2	1	3	2	3	2	3	3	2	2	0	1	2	1	0	0	1	1
104011020102	2	Second	158	44	32.1	2	2	2	3	64	60	62	98	94	96	2	2	2	2	2	2	2	2	2	2	2	2	0	0	1	2	0	0	0	1
104011030201	2	Richest	152	64	37.5	2	2	1	3	117	111	114	181	172	176.5	1	2	2	2	1	2	3	2	1	2	2	1	0	3	4	5	0	1	3	2
104011030202	2	Richest	146	52	66.4	2	2	2	2	88	98	93	192	202	197	2	2	2	2	2	2	2	2	3	2	2	2	0	3	6	7	0	0	0	1
104011040103	2	Richest	163	55	29.1	2	2	1	3	78	67	72.5	128	109	118.5	2	2	2	1	2	1	1	2	2	2	1	2	0	0	2	5	0	1	3	2
104011050101	2	Middle	168	60	27.6	1	1	2	3	70	61	65.5	121	116	118.5	1	2	1	2	2	2	3	2	2	2	2	2	0	0	1	2	0	0	3	2
104011090102	2	Richest	153	58	50.3	2	2	2	2	68	69	68.5	116	124	120	2	1	2	2	2	2	1	2	1	1	2	1	0	0	4	2	0	1	2	2
104011140101	2	Middle	169	59	36.3	1	1	1	3	75	70	72.5	122	119	120.5	2	2	1	2	2	2	2	2	2	2	2	2	0	0	1	2	0	0	3	2
104011140102	2	Middle	153	61	34.1	2	2	2	2	82	79	80.5	103	NA	101	2	2	2	2	2	2	2	2	2	2	2	2	0	0	4	2	0	0	0	1
104011150103	2	Fourth	145	44	24.3	1	2	2	3	82	76	79	120	107	113.5	2	2	2	1	2	2	2	2	2	2	2	2	0	0	4	1	0	0	1	1
104011150105	3	Fourth	154	49	19	2	2	2	3	87	85	86	139	128	133.5	2	2	2	2	2	2	2	3	2	2	2	2	0	0	5	1	0	0	0	1
104011170101	2	Fourth	172	78	61.3	1	2	2	3	NA	93	96	190	187	188.5	1	1	2	2	2	2	2	2	2	1	2	1	0	3	6	2	0	0	2	2
104011170102	2	Fourth	156	63	36.6	2	2	1	3	80	83	81.5	127	129	128	2	1	2	1	2	1	2	2	1	2	1	2	0	0	4	2	0	1	3	2
104011200103	2	Poorest	152	49	21.2	2	2	2	2	57	59	58	118	106	112	1	1	2	2	2	2	2	2	2	2	2	1	0	0	4	2	0	0	1	1
104011200201	2	Second	170	55	28.4	1	2	2	3	65	61	63	119	113	116	2	2	1	2	2	2	3	1	4	2	2	2	0	0	1	2	0	1	2	2
104011200202	2	Second	160	59	24.4	2	2	2	2	93	92	92.5	129	121	125	2	1	2	2	2	2	2	2	2	2	2	1	0	1	4	2	0	0	0	1
104011230101	3	Second	172	61	21.2	1	1	2	3	85	88	86.5	133	132	132.5	2	2	2	2	3	3	2	3	2	2	2	2	0	0	5	1	0	0	1	1
104011240101	2	Second	169	58	30.4	1	1	2	3	87	88	87.5	139	134	136.5	1	2	1	2	2	2	2	2	2	2	2	2	0	0	1	4	0	0	3	2
104011240102	2	Second	157	45	24.6	2	2	2	2	68	47	57.5	110	107	108.5	2	2	2	2	2	2	3	2	2	2	2	2	0	0	4	4	0	0	0	1
104011240201	2	Middle	155	52	52.5	2	1	2	3	96	95	95.5	171	165	168	1	2	2	2	2	2	2	2	2	2	2	2	0	2	1	7	0	0	2	2
104011240203	2	Middle	158	53	20.1	2	2	2	2	66	65	65.5	110	103	106.5	2	2	2	2	2	2	2	2	2	2	2	2	0	0	2	6	0	0	0	1
104011240204	3	Middle	167	47	17.2	1	2	2	3	73	69	71	131	123	127	2	2	2	2	2	1	2	2	2	2	2	2	0	0	5	1	0	1	1	1
104011270101	2	Middle	160	65	58.9	1	1	2	3	93	87	90	184	178	181	1	2	1	2	2	2	2	1	2	1	2	2	0	3	1	4	0	1	5	3
104011280201	2	Second	169	51	30.5	1	2	2	3	91	90	90.5	157	147	152	2	2	2	2	2	2	2	2	2	2	2	2	0	2	1	2	0	0	0	1
104011280202	2	Second	154	48	23.6	2	2	2	2	81	87	84	133	137	135	2	1	2	1	2	1	2	2	2	1	1	2	0	0	4	2	0	1	3	2
104011280204	2	Second	168	52	26.2	1	1	2	3	94	85	89.5	136	130	133	2	2	1	2	2	2	2	2	2	3	2	2	0	0	1	1	0	0	2	2
104011310102	2	Richest	152	61	30.3	2	2	2	2	80	72	76	132	122	127	2	2	2	2	2	2	2	1	2	1	2	1	0	0	4	2	0	1	2	2
104011360101	2	Second	165	51	25.9	1	2	2	3	89	100	94.5	142	155	148.5	2	1	2	2	2	2	2	2	2	2	1	2	0	1	1	2	0	0	0	1
104020010102	2	Richest	165	60	59.5	2	2	1	3	101	98	99.5	169	159	164	2	2	2	2	2	1	2	2	1	3	2	2	0	2	1	2	0	1	2	2
104020010103	3	Richest	140	54	17.9	2	2	2	3	79	74	76.5	129	123	126	1	1	2	2	2	3	1	3	2	3	2	2	0	0	5	1	0	1	2	2
104020040101	2	Middle	153	56	25.3	1	2	2	3	74	70	72	113	109	111	2	2	2	2	3	3	3	3	3	3	2	1	0	0	1	5	0	0	0	1
104020050201	2	Richest	169	74	46.4	1	1	2	3	94	NA	96.5	152	160	156	2	2	1	2	1	2	1	2	2	1	2	2	0	2	1	2	0	1	4	3
104020080204	3	Fourth	168	61	17.1	1	2	1	3	86	75	80.5	126	122	124	1	2	2	1	2	2	1	2	2	2	1	1	0	0	5	1	0	1	4	3
104020090102	2	Middle	160	53	25.3	2	2	1	3	73	64	68.5	115	103	109	2	2	2	2	2	2	1	2	2	2	2	1	0	0	4	2	0	1	2	2
104020120101	2	Middle	154	60	71.4	1	2	2	3	81	83	82	136	141	138.5	1	2	2	2	3	3	3	2	3	1	2	2	0	0	6	2	0	0	2	2
104020120102	2	Middle	148	52	64.6	2	2	2	2	77	85	81	124	127	125.5	1	1	2	2	3	3	3	3	3	1	2	1	1	0	4	2	0	0	2	2
104020120202	2	Middle	152	68	40.8	2	2	2	2	123	NA	111	194	144	169	2	1	2	2	1	1	1	1	2	1	2	1	0	3	4	2	0	1	2	2
104020160101	2	Richest	157	43	43.4	2	2	2	1	79	69	74	111	105	108	2	2	2	2	2	1	1	1	2	2	2	2	0	0	1	7	0	1	1	1
104020160103	3	Richest	157	48	18.6	1	2	2	1	76	73	74.5	120	116	118	1	2	2	2	1	1	1	1	1	1	2	1	0	0	5	1	0	1	3	2
104020170202	2	Middle	155	48	55.5	2	2	2	3	65	69	67	129	133	131	2	1	2	2	2	2	2	2	2	2	2	1	0	0	1	2	0	0	0	1
104020170203	3	Middle	155	43	21.9	2	2	2	2	73	76	74.5	115	118	116.5	2	2	2	2	2	2	2	2	2	2	2	1	0	0	5	1	0	0	0	1
104020190101	2	Fourth	154	51	57.7	1	2	2	3	116	109	112.5	158	158	158	1	2	2	2	2	3	2	3	3	1	1	1	0	3	1	2	0	0	2	2
104020190103	3	Fourth	143	39	27.3	2	2	1	3	55	43	49	98	93	95.5	2	2	2	2	2	1	2	2	2	2	2	2	0	0	5	1	0	1	2	2
104020230101	2	Middle	145	45	64.2	1	2	2	2	69	73	71	133	127	130	2	2	2	2	2	2	2	2	2	2	2	2	0	0	6	2	0	0	0	1
104020250101	3	Poorest	165	51	19.6	1	2	1	3	67	64	65.5	110	117	113.5	2	2	2	2	3	3	3	3	3	2	2	2	0	0	5	1	0	0	1	1
104020250202	2	Second	165	54	31.2	1	1	1	3	79	75	77	125	120	122.5	2	2	1	2	2	2	2	2	2	2	2	2	0	0	1	1	0	0	3	2
104020290101	2	Second	170	57	27.5	1	2	2	3	65	66	65.5	112	114	113	1	2	2	2	2	3	2	3	2	3	2	1	0	0	1	2	0	0	1	1
104020290201	2	Second	161	50	20.8	2	2	2	3	74	74	74	110	105	107.5	1	2	2	2	2	1	1	2	2	1	2	2	0	0	1	1	0	1	3	2
104020300102	2	Middle	165	46	31.7	2	2	2	2	85	85	85	122	124	123	2	2	2	2	2	2	2	2	2	2	2	2	0	0	1	2	0	0	0	1
104020340102	2	Fourth	145	38	68	2	2	2	2	77	94	85.5	129	117	123	2	1	2	2	2	1	2	2	2	1	2	2	0	0	6	2	0	1	2	2
104020340103	3	Fourth	155	47	30.1	2	2	2	2	78	79	78.5	133	125	129	1	1	2	2	2	2	1	2	2	2	2	1	0	0	5	2	0	1	2	2
104020340105	3	Fourth	164	42	26.8	1	2	1	3	68	70	69	117	121	119	2	1	2	1	2	1	2	2	1	2	2	2	0	0	5	2	0	1	3	2
104020340106	2	Fourth	152	45	70.1	2	2	2	2	175	85	130	190	157	173.5	2	2	2	2	2	2	3	2	2	2	2	1	0	3	6	1	0	0	0	1
104020370102	2	Middle	154	63	35.2	2	2	2	2	84	81	82.5	150	147	148.5	1	2	2	2	2	2	2	2	2	2	2	2	0	1	4	2	0	0	1	1
104020380102	2	Middle	162	55	25.4	2	2	2	3	73	76	74.5	124	125	124.5	1	2	2	2	2	2	3	2	2	3	2	2	0	0	4	2	0	0	1	1
104020390301	2	Second	150	49	34.3	2	2	2	3	79	79	79	130	125	127.5	1	1	2	2	3	2	3	1	3	2	2	2	0	0	1	5	0	1	2	2
104020410101	3	Second	154	46	22.3	2	2	1	3	71	66	68.5	119	107	113	2	1	2	2	2	1	1	2	2	2	2	2	0	0	5	1	0	1	2	2
104020430101	2	Fourth	164	60	56.4	1	2	2	2	70	70	70	210	201	205.5	2	2	2	1	2	2	2	2	2	2	2	2	0	3	6	2	0	0	1	1
104020460101	2	Fourth	165	44	71.3	1	1	1	3	79	80	79.5	148	130	139	2	2	1	2	2	1	3	1	2	1	2	1	0	0	6	2	0	1	5	3
104020460102	2	Fourth	150	35	56.1	2	2	2	2	67	98	82.5	124	134	129	2	2	2	2	2	1	2	2	1	1	2	1	0	0	1	2	0	1	2	2
104020490101	2	Richest	159	45	35.7	1	2	2	2	89	90	89.5	129	135	132	2	2	1	2	3	3	3	1	3	3	2	2	0	0	1	2	0	1	2	2
104020510101	2	Richest	164	69	41.9	1	2	2	3	86	83	84.5	136	135	135.5	2	2	2	2	2	2	3	2	2	1	2	2	0	0	1	2	0	0	1	1
104020510102	2	Richest	147	53	33.9	2	2	2	3	97	94	95.5	151	148	149.5	1	2	2	2	2	1	1	2	2	2	2	2	0	1	4	2	0	1	2	2
104020510104	2	Richest	159	59	62.8	1	2	2	3	102	117	109.5	164	168	166	2	2	1	1	2	2	2	2	2	2	2	2	0	2	6	7	0	0	2	2
104020530103	3	Richest	179	63	19.6	1	2	2	3	71	65	68	123	117	120	2	1	2	2	3	3	3	3	3	2	2	1	0	0	5	1	0	0	0	1
104020540101	2	Second	150	45	39.7	1	1	1	2	77	71	74	116	113	114.5	2	2	1	2	2	2	1	2	2	3	2	1	0	0	1	2	0	1	4	3
104020540201	2	Second	180	69	25.6	1	1	2	2	55	50	52.5	120	129	124.5	1	2	1	1	2	2	2	2	2	2	2	2	0	0	1	2	0	0	4	3
104020550101	2	Second	159	50	46.7	2	2	1	3	86	115	100.5	147	140	143.5	1	2	2	2	2	2	2	2	2	2	2	1	0	2	1	5	0	0	2	2
104020560102	2	Richest	156	51	47.2	2	2	2	3	88	88	88	134	136	135	2	1	2	1	2	2	3	2	2	2	2	2	0	0	1	2	0	0	1	1
104020570102	2	Middle	156	60	23	2	2	2	2	77	74	75.5	124	127	125.5	1	1	2	2	1	2	1	2	2	2	2	2	0	0	4	2	0	1	2	2
104020610101	2	Richest	160	56	61.5	1	1	1	2	106	108	107	203	213	208	2	2	1	2	1	2	1	1	2	1	2	2	1	3	6	2	0	1	5	3
104020610102	2	Richest	149	55	55.3	2	2	2	3	64	64	64	128	123	125.5	2	2	2	2	2	2	3	2	2	1	2	2	0	0	4	2	0	0	1	1
104020620104	2	Richest	163	64	23	1	2	2	2	73	87	80	126	119	122.5	1	2	1	2	2	1	2	2	2	2	2	2	0	0	1	2	0	1	3	2
104020630101	2	Second	152	39	61.8	2	2	2	3	79	81	80	121	124	122.5	2	2	1	2	3	3	3	3	3	2	2	2	0	0	6	7	0	0	1	1
104020640102	2	Fourth	167	55	34.1	2	2	2	2	82	82	82	158	151	154.5	1	2	2	2	2	2	2	2	2	1	2	1	0	2	1	2	0	0	2	2
104020660101	2	Middle	167	69	64.9	1	2	2	2	82	81	81.5	134	134	134	2	2	2	2	3	3	3	3	3	2	2	2	0	0	6	7	0	0	0	1
104020680101	2	Poorest	155	48	37.1	1	2	2	3	79	83	81	131	123	127	1	1	2	2	1	1	1	2	1	3	2	1	0	0	1	5	0	1	2	2
104020680102	3	Poorest	160	52	16.9	1	2	1	3	88	70	79	157	116	136.5	2	1	2	2	3	3	1	3	3	3	1	2	0	0	5	1	0	1	2	2
104020680202	2	Second	150	53	35.3	2	2	1	3	69	61	65	118	104	111	1	2	2	1	1	1	1	1	1	2	2	1	0	0	1	2	0	1	4	3
104020690102	2	Poorest	160	45	50.8	2	2	1	3	94	79	86.5	156	134	145	2	1	2	2	1	1	1	1	1	2	2	1	0	1	1	4	0	1	2	2
104020700103	3	Poorest	150	45	16.5	2	2	2	3	73	72	72.5	118	110	114	2	2	2	2	2	2	1	2	2	2	2	1	0	0	5	1	0	1	1	1
104020700108	2	Poorest	155	49	65.4	2	2	2	3	109	86	97.5	220	172	196	2	2	2	2	1	3	3	3	1	3	2	1	0	3	1	7	0	1	1	1
104020710201	2	Fourth	168	65	50.5	2	1	2	3	114	79	96.5	141	151	146	2	1	2	2	2	2	1	2	2	2	2	2	0	1	1	2	0	1	2	2
104020730101	2	Poorest	165	47	37.8	1	1	1	2	106	106	106	166	166	166	2	1	1	2	2	2	1	2	2	2	2	2	0	2	1	4	0	1	4	3
104020730102	2	Poorest	151	52	40	2	2	2	3	87	83	85	128	127	127.5	1	1	2	2	2	2	2	2	2	1	2	2	0	0	1	4	0	0	2	2
104020730103	2	Poorest	134	40	19	2	2	2	2	89	77	83	132	123	127.5	2	2	2	2	2	2	1	2	2	3	2	1	0	0	2	1	0	1	1	1
104020750101	2	Poorest	168	54	43.8	1	1	1	3	90	84	87	142	133	137.5	2	1	1	2	3	1	3	2	3	3	2	1	0	0	1	4	0	1	4	3
104020750201	2	Poorest	155	65	35.5	1	1	2	3	86	82	84	128	127	127.5	2	1	1	2	2	2	2	2	2	2	2	2	0	0	1	4	0	0	2	2
104020750202	2	Poorest	152	45	32.9	2	2	2	3	88	84	86	135	132	133.5	1	1	2	2	2	2	2	1	2	2	2	2	0	0	1	4	0	1	2	2
104020770101	2	Middle	156	52	73.4	1	2	2	3	97	82	89.5	179	167	173	2	2	1	2	3	3	3	3	3	3	2	1	0	2	6	5	0	0	1	1
104020780101	2	Richest	169	78	43.6	1	2	2	3	81	77	79	119	129	124	1	2	2	2	2	2	2	2	2	2	2	2	0	0	1	2	0	0	1	1
104020790101	2	Poorest	150	51	28.8	1	1	2	3	NA	93	96	155	158	156.5	1	2	2	2	2	2	2	2	2	2	2	2	0	2	1	2	0	0	2	2
104020800102	2	Middle	148	50	26.8	2	2	2	3	91	82	86.5	117	109	113	2	1	2	2	2	1	2	2	2	2	2	1	0	0	4	1	0	1	1	1
104020800201	2	Second	173	59	27.2	1	2	2	2	83	78	80.5	136	126	131	2	2	1	2	2	2	2	2	2	2	2	2	0	0	1	2	0	0	1	1
104020810101	2	Richest	173	59	27.5	1	2	2	3	83	78	80.5	136	126	131	2	1	1	2	3	3	3	3	3	2	2	1	0	0	1	2	0	0	1	1
104020840201	2	Fourth	155	60	63.4	2	2	2	2	90	80	85	152	145	148.5	2	2	2	2	2	2	2	2	2	1	2	2	0	1	6	5	0	0	1	1
104020840202	2	Fourth	158	49	21.4	1	2	2	1	76	74	75	135	129	132	2	2	2	2	2	2	2	2	2	2	2	2	0	0	1	1	0	0	0	1
104020840203	2	Fourth	155	40	20.5	1	2	2	2	78	68	73	129	130	129.5	2	2	2	1	2	2	2	2	2	2	2	2	0	0	6	1	0	0	1	1
104020850101	2	Richest	160	55	70.6	1	1	2	1	89	87	88	154	157	155.5	2	2	1	1	2	2	2	2	2	1	2	2	1	2	6	2	0	0	4	3
104020850102	2	Richest	155	57	63.9	2	2	2	2	101	108	104.5	198	195	196.5	2	1	2	2	1	1	2	1	1	1	2	1	1	3	4	2	0	1	2	2
104020850103	2	Richest	162	52	34	2	2	2	3	94	92	93	137	136	136.5	1	2	2	2	2	1	1	2	1	1	2	2	0	1	1	2	0	1	3	2
104020850106	3	Richest	150	44	18.3	1	2	1	3	69	70	69.5	128	122	125	1	2	2	1	2	3	1	3	2	3	2	1	0	0	5	1	0	1	4	3
104020870101	2	Fourth	164	62	58.9	1	1	1	3	112	112	112	156	167	161.5	2	2	2	2	1	2	1	1	2	1	1	2	0	3	2	2	0	1	4	3
104020870102	2	Fourth	150	55	61	2	2	2	2	88	89	88.5	148	151	149.5	2	1	2	2	2	1	2	2	2	2	2	1	0	1	1	2	0	1	1	1
104020870201	2	Fourth	165	45	27.1	1	2	2	2	85	78	81.5	124	112	118	2	2	2	2	2	2	2	2	2	3	2	2	0	0	1	2	0	0	0	1
104020870202	1	Fourth	152	45	24.9	2	2	2	3	89	82	85.5	131	126	128.5	1	1	2	1	2	1	3	2	2	2	2	1	0	0	4	2	0	1	3	2
104020900101	2	Richest	165	71	56.2	1	2	2	3	119	124	121.5	216	207	211.5	1	2	2	2	1	3	3	1	1	2	2	2	0	3	1	2	0	1	2	2
104020900103	3	Richest	155	49	17.5	2	2	2	2	86	84	85	138	131	134.5	1	2	2	2	2	3	1	3	2	2	2	2	0	0	5	1	0	1	2	2
104020910101	2	Second	146	42	44.8	2	2	1	3	113	108	110.5	145	174	159.5	2	2	2	2	2	1	3	1	2	3	2	2	0	3	1	5	0	1	2	2
104020920101	2	Middle	167	45	33.9	1	2	2	2	83	77	80	124	125	124.5	2	2	1	2	2	2	1	1	2	2	2	2	0	0	1	2	0	1	2	2
104020920102	2	Middle	152	45	34.2	2	2	2	2	72	83	77.5	120	123	121.5	2	2	2	2	2	1	2	2	2	2	2	2	0	0	1	2	0	1	1	1
104020960105	2	Fourth	163	53	17.7	2	2	2	3	75	75	75	121	118	119.5	2	2	2	2	3	3	3	3	3	2	2	2	0	0	1	1	0	0	0	1
104020980101	2	Fourth	158	56	33.7	1	2	2	2	77	75	76	116	107	111.5	2	2	2	2	2	2	2	2	2	2	2	2	0	0	1	2	0	0	0	1
104020980102	2	Fourth	158	52	34.1	2	2	2	2	77	72	74.5	117	108	112.5	1	2	2	2	2	2	2	2	2	1	2	2	0	0	1	2	0	0	2	2
104020990101	2	Richest	165	60	59.4	1	2	2	3	87	86	86.5	150	130	140	2	2	1	2	1	2	1	2	1	1	2	2	0	1	1	2	0	1	3	2
104020990102	2	Richest	154	58	57.3	2	2	2	2	105	106	105.5	201	188	194.5	1	1	2	2	1	1	1	1	1	1	1	1	0	3	4	2	0	1	3	2
104020990103	2	Richest	161	44	31.6	1	2	2	3	82	87	84.5	138	138	138	2	2	1	2	2	1	1	2	2	2	2	2	0	0	1	1	0	1	2	2
104021010202	2	Middle	143	40	29.1	2	2	2	2	98	104	101	141	143	142	2	2	2	2	2	2	1	2	2	2	2	1	0	2	1	2	0	1	1	1
104021050101	2	Fourth	166	57	44.7	2	2	2	3	69	75	72	110	115	112.5	2	1	2	1	2	1	2	1	1	2	2	1	0	0	4	5	0	1	2	2
104021120102	2	Richest	155	50	46.2	2	2	2	3	106	100	103	194	174	184	1	1	2	1	3	3	3	3	3	3	2	2	0	3	1	2	0	0	2	2
104030010102	2	Richest	158	59	28.5	2	2	1	3	119	110	114.5	189	186	187.5	1	1	2	2	2	1	3	2	1	1	2	1	0	3	1	2	0	1	4	3
104030020101	2	Second	165	57	28.6	1	2	2	3	89	82	85.5	134	130	132	2	2	2	1	2	2	2	2	2	3	2	2	0	0	1	2	0	0	1	1
104030020102	2	Second	155	46	22.1	2	2	2	3	79	75	77	114	113	113.5	2	2	2	1	2	2	3	2	2	3	2	2	0	0	4	2	0	0	1	1
104030070102	3	Middle	165	48	18.7	1	2	1	3	64	53	58.5	107	NA	103	2	1	2	2	4	2	1	3	4	2	2	2	0	0	5	1	0	1	2	2
104030090101	2	Middle	163	47	59.8	1	2	1	2	88	86	87	133	139	136	2	1	2	2	4	1	1	3	1	2	2	2	0	0	1	2	0	1	2	2
104030090102	2	Middle	145	35	48.9	2	2	1	2	121	111	116	194	189	191.5	2	2	2	2	2	1	2	2	2	1	2	2	0	3	4	2	0	1	3	2
104030090103	3	Middle	145	42	22.4	2	2	1	3	82	87	84.5	136	131	133.5	2	1	2	2	2	1	2	2	1	2	2	1	0	0	5	1	0	1	2	2
104030090104	3	Middle	161	45	21.7	1	2	1	3	81	78	79.5	138	131	134.5	2	2	2	2	1	1	3	2	1	1	2	1	0	0	5	1	0	1	3	2
104030100102	2	Second	150	40	23.8	2	2	1	3	92	90	91	142	147	144.5	2	2	2	1	1	1	2	2	1	1	2	2	0	1	4	4	0	1	4	3
104030120205	3	Second	157	48	18.4	1	2	2	3	71	69	70	108	118	113	2	2	2	2	3	3	3	3	3	2	2	1	0	0	5	1	0	0	0	1
104030120601	2	Poorest	150	46	21.8	1	2	2	3	73	80	76.5	120	119	119.5	2	1	2	2	2	2	1	2	2	2	2	1	0	0	1	2	0	1	1	1
104030120602	2	Poorest	147	62	17.7	2	2	1	3	76	67	71.5	116	119	117.5	1	2	2	1	3	3	3	3	3	1	1	1	0	0	4	2	0	0	4	3
104030130101	2	Fourth	171	78	39.2	1	2	1	2	98	100	NA	151	147	149	1	2	2	2	2	2	2	2	2	2	1	2	0	1	1	2	0	0	2	2
104030150101	2	Second	153	40	62.7	1	2	2	3	80	77	78.5	137	141	139	2	2	2	2	2	2	2	3	2	2	2	2	0	0	6	2	0	0	0	1
104030170101	2	Middle	156	50	61	1	2	2	3	76	82	79	124	133	128.5	1	1	2	2	1	1	2	2	2	1	2	2	0	0	6	2	0	1	3	2
104030220101	2	Fourth	158	35	53.4	2	2	2	2	72	72	72	124	112	118	1	2	1	2	4	3	1	3	4	2	2	2	0	0	1	6	0	1	3	2
104030270201	2	Second	171	70	39.4	1	2	1	3	101	88	94.5	147	131	139	2	1	2	2	3	2	3	2	3	2	2	2	0	1	1	2	0	0	1	1
104030300201	2	Middle	172	70	69.8	1	2	2	2	92	88	90	173	164	168.5	2	2	2	1	2	2	2	2	2	2	2	2	0	2	6	4	0	0	1	1
104030300202	2	Middle	165	50	44.9	2	2	2	3	87	77	82	135	117	126	1	1	2	2	2	2	1	1	2	2	2	1	0	0	1	4	0	1	2	2
104030340102	2	Middle	150	67	31.3	2	2	1	3	70	68	69	117	106	111.5	1	1	2	2	2	2	2	2	2	1	2	1	0	0	1	2	0	0	3	2
104030340105	2	Middle	155	58	19.4	2	2	1	3	75	69	72	121	116	118.5	2	1	2	2	2	3	2	3	2	3	1	1	0	0	2	1	0	0	1	1
104030360202	2	Poorest	144	44	23	2	2	2	3	77	71	74	116	105	110.5	2	2	2	2	3	2	3	2	3	2	2	2	0	0	4	4	0	0	0	1
104030370101	2	Second	163	49	34.8	1	2	2	2	82	81	81.5	149	135	142	2	1	1	1	2	1	1	2	1	3	1	1	0	1	1	4	0	1	3	2
104030380202	2	Second	155	48	29.8	2	2	1	3	66	66	66	107	106	106.5	2	1	2	2	2	2	2	3	2	2	1	2	0	0	4	4	0	0	1	1
104030440101	2	Richest	162	57	77.2	1	2	2	1	94	104	NA	200	183	191.5	2	1	2	1	3	3	3	3	3	1	2	2	0	3	6	2	0	0	2	2
104030450101	2	Fourth	162	60	50.9	1	2	2	3	82	81	81.5	117	115	116	2	2	2	1	2	2	2	2	2	3	2	2	0	0	1	2	0	0	1	1
104030450202	2	Fourth	149	58	30.6	2	2	2	1	81	82	81.5	119	119	119	2	2	2	2	2	2	2	2	2	2	2	1	0	0	1	2	0	0	0	1
104030480103	2	Middle	162	56	22	1	2	2	3	85	84	84.5	124	123	123.5	2	2	2	2	2	2	3	3	2	3	2	2	0	0	2	1	0	0	0	1
104030480202	2	NA	150	45	41.1	2	1	2	3	70	75	72.5	114	112	113	1	1	2	2	2	3	3	3	1	2	2	1	0	0	1	2	0	1	3	2
104030480204	2	NA	155	52	19	1	2	2	3	65	80	72.5	145	142	143.5	2	1	2	2	2	2	1	3	2	3	2	2	0	1	1	1	0	1	1	1
104030500101	2	Fourth	154	64	41	2	2	1	3	92	86	89	135	143	139	1	2	2	2	2	2	2	2	2	2	2	2	0	0	1	6	0	0	2	2
104030500302	2	Middle	163	61	37.3	2	2	2	3	90	88	89	127	134	130.5	1	1	2	2	2	2	2	2	2	2	2	2	0	0	4	2	0	0	1	1
104030500303	3	Middle	172	56	20.6	1	2	1	3	57	51	54	104	98	101	2	1	1	2	2	2	2	2	2	2	2	2	0	0	5	1	0	0	2	2
104030540101	2	Poorest	150	40	59.4	2	2	2	3	87	85	86	175	162	168.5	2	2	2	2	3	3	2	2	3	3	2	2	0	2	1	6	0	0	0	1
104030570102	2	Poorest	162	48	36.7	2	2	2	2	55	55	55	96	90	93	2	1	2	2	3	3	3	3	3	3	2	1	0	0	1	2	0	0	0	1
104030580101	2	Second	160	55	22.7	2	2	2	3	77	75	76	112	114	113	1	2	2	1	2	2	2	2	2	2	2	2	0	0	6	1	0	0	2	2
104030600102	2	Fourth	158	80	48.9	2	2	2	2	94	85	89.5	147	135	141	1	1	2	2	1	2	3	2	1	1	1	1	0	1	1	2	1	1	3	2
104030610102	2	Middle	168	71	30	2	2	1	3	90	89	89.5	132	125	128.5	2	1	2	2	2	3	2	1	1	1	2	2	0	0	1	2	0	1	3	2
104030620101	2	Middle	175	74	48	1	2	1	3	78	79	78.5	118	122	120	2	2	2	1	2	2	3	2	2	2	2	2	0	0	1	2	0	0	2	2
104030630101	2	Fourth	151	66	30.8	2	2	1	3	93	95	94	137	139	138	2	2	2	2	2	1	3	2	1	2	2	1	0	1	1	4	0	1	2	2
104030640101	2	Fourth	160	60	47.7	1	2	1	3	101	97	NA	150	137	143.5	1	1	2	2	2	2	2	2	2	1	2	2	1	1	1	4	0	0	3	2
104030640102	2	Fourth	155	64	41.6	2	2	2	3	86	83	84.5	115	119	117	1	1	2	2	2	2	2	2	2	2	2	2	0	0	4	4	0	0	1	1
104030640103	3	Fourth	150	47	16.9	2	2	1	3	63	59	61	124	116	120	2	2	2	1	2	2	1	1	4	3	2	2	0	0	5	1	0	1	3	2
104030650201	2	Fourth	164	72	50	1	2	2	2	89	88	88.5	171	170	170.5	2	2	2	2	2	3	1	2	2	1	2	2	0	2	1	2	0	1	2	2
104030680103	3	Middle	170	61	16.6	1	2	1	3	78	64	71	122	110	116	2	1	2	2	2	1	1	1	2	3	2	2	0	0	5	1	0	1	2	2
104030680105	2	Middle	160	56	63.3	1	2	2	3	110	94	102	177	147	162	2	2	2	2	2	1	3	2	2	3	2	2	0	2	2	1	0	1	1	1
104030700101	2	Richest	157	68	53.3	1	1	2	3	81	96	88.5	111	123	117	2	1	2	2	2	2	3	2	2	2	2	2	0	0	1	2	0	0	1	1
104030700102	2	Richest	155	64	48	2	2	2	3	100	98	NA	182	174	178	2	2	2	2	1	1	2	1	2	2	2	2	0	2	4	2	0	1	1	1
104030720101	2	Middle	160	58	33.2	1	1	1	3	82	75	78.5	136	128	132	2	2	1	2	2	3	2	3	2	3	2	2	0	0	1	4	0	0	3	2
104030720102	2	Middle	159	64	31.3	2	2	2	2	82	71	76.5	136	120	128	1	2	2	2	2	2	2	2	2	2	1	2	0	0	1	4	0	0	1	1
104030800101	2	Fourth	165	65	23.9	1	2	2	3	69	78	73.5	122	118	120	2	2	1	2	2	2	2	2	2	3	2	1	0	0	1	4	0	0	1	1
104030800102	2	Fourth	159	62	22.7	2	2	2	3	78	73	75.5	132	132	132	2	1	2	2	2	1	1	2	2	1	2	2	0	0	1	4	0	1	2	2
104030800203	2	Middle	164	54	19.3	1	2	2	2	71	73	72	123	114	118.5	1	1	1	2	2	2	2	2	2	2	2	2	0	0	2	1	0	0	2	2
104030800502	2	Fourth	164	58	29.4	2	2	2	3	70	67	68.5	143	119	131	1	1	2	2	2	2	2	2	2	1	2	2	0	0	1	2	0	0	2	2
104030820101	2	Middle	161	50	24.4	2	2	2	3	77	75	76	115	115	115	2	2	1	2	2	1	3	2	1	2	2	1	0	0	1	4	0	1	2	2
104030830101	2	Middle	161	53	33.7	2	2	2	3	81	82	81.5	126	120	123	1	1	2	2	1	2	1	1	1	1	2	2	0	0	2	5	0	1	3	2
104030840103	2	Fourth	174	59	22.2	1	2	2	3	64	66	65	120	113	116.5	2	2	1	2	2	1	2	2	4	2	2	2	0	0	2	1	0	1	2	2
104030850401	2	Second	162	50	33.6	1	1	1	3	83	87	85	129	131	130	2	2	1	2	2	2	2	1	2	2	1	2	0	0	1	2	0	1	4	3
104030850402	1	Second	152	54	30.1	2	2	2	2	75	71	73	133	119	126	1	2	2	2	2	2	2	2	2	3	2	2	0	0	4	2	0	0	1	1
104030860302	2	Middle	152	61	36.6	2	2	2	2	95	90	92.5	141	131	136	1	1	2	1	3	3	1	3	3	1	2	1	0	1	1	4	0	1	4	3
104030870202	2	Fourth	148	40	38.4	2	2	2	3	81	81	81	117	126	121.5	1	1	2	2	2	2	2	2	2	2	2	1	0	0	4	2	0	0	1	1
104030870302	2	Second	149	39	22.7	2	2	2	3	81	72	76.5	115	113	114	2	2	2	2	3	3	1	3	3	2	2	2	0	0	4	2	0	1	1	1
104030870401	2	Second	169	54	45.3	1	1	2	2	101	98	99.5	146	142	144	2	1	1	2	2	1	3	2	1	2	2	1	0	1	1	4	0	1	3	2
104030870402	2	Second	140	35	46.5	2	2	1	3	117	116	116.5	207	201	204	2	1	1	2	2	2	2	2	2	1	2	2	0	3	4	4	0	0	3	2
104030880301	2	Middle	156	70	36.2	2	2	2	2	78	73	75.5	119	113	116	2	2	2	2	2	2	1	1	2	2	2	2	0	0	1	5	0	1	1	1
104030890202	2	Middle	147	50	33.9	2	2	2	3	98	86	92	144	134	139	2	1	2	1	2	2	2	2	2	2	2	2	0	1	4	2	0	0	1	1
104030890203	3	Middle	154	50	18.3	2	2	2	3	70	54	62	124	131	127.5	1	2	2	2	2	3	3	3	2	2	2	1	0	0	5	1	0	0	1	1
104030920101	2	Richest	160	51	56.1	1	2	2	3	66	64	65	119	117	118	2	2	1	2	2	2	3	2	2	2	2	2	0	0	1	2	0	0	1	1
104030920102	2	Richest	160	52	50.2	2	2	1	2	79	83	81	121	121	121	1	1	2	2	2	3	2	2	1	1	2	2	0	0	4	2	0	1	4	3
104030920104	2	Richest	165	54	23.6	1	2	2	3	NA	102	100.5	136	136	136	1	2	2	2	2	2	3	2	2	1	2	2	0	2	2	1	0	0	2	2
104030930101	2	Second	163	60	57.3	1	2	2	2	98	95	96.5	144	143	143.5	2	2	2	2	2	3	1	3	2	1	2	2	0	1	1	2	0	1	2	2
104040010101	2	Poorest	160	52	25.7	1	2	2	3	82	83	82.5	140	123	131.5	2	1	2	2	3	3	3	3	3	3	2	2	0	0	1	5	0	0	0	1
104040010102	2	Poorest	148	55	18.2	1	1	2	3	69	66	67.5	147	143	145	2	1	1	1	3	1	1	3	3	3	1	2	0	1	1	1	0	1	4	3
104040040104	2	Fourth	162	50	25.6	2	2	1	3	61	60	60.5	110	107	108.5	2	1	2	2	2	2	1	1	2	2	2	1	0	0	2	2	0	1	2	2
104040040105	3	Fourth	157	51	21.8	2	2	1	3	47	54	50.5	108	108	108	2	2	2	2	2	2	1	1	2	3	2	1	0	0	5	1	0	1	2	2
104040060101	2	Fourth	170	75	46.4	1	2	1	1	87	83	85	131	121	126	1	1	2	1	1	1	1	1	1	2	2	1	0	0	1	2	0	1	4	3
104040060102	2	Fourth	172	78	23.9	2	2	1	3	89	94	91.5	139	145	142	2	2	1	2	4	3	3	3	4	1	2	1	0	1	4	2	0	0	3	2
104040060201	2	Second	163	62	26.2	1	2	2	3	76	75	75.5	128	142	135	2	2	2	2	3	1	3	2	3	3	2	1	0	0	1	2	0	1	1	1
104040130202	2	Second	167	55	22.1	2	2	2	3	66	71	68.5	112	113	112.5	1	1	2	2	2	2	3	2	2	2	2	1	0	0	4	4	0	0	1	1
104040140102	2	Poorest	160	55	17.8	1	2	2	2	86	85	85.5	119	126	122.5	1	1	2	2	2	3	3	3	2	1	2	2	0	0	2	1	0	0	2	2
104040160101	2	Middle	171	57	50.7	1	2	2	3	91	91	91	141	161	151	2	2	2	2	4	3	2	3	4	3	2	2	0	2	1	2	0	0	0	1
104040190101	2	Poorest	165	49	25.7	1	1	2	3	81	79	80	127	127	127	1	2	1	2	3	3	3	3	3	3	2	1	0	0	1	2	0	0	3	2
104040190102	2	Poorest	150	46	28.4	2	2	2	3	77	81	79	117	115	116	1	2	2	1	3	3	3	3	3	3	2	2	0	0	4	2	0	0	2	2
104040220101	1	Poorest	148	40	30.1	2	2	2	3	67	67	67	112	110	111	1	1	2	2	3	3	3	3	3	2	2	1	0	0	1	5	0	0	1	1
104040240101	2	Poorest	173	53	38.4	1	1	2	2	120	116	118	190	192	191	2	2	1	2	3	3	1	3	3	3	2	1	0	3	1	2	0	1	3	2
104040240102	2	Poorest	153	70	31.1	2	2	2	3	81	86	83.5	118	118	118	2	1	2	2	2	1	1	1	2	2	2	1	0	0	1	2	0	1	1	1
104040280202	2	NA	162	47	37.9	2	2	1	3	73	80	76.5	113	130	121.5	2	1	2	2	1	1	1	2	1	3	2	1	0	0	4	4	0	1	2	2
104040290101	2	Second	170	65	27.3	1	1	2	3	75	82	78.5	120	118	119	2	2	1	1	3	1	3	2	3	2	2	2	0	0	1	2	0	1	4	3
104040360101	2	Fourth	168	58	63.6	1	1	2	3	84	94	89	135	145	140	2	2	2	2	1	2	1	2	1	1	2	2	0	1	6	2	0	1	3	2
104040360102	2	Fourth	155	58	53.1	2	2	2	2	NA	98	98.5	172	158	165	1	2	1	2	1	1	1	3	1	1	2	2	1	2	1	2	0	1	4	3
104040380101	2	Fourth	156	49	64.2	1	2	2	3	79	80	79.5	141	148	144.5	2	1	2	1	4	3	3	3	4	1	2	1	0	1	6	7	0	0	2	2
104040380102	2	Fourth	155	60	39.3	2	2	1	3	67	64	65.5	111	113	112	1	2	2	2	3	1	1	2	3	2	2	1	0	0	4	6	0	1	3	2
104040400101	2	Poorest	159	52	34.2	1	2	2	3	96	64	80	167	113	140	2	1	1	2	2	1	2	2	1	3	2	1	0	1	1	4	0	1	2	2
104040430102	2	Middle	157	75	21	2	2	1	3	NA	93	96	140	154	147	2	2	2	2	2	2	2	2	2	1	2	1	0	1	4	2	1	0	2	2
104040450101	2	Second	169	70	28.6	1	2	2	3	107	102	104.5	160	148	154	1	2	2	2	2	3	3	3	2	3	2	2	0	2	1	1	0	0	1	1
104040450201	1	Second	154	47	66.7	2	2	1	3	93	108	100.5	185	192	188.5	2	1	2	2	2	2	2	2	2	3	2	2	0	3	1	7	0	0	1	1
104040520102	2	Fourth	155	65	49.1	2	2	1	3	138	102	120	174	163	168.5	1	1	2	1	2	1	1	2	1	1	2	1	1	3	4	2	0	1	5	3
104040520103	3	Fourth	173	59	24.7	1	2	2	2	61	60	60.5	101	103	102	2	2	2	2	2	1	1	2	2	2	2	2	0	0	5	1	0	1	1	1
104050010201	2	Second	163	53	26.5	1	1	1	3	71	78	74.5	123	119	121	2	2	2	2	4	1	1	2	4	2	1	1	0	0	1	2	0	1	3	2
104050050102	2	NA	148	60	43.8	2	2	2	3	96	84	90	146	149	147.5	1	2	2	2	4	1	1	2	1	2	2	2	0	1	1	2	0	1	2	2
104050070102	2	Richest	157	49	50.5	2	2	2	3	80	78	79	138	136	137	2	2	2	2	1	2	1	1	2	1	2	1	0	0	1	2	0	1	2	2
104050090102	2	Fourth	155	40	34.2	2	2	2	3	57	55	56	93	83	88	1	2	2	2	2	2	3	2	2	2	2	1	0	0	4	2	0	0	1	1
104050130101	2	Richest	165	58	32.9	1	2	2	3	77	84	80.5	129	123	126	2	1	2	2	2	2	2	2	2	2	1	2	0	0	1	2	0	0	0	1
104050130102	3	Richest	158	72	24.2	2	2	2	3	100	101	100.5	159	158	158.5	2	1	2	1	2	1	1	1	1	1	1	1	0	2	5	2	0	1	3	2
104050130105	2	Richest	151	45	21.3	2	2	1	3	77	74	75.5	133	126	129.5	1	2	2	2	3	3	3	3	3	3	2	2	0	0	1	1	0	0	2	2
104050130202	2	Richest	167	81	53	2	2	2	2	108	111	109.5	166	163	164.5	1	1	2	1	3	1	2	1	2	1	2	2	0	2	6	2	0	1	4	3
104050160103	2	Middle	156	50	31.7	1	1	2	3	79	79	79	136	136	136	2	1	1	2	1	1	3	2	1	2	2	2	0	0	1	5	0	1	3	2
104050160104	2	Middle	167	56	16.7	1	2	2	3	69	69	69	145	130	137.5	2	1	2	2	2	1	2	2	2	2	1	1	0	0	6	1	0	1	1	1
104050170201	2	Middle	151	53	61.1	2	2	1	3	NA	106	102.5	175	182	178.5	2	1	2	2	3	1	1	1	3	1	2	1	0	2	1	5	0	1	3	2
104050210101	2	Middle	161	50	46.7	1	2	1	3	92	90	91	141	147	144	2	2	1	2	2	2	2	2	2	1	2	1	0	1	1	4	0	0	3	2
104050210102	2	Middle	155	58	51.1	2	2	2	3	109	90	99.5	150	144	147	1	1	2	2	3	3	3	3	3	2	1	1	0	1	4	4	0	0	1	1
104050210103	1	Middle	150	44	17	1	2	2	3	77	78	77.5	136	125	130.5	1	2	2	2	2	2	3	2	3	3	2	2	0	0	6	1	0	0	1	1
104050250104	2	Richest	150	51	23.7	2	2	1	3	79	72	75.5	113	110	111.5	2	2	2	1	2	3	3	3	2	2	2	1	0	0	1	1	0	0	2	2
104050260103	3	Richest	160	57	16.5	1	2	1	3	58	63	60.5	112	116	114	2	2	1	2	3	2	3	2	3	2	2	1	0	0	5	1	0	0	2	2
104050310202	2	NA	159	48	60.9	2	2	1	3	102	102	102	160	162	161	1	1	2	2	2	1	3	2	1	1	1	1	0	2	1	2	0	1	4	3
104050340102	2	Middle	155	50	22.9	2	2	1	2	60	57	58.5	100	90	95	2	1	2	2	4	1	1	2	4	2	2	1	0	0	4	2	0	1	2	2
104050370102	3	Second	150	54	16.8	1	2	2	3	97	87	92	144	142	143	2	2	2	2	2	3	2	3	1	2	2	1	0	1	5	1	0	1	1	1
104050390101	3	Second	165	55	20.6	2	2	1	3	83	81	82	115	113	114	2	1	2	1	1	2	3	2	2	2	2	1	0	0	5	1	0	1	3	2
104050390103	3	Second	152	46	16.3	2	2	2	3	68	63	65.5	101	100	100.5	1	1	2	2	4	1	1	2	2	2	1	1	0	0	5	1	0	1	2	2
105010020102	2	Richest	158	69	43.9	2	2	2	3	75	69	72	116	104	110	1	2	2	2	2	3	2	3	2	2	2	1	0	0	4	4	0	0	1	1
105010020201	2	Middle	170	50	46.2	1	2	2	3	75	71	73	112	103	107.5	1	2	2	2	3	2	1	1	3	3	1	2	0	0	1	4	0	1	2	2
105010030102	2	Richest	153	70	53.9	2	2	2	3	83	82	82.5	120	121	120.5	2	1	2	2	4	1	1	2	1	1	1	1	1	0	1	2	0	1	2	2
105010100101	2	Second	162	54	59.1	1	1	2	2	88	80	84	137	125	131	2	1	2	2	3	2	2	1	2	2	2	1	0	0	1	4	0	1	2	2
105010160102	2	Second	149	39	45.6	2	2	2	3	72	80	76	114	113	113.5	2	1	2	2	2	2	1	2	2	2	2	1	0	0	4	2	0	1	1	1
105010170101	2	Poorest	159	50	54.3	1	1	2	2	75	83	79	135	135	135	2	2	1	2	2	1	2	3	2	2	2	1	0	0	1	2	0	1	3	2
105010190101	2	Poorest	164	62	28	1	2	1	2	78	77	77.5	126	132	129	2	2	1	2	2	1	2	2	2	2	2	2	0	0	1	4	0	1	3	2
105010260101	2	Poorest	172	47	37.5	1	1	2	3	77	81	79	120	132	126	2	2	2	2	2	1	2	2	2	2	2	2	0	0	1	2	0	1	2	2
105010260301	2	Poorest	153	48	40.1	1	2	1	3	100	96	98	145	153	149	1	1	2	2	2	2	2	2	2	2	1	1	0	1	1	4	0	0	2	2
105010270401	2	Fourth	174	58	39.2	1	2	2	3	72	66	69	119	120	119.5	1	2	1	2	3	1	3	1	3	2	2	1	0	0	2	4	0	1	3	2
105010270502	2	Middle	142	42	43.1	2	2	1	3	141	134	137.5	220	204	212	2	2	2	1	3	3	1	2	3	1	2	2	1	3	1	4	0	1	4	3
105010280101	2	Second	161	45	81.4	2	2	2	3	80	80	80	167	140	153.5	2	2	2	1	1	2	1	2	1	1	2	1	0	2	6	7	0	1	3	2
105010300102	2	Fourth	163	62	45	2	2	2	2	69	97	83	127	120	123.5	2	2	2	2	2	2	2	2	2	2	1	1	0	0	1	2	0	0	0	1
105010300103	2	Fourth	160	47	26.9	1	2	2	2	82	86	84	128	133	130.5	2	2	2	2	2	3	2	2	2	2	2	2	0	0	2	1	0	0	0	1
105010320101	2	Middle	153	51	55	1	2	1	3	95	101	98	166	173	169.5	2	2	2	2	3	2	1	1	2	2	2	1	0	2	2	2	0	1	2	2
105010320301	2	Second	162	55	28.3	1	1	1	2	69	71	70	118	125	121.5	2	2	2	2	2	2	2	2	2	2	2	1	0	0	1	4	0	0	2	2
105010390101	2	Middle	170	50	41.9	1	1	2	3	74	69	71.5	112	106	109	2	2	1	2	2	2	3	2	2	2	2	2	0	0	1	2	0	0	2	2
105010440202	2	Middle	155	54	34.6	2	2	2	3	78	90	84	120	125	122.5	2	2	2	2	2	2	1	2	2	2	2	2	0	0	1	2	0	1	1	1
105010440401	2	Second	170	65	50.4	1	2	2	3	100	87	93.5	200	199	199.5	2	1	2	2	3	3	3	3	3	1	1	1	0	3	1	2	0	0	1	1
105010440402	2	Second	145	45	42.8	2	2	1	3	68	73	70.5	106	102	104	2	1	2	1	2	2	2	2	2	3	2	2	0	0	2	2	0	0	2	2
105010460201	2	Poorest	165	50	63.2	1	1	1	3	82	86	84	181	175	178	2	1	2	2	1	1	2	1	1	2	2	1	0	2	1	7	0	1	3	2
105010490103	2	Richest	141	43	89.3	2	2	2	3	96	100	98	202	200	201	2	2	2	2	3	3	3	3	3	1	2	2	0	3	6	7	0	0	1	1
105010530101	2	Fourth	170	50	84.8	1	2	2	3	86	96	91	180	191	185.5	1	1	2	2	3	1	3	1	3	2	1	1	0	3	6	2	0	1	2	2
105010530108	2	Fourth	158	45	42.2	1	1	2	3	119	109	114	172	159	165.5	2	2	1	2	2	2	2	2	2	2	2	2	0	3	2	1	0	0	2	2
105010560101	2	Second	154	48	35.8	2	2	1	3	69	63	66	118	123	120.5	2	1	2	2	1	2	3	2	1	2	2	1	0	0	1	7	0	1	2	2
105010640101	2	Second	165	60	63.7	1	2	2	3	84	108	96	136	130	133	2	1	2	2	1	1	1	1	1	2	2	2	0	1	6	2	0	1	1	1
105010650102	2	Middle	153	50	36.1	2	2	2	2	92	83	87.5	158	137	147.5	2	2	2	2	2	2	1	2	2	1	2	1	0	1	1	2	0	1	2	2
105010680101	2	Second	155	62	31.4	2	2	1	2	73	59	66	109	106	107.5	1	2	2	1	3	3	3	2	3	2	2	2	0	0	4	7	0	0	3	2
105010730102	2	Fourth	159	78	32.5	2	2	1	2	92	87	89.5	148	145	146.5	2	1	2	1	4	1	1	1	1	1	2	2	0	1	4	2	1	1	4	3
105010770101	2	Second	160	55	45.9	1	2	2	3	84	83	83.5	129	127	128	1	2	2	1	3	3	3	3	3	2	2	1	0	0	1	2	0	0	2	2
105010860201	2	Poorest	155	40	64.7	2	2	2	3	79	88	83.5	145	149	147	2	2	2	2	4	2	2	2	4	3	2	2	0	1	4	5	0	0	0	1
105010870101	2	Richest	160	52	70.2	2	2	2	3	83	87	85	168	164	166	2	1	2	1	2	2	1	2	2	1	2	2	0	2	6	7	0	1	3	2
105010870102	2	Richest	167	73	38.7	1	2	1	3	98	98	98	147	142	144.5	1	2	2	2	1	1	1	3	2	2	1	1	0	1	1	2	0	1	3	2
105010930301	2	Second	165	70	25.1	1	1	1	3	93	93	93	149	151	150	1	1	2	2	2	1	3	2	1	3	1	2	0	1	1	1	0	1	4	3
105010990101	2	Second	175	79	35.9	1	2	2	2	70	86	78	140	126	133	1	2	2	2	2	2	3	2	2	2	2	2	0	0	1	2	0	0	1	1
105010990302	2	Middle	150	40	38.7	2	2	1	3	65	77	71	120	116	118	1	2	2	2	2	1	1	2	1	2	2	2	0	0	4	4	0	1	3	2
105010990502	2	Richest	154	50	35.9	2	2	1	3	60	65	62.5	108	95	101.5	2	1	2	1	2	1	2	2	2	2	2	1	0	0	4	2	0	1	3	2
105011000102	2	Richest	150	55	39.6	2	2	1	2	91	87	89	116	123	119.5	1	2	2	2	2	1	2	2	2	2	2	2	0	0	1	2	0	1	3	2
105011020102	2	Richest	163	45	61.7	2	2	2	2	104	88	96	165	145	155	2	2	2	2	2	2	2	2	1	2	2	2	0	2	6	2	0	1	1	1
105011030102	2	Fourth	150	42	26.5	2	2	2	2	67	69	68	132	108	120	2	2	2	2	2	2	2	2	2	2	2	2	0	0	2	1	0	0	0	1
105011040101	2	Richest	172	64	48.1	1	2	2	3	81	80	80.5	138	137	137.5	2	2	1	2	1	1	2	2	2	3	2	2	0	0	1	2	0	1	2	2
105011040201	2	Second	155	55	33.4	1	2	2	2	72	71	71.5	117	111	114	2	1	2	2	3	3	3	3	3	3	2	2	0	0	1	4	0	0	0	1
105011090101	2	Richest	170	49	65.1	1	2	2	2	96	NA	97.5	142	148	145	2	2	2	2	2	2	2	2	2	1	2	1	0	1	6	2	0	0	1	1
105011090301	2	Middle	160	60	29.7	1	1	2	3	76	79	77.5	134	127	130.5	2	2	1	2	2	2	2	2	2	2	2	1	0	0	1	2	0	0	2	2
105011090302	2	Middle	162	63	29	2	2	2	3	90	86	88	132	131	131.5	2	2	2	1	2	1	3	2	4	3	2	1	0	0	1	2	0	1	2	2
105011140101	3	Second	160	58	25.2	2	2	1	3	77	81	79	117	113	115	2	2	2	1	2	1	2	2	2	3	2	2	0	0	5	1	0	1	3	2
105011140201	2	Second	163	53	35.2	1	2	2	2	88	86	87	148	140	144	2	2	1	2	2	2	2	2	2	2	2	1	0	1	1	4	0	0	1	1
105011140301	2	Poorest	146	46	62.3	2	2	2	2	86	84	85	149	126	137.5	2	1	2	1	1	1	1	2	2	1	2	1	0	0	1	7	0	1	3	2
105011150202	2	Fourth	154	65	37.6	2	2	2	2	76	83	79.5	127	127	127	2	2	2	2	2	2	2	2	2	2	2	2	0	0	1	2	0	0	0	1
105011200101	2	Middle	171	65	30.5	1	2	2	3	69	72	70.5	110	116	113	2	2	2	1	1	2	2	2	2	2	2	2	0	0	1	4	0	1	2	2
105011200102	2	Middle	156	54	29.5	2	2	2	2	83	81	82	137	134	135.5	1	2	2	2	2	2	3	2	1	2	2	2	0	0	4	4	0	1	2	2
105011210102	2	Middle	150	45	46	2	2	1	2	82	83	82.5	120	117	118.5	1	1	2	2	1	2	1	1	1	1	2	2	0	0	1	2	0	1	4	3
105011210202	2	Middle	149	55	26.5	2	2	2	2	84	83	83.5	127	119	123	2	2	2	2	2	2	2	2	2	2	1	2	0	0	1	4	0	0	0	1
105011210301	2	Middle	167	58	26.1	1	2	2	3	93	82	87.5	143	131	137	2	2	1	1	2	2	3	2	2	2	2	2	0	0	2	2	0	0	2	2
105011210501	2	Fourth	172	83	63.9	1	2	2	3	73	70	71.5	121	114	117.5	2	2	1	2	2	2	2	2	1	2	2	2	0	0	1	4	0	1	2	2
105011250301	2	Richest	162	53	62.2	1	2	2	3	108	107	107.5	166	157	161.5	2	2	1	2	2	2	3	2	2	2	2	2	0	2	1	4	0	0	1	1
105011260101	1	Poorest	143	60	100.6	1	2	2	2	72	71	71.5	147	138	142.5	2	2	2	2	3	3	3	3	3	3	2	2	0	1	1	5	0	0	0	1
105011260501	2	Fourth	163	51	27.6	1	2	2	3	86	83	84.5	141	132	136.5	2	1	2	2	4	2	2	2	2	2	2	1	0	0	1	4	0	0	0	1
105011270101	2	Fourth	168	66	27.4	1	2	2	3	80	91	85.5	120	131	125.5	2	2	2	2	2	1	3	2	2	2	2	2	0	0	1	2	0	1	1	1
105011270201	2	Fourth	165	79	54.5	1	2	2	3	124	133	128.5	206	204	205	1	1	2	2	2	2	2	2	1	1	2	2	0	3	1	2	0	1	3	2
105011310101	2	Richest	172	95	34.4	1	1	2	2	88	81	84.5	124	121	122.5	2	1	1	2	1	1	1	1	1	1	2	1	0	0	1	2	1	1	4	3
105011310102	2	Richest	159	65	27.7	2	2	1	2	83	84	83.5	112	110	111	1	2	2	2	2	2	1	2	1	1	2	1	0	0	4	2	0	1	4	3
105011330202	2	Fourth	150	55	35.6	2	2	2	3	88	89	88.5	134	135	134.5	2	1	2	2	2	2	1	2	2	1	1	2	0	0	4	2	0	1	2	2
105011340101	2	Second	145	41	27.1	1	2	2	3	58	66	62	111	118	114.5	2	2	2	2	2	3	3	3	2	2	1	1	0	0	1	2	0	0	0	1
105011350201	2	Second	156	54	60.1	2	2	2	3	87	82	84.5	160	163	161.5	1	1	2	2	2	1	1	2	1	2	2	2	0	2	1	7	0	1	2	2
105011350302	2	Second	148	45	27.3	2	2	1	2	81	82	81.5	127	124	125.5	2	2	2	2	2	1	1	2	1	1	2	1	0	0	1	2	0	1	3	2
105011450201	2	Middle	180	59	63.1	1	2	2	2	80	88	84	120	128	124	2	1	1	2	2	2	2	2	1	2	2	2	0	0	6	2	0	1	2	2
105011470101	2	Fourth	165	56	30	1	2	2	3	76	81	78.5	138	125	131.5	1	2	2	1	4	3	3	3	4	1	2	1	0	0	1	4	0	0	3	2
105011470102	2	Fourth	155	49	27.8	2	1	1	2	74	75	74.5	125	115	120	2	1	2	1	1	2	1	1	1	2	1	1	0	0	4	4	0	1	4	3
105020010101	2	Poorest	154	75	55.1	2	2	2	3	85	77	81	189	95	142	1	2	2	2	2	1	3	1	1	1	2	2	0	1	4	7	1	1	3	2
105020030202	2	Middle	169	64	26.5	2	2	2	2	83	75	79	119	111	115	2	2	2	1	1	2	2	1	2	2	2	2	0	0	2	2	0	1	2	2
105020040101	2	Poorest	186	63	43.3	1	2	2	3	75	72	73.5	109	133	121	2	1	2	2	2	2	2	2	2	2	2	1	0	0	1	2	0	0	0	1
105020040202	2	Fourth	153	48	35.6	2	2	2	2	78	68	73	105	107	106	2	1	2	2	1	2	2	1	2	1	2	2	0	0	1	2	0	1	2	2
105020070101	2	Richest	156	52	46	1	2	2	3	82	79	80.5	115	120	117.5	2	2	2	2	1	2	3	2	2	1	2	2	0	0	1	2	0	1	2	2
105020100105	2	Richest	157	50	60.6	2	2	1	2	100	104	102	156	151	153.5	1	1	1	1	1	2	1	1	2	1	2	1	0	2	6	7	0	1	6	3
105020120101	2	Richest	162	58	39.8	1	1	2	3	86	93	89.5	150	150	150	2	2	2	2	2	1	1	2	2	2	2	2	0	1	1	2	0	1	2	2
105020140102	2	Fourth	152	48	33.1	2	2	2	2	67	72	69.5	106	106	106	2	2	2	2	2	2	2	2	2	2	2	1	0	0	4	2	0	0	0	1
105020140202	2	Richest	164	53	34.6	1	2	2	2	92	NA	95.5	133	131	132	1	2	2	1	2	3	2	3	2	2	2	2	0	1	1	2	0	0	2	2
105020140203	2	Richest	159	40	28.6	2	2	1	2	68	69	68.5	106	100	103	2	1	2	1	2	3	2	3	2	2	2	1	0	0	4	2	0	0	2	2
105020170101	2	Richest	170	62	57.3	1	2	2	1	85	80	82.5	130	132	131	2	2	2	2	2	3	3	3	2	2	2	1	0	0	1	2	0	0	0	1
105020170202	2	Fourth	150	45	26.6	2	2	1	3	69	57	63	100	100	100	2	2	2	2	3	3	3	3	3	2	2	1	0	0	4	2	0	0	1	1
105020180201	1	Poorest	152	40	80.6	2	2	2	3	65	76	70.5	128	153	140.5	2	1	2	1	2	2	2	2	2	1	2	1	0	1	6	7	0	0	2	2
105020210104	2	Richest	171	75	33.6	1	1	1	2	106	110	108	160	160	160	2	2	2	2	3	3	1	1	3	1	2	1	0	2	1	1	0	1	4	3
105020210201	2	Richest	165	59	46.7	1	2	2	2	84	81	82.5	140	132	136	2	2	2	2	2	2	2	2	2	2	2	2	0	0	1	2	0	0	0	1
105020210202	2	Richest	163	60	41.9	2	2	2	1	150	154	152	207	199	203	2	2	2	1	2	2	1	2	2	1	2	1	0	3	1	2	0	1	3	2
105020220101	2	Richest	171	51	57.4	1	2	2	2	104	104	104	166	182	174	1	2	2	2	2	2	3	2	2	2	2	2	0	2	1	2	0	0	1	1
105020220102	2	Richest	162	67	50.4	2	2	2	3	74	80	77	145	136	140.5	1	1	2	2	4	1	3	3	4	1	2	1	0	1	1	2	0	1	3	2
105020250101	2	Middle	148	49	69.4	2	2	1	3	95	106	100.5	170	169	169.5	2	2	2	2	1	1	2	2	1	1	2	1	0	2	1	7	0	1	3	2
105020250102	2	Middle	163	46	43.2	1	1	2	3	79	86	82.5	119	129	124	2	1	2	2	2	1	2	2	2	2	2	2	0	0	6	5	0	1	2	2
105020250301	2	Middle	163	50	31.1	1	2	2	3	78	73	75.5	139	131	135	2	2	2	1	2	2	1	2	2	2	2	2	0	0	1	2	0	1	2	2
105020250302	2	Middle	152	44	27.2	2	2	2	3	87	83	85	119	122	120.5	2	1	2	2	2	2	3	2	1	2	2	1	0	0	1	2	0	1	1	1
105020270101	2	Fourth	162	55	48.5	1	2	2	2	69	69	69	114	105	109.5	2	2	1	2	2	2	2	2	2	2	2	2	0	0	1	2	0	0	1	1
105020270102	2	Fourth	157	40	35.6	2	2	2	3	88	93	90.5	163	167	165	1	1	2	2	2	1	2	2	2	1	2	1	0	2	1	2	0	1	3	2
105020270201	2	Second	149	60	35.1	2	2	1	2	71	73	72	104	97	100.5	2	2	2	1	2	2	1	2	2	2	2	2	0	0	1	5	0	1	3	2
105020300102	2	Richest	159	55	33.6	2	2	2	3	103	95	NA	143	141	142	2	1	2	2	2	2	2	2	2	1	2	1	0	1	1	2	0	0	1	1
105020310102	2	Richest	160	55	38.2	2	2	2	3	66	71	68.5	112	117	114.5	2	1	2	2	2	1	2	2	2	2	1	1	0	0	1	2	0	1	1	1
105020330201	2	Second	162	51	44.7	2	2	2	3	85	98	91.5	137	125	131	2	2	2	2	2	2	2	2	1	1	2	2	0	1	1	6	0	1	2	2
105020330301	2	Middle	149	45	45.8	2	2	2	2	72	78	75	120	115	117.5	2	2	2	2	3	3	3	3	3	2	2	2	0	0	4	2	0	0	0	1
105020350101	2	Second	146	39	65.9	2	2	1	3	93	91	92	176	181	178.5	2	2	2	1	3	1	3	2	3	3	2	2	0	2	1	7	0	1	3	2
105020350102	2	Second	147	43	42.7	2	2	2	3	75	75	75	135	132	133.5	2	2	2	1	2	3	2	3	2	3	2	1	0	0	1	6	0	0	1	1
105020360101	2	Richest	162	55	54.8	1	2	2	3	117	107	112	190	179	184.5	1	2	2	2	1	1	2	2	1	1	2	1	0	3	6	2	0	1	3	2
105020420101	2	NA	152	53	56.6	2	2	2	3	79	80	79.5	133	120	126.5	1	2	2	1	1	3	2	3	1	2	2	1	0	0	1	7	0	1	3	2
105020420201	2	Middle	170	68	36.1	1	1	2	3	85	84	84.5	134	133	133.5	2	2	2	2	2	2	2	2	2	2	2	2	0	0	1	2	0	0	1	1
105020440102	2	Middle	153	43	33.6	2	2	1	3	72	66	69	122	115	118.5	2	1	2	2	2	2	2	2	2	2	2	1	0	0	1	2	0	0	1	1
105020450101	2	Richest	170	62	41.1	1	2	2	2	NA	107	103	139	129	134	2	2	2	1	1	2	1	1	2	2	2	2	0	2	1	2	0	1	2	2
105020450301	2	Second	164	50	34.9	1	2	2	3	79	73	76	128	114	121	2	1	2	2	3	2	2	2	3	2	1	2	0	0	1	1	0	0	0	1
105020460102	2	Fourth	149	45	42.8	2	2	2	2	83	84	83.5	127	130	128.5	1	1	2	2	2	2	2	2	2	2	2	2	0	0	1	2	0	0	1	1
105020470101	2	Second	150	49	73.6	2	2	2	3	106	116	111	211	228	219.5	2	2	2	1	3	3	3	3	3	2	2	2	0	3	4	7	0	0	1	1
105020470202	2	Second	163	45	37.9	2	2	2	3	83	84	83.5	115	122	118.5	2	2	2	2	2	2	1	2	2	2	2	1	0	0	1	4	0	1	1	1
105020490201	2	Poorest	155	49	43.4	1	1	1	3	125	123	124	202	202	202	2	1	1	2	2	1	1	2	2	2	1	2	0	3	1	2	0	1	4	3
105020500101	2	Second	142	45	69.1	1	2	2	3	NA	100	99.5	185	190	187.5	2	2	2	2	2	2	2	2	2	1	2	2	0	3	6	2	0	0	1	1
105020500201	1	Poorest	156	55	35.2	1	2	2	3	87	82	84.5	128	127	127.5	1	1	2	2	3	3	3	3	3	3	2	2	0	0	1	4	0	0	1	1
105020500202	2	Poorest	140	37	34	2	2	2	3	80	73	76.5	111	102	106.5	2	1	2	2	2	1	2	2	2	2	2	1	0	0	1	4	0	1	1	1
105020520101	2	Fourth	158	72	50.7	2	2	2	2	107	102	104.5	224	209	216.5	1	2	1	2	2	1	2	2	1	1	1	2	0	3	1	7	0	1	4	3
105020520103	2	Fourth	154	56	26.1	2	2	1	2	NA	96	97.5	156	155	155.5	2	1	1	2	1	2	2	1	2	2	2	2	0	2	2	1	0	1	3	2
105020530102	2	Fourth	148	44	52.4	2	2	2	3	80	83	81.5	124	129	126.5	1	2	2	2	2	2	2	2	1	2	2	1	0	0	4	2	0	1	2	2
105020570101	2	Richest	170	73	72.1	1	2	2	2	76	81	78.5	129	139	134	1	2	2	2	2	3	1	3	2	3	2	1	0	0	6	2	0	1	2	2
105020580102	2	Poorest	156	41	47.1	2	2	1	3	57	55	56	88	85	86.5	1	2	2	2	3	3	3	3	3	2	2	2	0	0	4	2	0	0	2	2
105020600102	2	Richest	160	60	30.1	2	2	1	2	86	88	87	136	123	129.5	1	1	2	2	2	1	2	3	2	2	2	1	0	0	1	2	0	1	3	2
105020620302	1	Poorest	150	46	28	2	2	1	3	77	82	79.5	127	126	126.5	2	1	2	2	2	2	2	2	2	2	1	1	0	0	4	2	0	0	1	1
105020640102	2	Poorest	162	44	43.6	2	2	2	3	108	96	102	185	172	178.5	2	1	2	2	2	2	2	2	2	2	2	1	0	2	4	2	0	0	0	1
105020680201	2	Middle	151	53	47.8	2	2	2	3	70	72	71	128	141	134.5	1	2	2	2	1	2	3	2	1	1	2	1	0	0	1	2	0	1	3	2
105020700101	2	Second	148	50	41.7	2	2	1	3	82	89	85.5	139	138	138.5	1	1	2	2	2	1	2	2	2	2	1	2	0	0	1	6	0	1	3	2
105020710101	2	Second	164	68	42.9	2	1	2	3	87	70	78.5	136	119	127.5	1	1	2	2	2	2	2	2	2	2	2	2	0	0	1	7	0	0	2	2
105020710301	2	Poorest	164	48	49.6	2	2	2	3	71	75	73	128	114	121	1	2	2	2	2	3	1	3	2	3	2	2	0	0	1	5	0	1	2	2
105020750101	2	Fourth	160	60	65.4	1	2	2	3	98	94	96	147	143	145	2	2	2	2	2	2	2	2	2	2	2	2	0	1	1	2	0	0	0	1
105020760101	2	Middle	160	60	64.5	1	2	2	2	85	92	88.5	207	203	205	2	1	2	2	2	2	2	2	2	1	2	1	0	3	1	2	0	0	1	1
105020760201	2	Middle	173	53	51.8	1	2	2	3	72	68	70	123	121	122	2	1	1	2	3	3	2	3	3	3	2	1	0	0	1	2	0	0	1	1
105020770102	2	Middle	154	49	27.8	2	2	2	3	88	83	85.5	131	130	130.5	2	2	2	2	2	1	2	2	2	1	2	2	0	0	4	2	0	1	2	2
105020770202	2	Middle	154	79	33	2	2	2	2	73	81	77	121	121	121	1	1	2	2	2	1	3	2	2	2	2	2	0	0	1	2	1	1	2	2
105020800201	2	Richest	172	77	49.7	1	2	2	3	85	81	83	135	135	135	1	2	2	2	2	2	2	2	2	2	2	2	0	0	1	2	0	0	1	1
105020800203	3	Richest	169	53	28.9	1	2	2	2	81	92	86.5	155	159	157	2	2	2	2	2	2	2	2	2	2	2	2	0	2	5	1	0	0	0	1
105020820102	2	Fourth	148	72	53	2	1	2	3	93	94	93.5	119	131	125	2	2	2	2	4	1	3	3	4	2	2	1	0	1	1	2	1	1	2	2
105020820105	2	Fourth	172	51	30.2	1	2	2	3	79	83	81	128	126	127	2	1	2	2	2	2	2	2	2	2	2	2	0	0	1	2	0	0	0	1
105020860101	2	Middle	170	62	30.8	1	2	2	2	74	81	77.5	113	123	118	1	2	1	2	2	3	1	3	2	2	2	1	0	0	1	2	0	1	3	2
105020860201	2	Fourth	170	63	41	1	1	2	2	72	79	75.5	118	130	124	1	2	2	2	1	1	2	2	2	2	2	1	0	0	1	2	0	1	3	2
105020890101	2	Middle	162	41	67.1	2	2	2	2	66	95	80.5	119	136	127.5	2	1	2	1	3	3	3	3	3	1	1	2	0	0	6	7	0	0	2	2
105020900101	2	Richest	167	54	50.1	1	1	2	3	111	107	109	190	180	185	1	2	1	2	3	3	3	3	3	1	2	1	0	3	1	4	0	0	4	3
105020910102	2	Second	151	52	29.9	2	2	2	3	75	80	77.5	125	119	122	1	1	2	2	1	1	1	1	1	2	2	1	0	0	1	2	0	1	2	2
105020910301	2	Poorest	150	54	59.7	2	1	1	3	73	85	79	147	153	150	1	2	2	2	1	2	1	2	2	1	2	2	0	1	1	7	0	1	5	3
105020990102	2	Poorest	159	54	37.6	2	2	1	3	100	NA	99.5	160	153	156.5	2	2	2	2	3	3	3	3	3	3	2	1	0	2	4	4	0	0	1	1
105020990209	2	Middle	151	47	64.4	2	2	2	3	82	77	79.5	113	106	109.5	2	1	2	2	2	2	2	2	2	2	2	1	0	0	6	7	0	0	0	1
105021010201	2	Middle	166	59	58.1	1	2	2	3	82	86	84	149	143	146	2	1	2	2	2	1	3	2	2	2	2	1	0	1	6	2	0	1	1	1
105021020201	2	Poorest	155	68	40	2	1	2	3	89	97	93	165	161	163	2	2	2	2	2	1	2	2	2	1	2	2	0	2	1	7	0	1	3	2
105021020302	1	Poorest	150	62	29.8	2	2	1	3	64	85	74.5	114	123	118.5	2	1	2	2	3	1	3	1	3	1	1	2	0	0	4	4	0	1	3	2
105021080101	2	Richest	159	58	53.9	2	2	1	3	88	89	88.5	129	131	130	1	2	2	2	2	2	2	2	2	2	2	2	0	0	1	5	0	0	2	2
105021100102	2	Second	160	67	51.8	2	2	1	3	96	95	95.5	160	151	155.5	1	1	2	1	1	2	2	1	1	3	2	1	0	2	4	2	0	1	4	3
105021120101	2	Richest	161	59	30.2	1	1	2	3	85	87	86	137	145	141	2	2	1	2	2	2	1	2	2	1	2	2	0	1	1	1	0	1	4	3
105021140105	2	Poorest	158	63	36.8	2	2	2	3	77	70	73.5	111	104	107.5	2	1	2	2	3	3	3	3	3	3	2	1	0	0	1	2	0	0	0	1
105021140302	2	Second	153	65	38.1	2	2	2	2	92	95	93.5	130	134	132	1	2	2	2	2	1	2	2	2	2	2	2	0	1	1	2	0	1	2	2
105021140501	2	Poorest	176	52	58.4	1	2	2	2	97	95	96	145	143	144	2	1	2	2	3	1	1	1	1	2	2	1	0	1	6	1	0	1	1	1
105021170202	2	Richest	150	45	47.7	2	2	2	3	66	69	67.5	127	130	128.5	1	1	2	1	2	2	2	2	2	2	2	1	0	0	1	2	0	0	2	2
105021190102	2	Second	160	96	39.6	2	2	2	3	89	84	86.5	124	118	121	2	1	2	2	1	1	2	2	1	1	2	1	0	0	1	4	1	1	2	2
105021200101	2	Second	151	49	31.1	1	1	2	3	76	78	77	121	120	120.5	2	2	1	2	1	2	2	2	1	2	2	2	0	0	1	2	0	1	3	2
105021240102	2	Richest	150	69	52.2	2	2	2	3	93	93	93	160	159	159.5	1	1	2	2	3	3	3	3	3	1	2	2	0	2	1	2	1	0	2	2
105021250201	2	Second	158	50	36.8	1	1	2	3	94	97	95.5	161	151	156	1	1	1	2	2	2	2	2	2	2	2	2	0	2	1	4	0	0	3	2
105021270102	2	Fourth	145	48	25.5	2	2	2	3	87	82	84.5	120	120	120	1	1	2	2	2	2	2	1	2	2	2	2	0	0	4	2	0	1	2	2
105021280102	2	Richest	148	54	31.2	2	2	2	3	84	91	87.5	131	136	133.5	1	1	2	2	2	1	3	2	1	1	2	1	0	0	4	2	0	1	3	2
105021310201	2	Second	165	52	37.2	1	2	1	3	67	61	64	137	130	133.5	1	2	1	2	1	3	3	3	1	1	2	1	0	0	1	2	0	1	5	3
105030070102	2	Richest	162	57	26.4	2	2	1	3	77	68	72.5	109	112	110.5	2	2	2	2	3	1	3	2	3	2	2	2	0	0	4	2	0	1	2	2
105030070201	2	Second	165	55	54.9	1	2	2	3	77	77	77	116	106	111	2	1	2	2	1	2	3	2	1	2	2	2	0	0	2	2	0	1	1	1
105030100101	2	Richest	147	47	52.3	2	2	1	3	79	85	82	122	123	122.5	1	2	2	2	2	2	1	2	2	2	2	1	0	0	1	7	0	1	3	2
105030130201	2	Second	160	55	26.4	1	1	2	3	82	84	83	130	133	131.5	2	2	1	2	2	2	2	2	2	2	2	2	0	0	1	2	0	0	2	2
105030130404	2	Fourth	175	59	36.4	1	1	2	2	93	95	94	147	154	150.5	2	2	2	2	3	3	3	3	3	2	2	2	0	2	1	2	0	0	1	1
105030130501	2	Richest	163	75	46.1	1	2	2	3	134	136	135	217	230	223.5	1	1	2	2	2	1	3	1	2	1	2	2	0	3	1	2	0	1	3	2
105030330102	2	Fourth	160	48	22.1	2	2	2	2	84	95	89.5	143	137	140	1	1	2	2	3	3	3	3	3	2	1	1	0	1	4	2	0	0	1	1
105030330402	2	Middle	155	67	39.7	2	2	2	2	85	80	82.5	122	123	122.5	1	1	2	2	3	1	3	3	1	2	1	1	0	0	4	2	0	1	2	2
105030330501	2	Second	170	55	40.2	1	2	1	3	72	69	70.5	116	111	113.5	2	1	2	2	2	2	2	2	1	2	2	1	0	0	1	2	0	1	2	2
105030350101	2	Second	167	49	29.4	1	1	1	2	107	98	102.5	142	146	144	1	1	1	2	2	3	1	3	1	1	2	2	0	2	1	2	0	1	6	3
105030360103	2	Fourth	162	53	26	1	2	2	3	NA	96	97.5	156	148	152	2	2	2	2	4	1	1	2	2	2	2	2	0	2	2	1	0	1	1	1
105030400101	2	Fourth	165	65	83.6	1	2	2	3	74	80	77	148	159	153.5	2	2	2	2	3	3	3	3	2	3	2	2	0	2	6	2	0	0	0	1
105030400301	2	Middle	165	65	31.6	1	1	2	3	77	73	75	121	125	123	2	2	1	2	3	3	3	3	3	2	2	2	0	0	1	2	0	0	2	2
105030440202	2	Richest	154	64	66.2	2	2	2	3	84	88	86	136	146	141	1	2	2	2	3	2	3	2	3	2	2	2	0	1	6	2	0	0	1	1
105030460202	2	Middle	157	82	34.1	2	2	2	3	92	97	94.5	137	137	137	1	2	2	2	2	2	2	2	1	2	2	2	0	1	1	2	1	1	2	2
105030550202	2	Middle	155	71	28.1	2	2	2	3	80	68	74	129	111	120	2	1	2	1	1	2	2	1	1	2	2	2	0	0	4	2	0	1	2	2
105030550302	2	Middle	151	65	38.9	2	2	2	3	80	82	81	133	127	130	1	2	2	2	3	2	3	2	3	2	2	1	0	0	1	2	0	0	1	1
105030550402	2	Second	150	62	41.6	2	2	1	2	NA	97	98	154	153	153.5	1	2	2	2	2	1	2	1	2	1	1	1	0	2	1	2	0	1	4	3
105030610102	2	Poorest	149	44	37.3	2	2	2	2	86	78	82	136	121	128.5	2	2	2	2	3	3	3	3	3	3	2	2	0	0	1	2	0	0	0	1
105030620102	2	Poorest	167	68	30.8	1	2	1	3	73	72	72.5	145	134	139.5	2	2	2	2	2	2	2	2	2	3	2	1	0	0	2	1	0	0	1	1
105030630101	2	Middle	168	68	66.8	1	2	2	3	85	71	78	117	127	122	2	2	2	2	3	3	4	3	4	2	2	2	0	0	6	7	0	0	0	1
105030660202	2	Fourth	157	57	53	2	2	2	3	90	93	91.5	136	138	137	2	1	2	2	2	2	2	2	1	2	2	1	0	1	1	7	0	1	1	1
105030660301	2	Middle	164	72	46.8	1	1	2	3	105	NA	102	144	142	143	2	2	2	1	2	3	2	2	2	2	2	2	0	2	1	4	0	0	2	2
105030670202	2	Middle	152	74	26.3	2	2	2	3	77	79	78	141	137	139	1	2	2	2	3	2	3	2	3	3	2	2	0	0	1	4	1	0	1	1
105030670301	2	Fourth	163	50	36.9	1	2	2	2	78	78	78	117	116	116.5	2	2	1	2	2	2	3	2	2	2	2	2	0	0	1	2	0	0	1	1
105030670302	2	Fourth	152	60	35.2	2	2	2	2	108	103	105.5	172	161	166.5	1	1	2	1	2	2	1	2	1	1	1	2	0	2	4	2	0	1	4	3
105030680102	2	Middle	165	71	35.2	2	2	1	2	92	88	90	141	117	129	1	1	2	2	2	1	2	1	2	2	2	2	0	1	4	4	0	1	3	2
105030680502	2	Fourth	152	61	28.7	2	2	2	3	83	83	83	124	115	119.5	2	2	2	2	3	3	3	3	3	2	2	2	0	0	4	2	0	0	0	1
105030700301	2	Middle	167	54	54.6	2	2	2	3	72	70	71	118	112	115	2	2	2	2	3	2	3	1	3	2	2	2	0	0	1	7	0	1	1	1
105030720102	2	Richest	157	57	61.9	2	2	2	3	121	118	119.5	193	198	195.5	1	2	2	2	3	3	3	1	3	1	2	2	0	3	4	2	0	1	3	2
105030720301	2	Middle	170	60	27.4	1	2	2	3	72	76	74	131	128	129.5	2	2	2	2	2	2	3	2	2	2	2	2	0	0	1	2	0	0	0	1
105030760101	2	Middle	164	63	65.5	1	2	2	2	95	101	98	160	160	160	2	2	2	2	4	2	2	2	4	1	2	2	0	2	6	2	0	0	1	1
105030760102	2	Middle	149	52	64.7	2	2	2	3	112	102	107	188	185	186.5	2	1	2	2	2	1	2	2	2	1	2	2	0	3	6	2	0	1	2	2
105030770102	2	Second	152	54	28.7	2	2	2	3	96	96	96	146	144	145	1	1	2	2	3	1	3	2	3	2	2	1	0	1	1	2	0	1	2	2
105030790101	2	Richest	168	47	33.2	1	2	1	2	62	69	65.5	102	104	103	2	2	2	1	3	2	2	2	3	1	2	1	0	0	1	2	0	0	3	2
105040020101	2	Fourth	174	70	38.8	1	2	1	3	88	87	87.5	152	144	148	2	1	1	2	2	1	2	2	2	2	2	2	0	1	1	2	0	1	3	2
105040060101	2	Richest	163	59	42.9	1	1	2	3	92	92	92	160	139	149.5	2	2	2	2	1	1	2	2	4	1	2	2	0	1	1	2	0	1	3	2
105040070101	2	Poorest	158	52	31.6	1	1	2	2	70	74	72	111	104	107.5	2	2	2	2	2	2	2	2	2	3	2	2	0	0	1	2	0	0	1	1
105040100201	2	Poorest	173	70	26.8	1	1	2	2	86	81	83.5	133	129	131	2	2	1	2	2	2	1	2	2	2	2	1	0	0	1	2	0	1	3	2
105040110101	2	Second	160	63	28.6	1	2	2	2	81	77	79	118	114	116	2	2	2	2	2	1	2	2	2	2	2	2	0	0	1	2	0	1	1	1
105040110102	2	Second	152	50	29.1	2	2	2	2	74	73	73.5	111	110	110.5	2	2	2	2	2	1	1	2	2	2	2	2	0	0	4	2	0	1	1	1
105040120101	2	Richest	170	85	60.8	1	2	1	3	109	114	111.5	203	195	199	1	2	2	2	3	2	3	2	4	2	2	2	0	3	6	2	0	0	2	2
105040120103	2	Richest	162	47	31.7	2	2	1	2	80	87	83.5	126	130	128	2	2	2	1	4	1	1	1	2	2	2	2	0	0	2	1	0	1	3	2
105040160102	2	Middle	152	57	54.5	2	2	2	3	121	129	125	210	205	207.5	2	1	2	2	2	1	3	2	1	1	2	2	1	3	4	2	0	1	2	2
105040170101	2	Fourth	163	50	67.6	1	2	2	3	112	96	104	207	199	203	2	2	1	2	2	2	2	2	2	3	2	2	0	3	6	2	0	0	1	1
105040180102	2	Second	148	50	30	2	2	2	3	75	65	70	131	114	122.5	2	1	2	2	2	1	2	2	2	2	2	2	0	0	4	2	0	1	1	1
105040240102	2	Second	145	44	41.5	2	2	1	3	69	68	68.5	106	103	104.5	2	1	2	2	1	1	2	2	1	2	2	2	0	0	1	2	0	1	2	2
105040250102	2	Fourth	165	57	60.1	2	2	2	3	88	88	88	147	142	144.5	2	1	2	2	2	3	2	3	2	1	2	2	0	1	4	2	0	0	1	1
105040280101	2	Richest	165	67	66.9	1	2	2	2	134	134	134	202	224	213	1	2	2	2	2	3	3	3	2	1	2	2	0	3	6	2	0	0	2	2
105040340102	2	Second	145	41	36.9	2	2	2	3	75	76	75.5	113	119	116	2	1	2	2	2	1	2	2	2	2	2	1	0	0	4	4	0	1	1	1
105040360202	2	Poorest	150	59	28.8	2	2	2	2	98	97	97.5	148	145	146.5	1	1	2	1	2	3	1	3	2	2	1	2	0	1	4	4	0	1	3	2
105040390201	2	Poorest	157	58	32.5	1	1	1	3	80	84	82	130	136	133	2	1	1	2	2	2	3	2	2	3	2	2	0	0	2	4	0	0	3	2
105040390202	2	Poorest	160	59	30.6	2	2	2	3	72	67	69.5	111	107	109	2	2	2	2	2	2	3	2	2	2	2	2	0	0	1	4	0	0	0	1
105040410101	2	Middle	164	54	43	1	2	2	3	93	85	89	129	131	130	2	2	1	2	2	1	2	2	2	1	2	2	0	0	1	4	0	1	3	2
105040450101	2	Richest	160	60	50.6	2	2	2	3	91	87	89	124	126	125	2	2	2	2	2	2	3	1	1	2	2	2	0	0	1	7	0	1	1	1
105040450201	2	Richest	167	65	36.9	1	2	2	3	85	87	86	123	121	122	2	1	2	2	2	1	3	2	2	2	2	2	0	0	1	4	0	1	1	1
105040450301	2	Middle	160	54	55	1	2	2	3	82	80	81	125	127	126	2	1	1	2	2	2	3	2	2	3	2	2	0	0	1	2	0	0	1	1
105040450302	2	Middle	150	50	47.8	2	2	2	3	88	82	85	125	117	121	2	1	2	2	2	2	2	2	2	1	2	2	0	0	4	2	0	0	1	1
105040500402	2	Second	156	48	27.6	2	2	2	3	93	90	91.5	141	132	136.5	2	1	2	2	4	2	1	2	2	2	2	1	0	1	4	4	0	1	1	1
105040570102	2	Richest	152	53	29.9	2	2	2	3	80	76	78	134	124	129	2	2	2	2	4	1	1	2	1	2	2	1	0	0	4	2	0	1	1	1
105040590101	2	Second	163	55	49.9	1	2	2	2	76	75	75.5	125	122	123.5	2	2	2	2	2	2	2	2	2	1	2	2	0	0	1	2	0	0	1	1
105040590201	2	Fourth	165	54	31.6	1	2	2	3	100	95	97.5	152	141	146.5	2	2	1	2	2	2	3	2	2	2	2	2	0	1	1	2	0	0	1	1
105040590202	2	Fourth	154	53	30.9	2	2	1	3	89	83	86	125	126	125.5	2	2	2	2	2	2	3	2	2	2	2	2	0	0	1	2	0	0	1	1
105040600101	2	Fourth	159	52	35.9	1	1	2	3	68	70	69	116	114	115	2	2	2	2	1	2	2	2	4	3	2	2	0	0	1	2	0	1	2	2
105040610102	2	Poorest	141	42	28.1	2	2	2	3	57	62	59.5	102	100	101	2	2	2	2	4	2	3	2	3	2	2	2	0	0	1	1	0	0	0	1
105040630102	2	Middle	149	50	55	2	2	2	3	85	86	85.5	158	144	151	2	1	2	2	1	2	2	1	2	2	2	2	0	2	6	2	0	1	1	1
105040630501	2	Poorest	156	40	55.2	2	2	1	3	101	98	99.5	176	165	170.5	2	2	2	2	3	1	3	2	3	2	2	2	0	2	1	2	0	1	2	2
105040640101	2	Second	162	56	31.4	1	2	2	3	87	75	81	144	132	138	2	2	1	2	2	3	1	3	2	2	2	2	0	0	1	2	0	1	2	2
105040640401	2	Second	170	65	45	1	2	1	2	83	73	78	126	121	123.5	2	2	2	2	2	1	2	2	2	2	2	2	0	0	1	2	0	1	2	2
105040660202	2	Fourth	152	52	61.4	2	2	2	3	101	126	113.5	183	187	185	2	2	2	2	2	2	2	2	2	1	2	2	0	3	6	2	0	0	1	1
105040690101	2	Richest	155	40	66.6	1	2	2	3	80	85	82.5	150	142	146	2	2	2	2	3	3	3	3	3	2	2	2	0	1	6	2	0	0	0	1
105040690102	2	Richest	153	50	60	2	2	2	2	95	92	93.5	158	143	150.5	1	1	2	2	1	2	2	2	2	2	2	1	0	2	6	2	0	1	2	2
105040730102	2	Richest	163	65	40.4	2	2	2	3	82	79	80.5	122	133	127.5	2	1	2	2	2	2	1	1	2	1	1	2	0	0	1	2	0	1	2	2
105040730106	2	Richest	168	53	30.6	1	2	1	3	72	71	71.5	122	121	121.5	2	2	2	2	2	2	1	2	2	2	2	2	0	0	2	2	0	1	2	2
105040750201	2	Poorest	156	45	55.3	2	2	2	3	78	78	78	121	115	118	2	2	2	2	3	2	3	2	3	1	2	2	0	0	1	7	0	0	1	1
105040850101	2	Middle	156	48	30.7	2	2	2	3	85	87	86	127	127	127	2	1	2	2	2	2	3	2	2	2	2	1	0	0	1	2	0	0	0	1
105040890101	2	Richest	165	55	37.2	1	2	2	3	87	89	88	145	138	141.5	2	1	2	2	2	1	2	2	2	2	2	2	0	1	1	2	0	1	1	1
105040930101	2	Poorest	160	52	35.5	1	2	1	3	78	74	76	122	110	116	2	2	1	2	2	2	2	2	2	2	2	1	0	0	1	2	0	0	2	2
105040930203	2	Poorest	150	52	27	1	2	2	3	NA	NA	NA	153	151	152	2	2	2	2	2	2	2	2	2	2	1	2	0	2	1	1	0	0	0	1
105040930301	2	Poorest	157	55	27.1	1	2	2	3	89	82	85.5	128	127	127.5	2	2	2	2	2	2	2	2	2	2	1	2	0	0	1	4	0	0	0	1
105040960101	2	Poorest	146	45	38.6	1	2	2	3	90	NA	94.5	143	174	158.5	2	1	2	2	2	3	2	3	2	3	2	2	0	2	1	4	0	0	0	1
105040960102	2	Poorest	150	55	35	2	2	2	2	81	74	77.5	130	139	134.5	2	2	2	2	2	3	3	3	4	2	2	1	0	0	1	4	0	0	0	1
105041000401	2	Second	156	72	51.8	2	2	2	3	84	82	83	129	117	123	2	2	2	1	1	1	2	2	2	1	2	2	0	0	1	2	0	1	3	2
105041030301	2	Poorest	165	56	46.6	1	2	2	3	89	89	89	153	161	157	1	1	2	2	1	1	3	1	1	2	2	2	0	2	1	2	0	1	2	2
105041030302	2	Poorest	148	42	33.7	2	2	2	3	67	57	62	108	104	106	2	1	2	2	2	2	1	1	2	2	2	2	0	0	4	2	0	1	1	1
105041050103	2	Middle	156	53	37.4	2	2	2	3	83	90	86.5	120	122	121	1	2	2	2	2	1	1	2	2	1	2	1	0	0	1	5	0	1	3	2
105041060102	2	Poorest	152	50	42.3	2	2	1	3	70	74	72	112	117	114.5	2	2	2	2	2	2	3	2	2	3	2	2	0	0	1	2	0	0	1	1
105041070102	2	Middle	145	44	39.9	2	2	2	3	82	81	81.5	134	131	132.5	2	2	2	2	2	2	1	2	3	2	2	1	0	0	1	2	0	1	1	1
105041100102	2	Middle	170	70	33.1	2	2	2	2	82	82	82	116	119	117.5	1	2	2	2	2	2	2	2	2	2	2	2	0	0	1	2	0	0	1	1
105041130201	2	Second	157	60	56.8	2	2	2	2	106	102	104	179	168	173.5	1	2	2	2	2	2	3	2	2	2	2	2	0	2	1	5	0	0	1	1
105041160102	2	Richest	145	50	68.3	2	2	2	1	118	123	120.5	212	214	213	2	2	2	2	2	1	3	2	1	1	2	2	0	3	4	2	0	1	2	2
105041160601	2	Fourth	153	68	29.3	1	2	2	2	112	91	101.5	155	136	145.5	2	2	2	2	2	1	1	2	1	1	2	2	0	2	1	2	0	1	2	2
105041180101	2	Middle	173	64	30.2	1	2	2	3	92	79	85.5	142	136	139	2	1	2	2	2	2	2	2	2	3	2	2	0	0	1	2	0	0	0	1
105041180102	2	Middle	164	54	30.4	2	2	2	3	76	86	81	128	139	133.5	2	1	2	2	2	2	1	2	1	2	1	2	0	0	1	2	0	1	1	1
105041190701	2	Second	168	58	28.8	1	1	1	3	69	73	71	134	128	131	2	2	1	2	2	2	3	2	4	2	2	2	0	0	1	5	0	0	3	2
105041220102	2	Poorest	153	41	36.2	2	2	2	3	73	75	74	116	114	115	2	1	2	2	2	3	2	3	2	3	2	2	0	0	4	4	0	0	0	1
105050040201	2	Fourth	163	66	40.9	2	2	2	2	89	93	91	145	148	146.5	2	2	2	2	2	2	1	1	2	2	2	2	0	1	1	5	0	1	1	1
105050050101	2	Second	150	52	27.3	2	2	2	3	103	87	95	142	138	140	2	1	2	2	3	1	3	2	3	1	1	1	0	1	5	1	0	1	2	2
105050050202	2	Fourth	160	72	38.1	2	2	1	3	110	109	109.5	169	160	164.5	1	1	2	2	1	1	1	1	1	1	1	1	0	2	1	2	0	1	4	3
105050060402	2	Fourth	157	52	26	2	2	2	3	79	74	76.5	109	112	110.5	2	2	2	2	2	2	3	2	2	2	2	2	0	0	4	4	0	0	0	1
105050070302	2	Middle	163	65	50.4	2	2	2	3	96	98	97	146	165	155.5	2	2	2	2	1	1	1	1	1	1	2	2	0	2	4	2	0	1	2	2
105050070403	2	Middle	155	67	47.1	2	2	2	3	92	84	88	151	147	149	1	1	2	2	2	1	3	1	2	2	2	2	0	1	1	5	0	1	2	2
105050120101	2	Middle	150	40	45.1	2	2	2	3	87	89	88	135	128	131.5	2	1	2	2	2	2	2	2	2	2	2	1	0	0	1	5	0	0	0	1
105050170201	2	Fourth	174	75	55.3	1	2	1	2	87	81	84	146	133	139.5	2	1	2	2	2	2	3	2	2	2	1	1	0	0	1	2	0	0	1	1
105050200101	2	Richest	176	85	40.9	1	2	1	3	85	87	86	158	136	147	2	2	2	2	2	2	1	2	2	2	1	2	0	1	1	2	0	1	2	2
105050200201	2	Middle	153	53	28.8	1	2	2	2	92	86	89	139	133	136	2	2	2	2	2	1	2	2	2	2	2	2	0	0	1	2	0	1	1	1
105050200202	2	Middle	150	51	28.1	2	2	2	3	86	81	83.5	154	145	149.5	2	2	2	2	3	1	3	2	3	1	2	1	0	1	4	2	0	1	2	2
105050200401	2	Fourth	171	75	45.2	1	1	1	3	80	84	82	128	124	126	2	2	2	2	2	2	2	2	2	3	2	2	0	0	1	2	0	0	2	2
105050210101	2	Poorest	166	62	25.1	1	1	2	3	80	74	77	126	129	127.5	2	1	1	2	3	3	3	3	3	3	2	2	0	0	1	2	0	0	2	2
105050280101	2	Second	162	58	41.2	1	1	1	2	67	79	73	121	117	119	2	2	2	2	2	2	2	2	2	2	2	2	0	0	1	2	0	0	2	2
105050290101	2	Middle	165	62	33	1	1	1	2	81	65	73	118	108	113	2	2	1	2	2	2	3	2	3	2	2	2	0	0	1	2	0	0	3	2
105050310302	2	Middle	152	40	33.1	2	2	2	3	87	86	86.5	122	117	119.5	2	2	2	2	2	2	1	2	2	1	2	1	0	0	1	5	0	1	2	2
105050330102	2	Richest	155	65	36.4	2	2	2	3	82	84	83	123	132	127.5	1	2	2	2	2	2	2	2	2	2	2	2	0	0	4	2	0	0	1	1
105050350101	2	Middle	167	61	57.3	1	2	1	2	75	72	73.5	123	120	121.5	1	1	2	2	1	2	3	3	2	1	2	2	0	0	1	2	0	1	4	3
105050360101	2	Fourth	173	64	59.9	1	2	1	2	93	93	93	131	146	138.5	2	2	2	2	2	2	2	2	1	2	2	2	0	1	1	2	0	1	2	2
105050370101	2	Richest	161	58	32.7	1	2	2	3	66	69	67.5	111	105	108	2	2	2	2	2	2	2	2	2	2	2	2	0	0	1	2	0	0	0	1
105050390401	2	Richest	158	65	44	1	1	2	2	88	98	93	147	144	145.5	1	2	2	2	2	2	1	2	2	1	2	2	1	1	1	2	0	1	4	3
105050400102	2	Richest	160	80	32.2	2	2	2	2	74	81	77.5	129	129	129	1	1	2	2	2	1	3	2	2	1	2	1	0	0	1	2	1	1	3	2
105050420102	2	Richest	151	54	50.3	2	2	2	3	83	91	87	127	125	126	1	2	2	2	2	1	4	2	2	2	2	1	0	0	4	2	0	1	2	2
105050430101	2	Middle	163	57	70	1	2	1	3	89	92	90.5	146	156	151	2	2	2	2	1	2	2	2	1	2	2	2	0	2	1	7	0	1	2	2
105050460101	2	Poorest	159	50	65.2	1	1	2	3	67	71	69	121	128	124.5	2	2	2	2	3	2	3	2	3	3	2	2	0	0	1	5	0	0	1	1
105050650101	2	Fourth	160	62	34.3	1	2	1	3	76	70	73	118	110	114	2	2	2	2	3	3	1	3	3	2	2	1	0	0	1	2	0	1	2	2
105050660101	1	Second	151	71	72.1	2	2	2	2	137	121	129	211	200	205.5	2	2	2	1	3	3	3	3	3	1	2	2	0	3	6	7	1	0	2	2
105050690101	2	Second	162	50	41.4	2	2	1	3	71	72	71.5	103	110	106.5	1	1	1	2	3	1	1	2	3	2	2	2	0	0	1	6	0	1	4	3
105050720202	2	Second	149	46	34.6	2	2	2	3	79	84	81.5	114	122	118	1	2	2	1	3	3	3	3	3	2	2	2	0	0	4	4	0	0	2	2
105050720301	2	Middle	165	56	33.3	1	1	2	3	88	78	83	135	131	133	2	2	1	2	3	3	3	3	3	3	2	2	0	0	1	2	0	0	2	2
105050740102	2	Richest	156	54	51.4	2	2	2	2	85	81	83	118	118	118	2	2	2	2	2	2	1	2	2	3	2	2	0	0	1	2	0	1	1	1
105050780102	2	Middle	151	45	63.3	2	2	2	3	73	73	73	119	121	120	2	2	2	1	3	3	3	3	3	2	2	2	0	0	1	2	0	0	1	1
105060080101	2	Richest	168	55	35.9	1	2	2	3	77	79	78	123	126	124.5	2	1	2	2	2	2	2	2	2	2	1	1	0	0	1	2	0	0	0	1
105060130101	2	Richest	170	82	36.8	1	2	2	3	90	85	87.5	135	127	131	2	2	2	2	2	2	2	2	2	2	2	2	0	0	1	2	0	0	0	1
105060150101	2	Poorest	147	35	77.1	2	2	2	3	96	91	93.5	176	167	171.5	2	1	2	1	3	3	3	3	3	2	2	2	0	2	1	7	0	0	1	1
105060150202	2	Poorest	140	40	37	2	2	2	3	85	97	91	148	144	146	2	1	2	2	2	2	2	2	2	3	2	2	0	1	4	4	0	0	0	1
105060170102	2	Poorest	156	46	30.9	2	2	1	3	92	96	94	163	165	164	2	1	2	2	3	2	2	1	3	1	2	1	0	2	1	2	0	1	3	2
105060180401	2	Poorest	162	56	30.3	1	1	1	2	85	85	85	126	123	124.5	2	2	2	2	2	1	2	2	2	2	2	2	0	0	1	4	0	1	3	2
105060200102	2	Richest	160	48	29.2	2	2	1	3	71	71	71	103	100	101.5	2	1	2	2	2	1	2	2	1	2	1	1	0	0	4	2	0	1	2	2
105060210101	2	Middle	165	60	70.6	1	2	2	2	107	111	109	203	220	211.5	2	2	2	2	2	2	2	2	2	2	2	2	0	3	6	2	0	0	0	1
105060250201	2	Middle	177	60	73	1	2	2	3	72	81	76.5	164	149	156.5	2	2	1	1	2	2	3	2	3	3	2	2	0	2	6	4	0	0	2	2
105060250404	2	Second	160	57	46.7	1	2	2	2	59	51	55	106	103	104.5	2	2	1	2	1	2	1	1	1	2	2	2	0	0	1	1	0	1	2	2
105060260101	2	Poorest	164	47	44.7	1	2	2	3	NA	100	99.5	151	166	158.5	2	1	2	2	1	2	2	2	2	2	1	2	0	2	1	2	0	1	1	1
105060270101	2	Poorest	165	54	51.1	1	2	2	3	102	100	101	129	131	130	2	2	2	2	2	2	2	2	2	1	2	1	0	2	2	2	0	0	1	1
105060270102	2	Poorest	153	58	42.1	2	2	1	3	92	90	91	146	141	143.5	2	1	2	2	2	2	2	1	1	1	2	1	0	1	1	2	0	1	3	2
105060290101	2	Middle	170	58	54.8	1	2	2	2	103	105	104	166	172	169	2	2	1	2	2	1	2	2	2	2	2	2	0	2	2	2	0	1	2	2
105060300101	2	Richest	170	58	28.9	1	2	2	3	76	72	74	121	118	119.5	2	2	2	2	2	2	2	1	4	2	2	2	0	0	1	2	0	1	1	1
105060320102	2	Richest	154	59	30.1	2	2	2	3	89	83	86	135	127	131	2	2	2	2	2	1	2	2	2	3	2	1	0	0	1	2	0	1	1	1
105060350102	2	Richest	157	60	39.6	2	2	2	3	75	75	75	124	120	122	2	2	2	2	2	1	2	2	2	2	2	2	0	0	4	2	0	1	1	1
105060370102	2	Fourth	165	50	43.3	2	2	2	2	95	98	96.5	161	164	162.5	2	2	2	2	1	1	2	2	1	3	2	1	0	2	4	4	0	1	1	1
105060400101	2	Middle	147	45	76	2	2	2	3	76	80	78	121	125	123	2	2	2	2	2	1	2	2	1	2	2	2	0	0	4	7	0	1	1	1
105060400102	2	Middle	170	62	54.1	1	1	2	3	127	132	129.5	215	210	212.5	2	2	1	2	2	2	2	2	2	1	2	2	0	3	1	1	0	0	3	2
105060430101	2	Poorest	170	56	52.5	1	2	2	2	76	70	73	126	105	115.5	2	2	1	2	2	2	1	1	2	2	2	2	0	0	1	2	0	1	2	2
105060460301	2	Poorest	161	55	76.6	1	2	2	3	95	94	94.5	136	130	133	2	1	2	1	3	3	3	3	3	1	2	1	0	1	6	2	0	0	2	2
105060500202	2	NA	146	40	55.3	2	2	2	3	87	87	87	160	156	158	2	1	2	2	2	3	2	3	2	3	2	2	0	2	4	2	0	0	0	1
105060550102	2	Middle	158	59	36	2	2	2	2	83	75	79	123	124	123.5	2	2	2	2	2	2	2	2	2	2	2	2	0	0	1	2	0	0	0	1
105060560102	2	Poorest	155	48	34	1	1	1	3	140	147	143.5	209	201	205	2	2	1	2	3	1	3	2	3	1	2	2	0	3	1	1	0	1	5	3
105060570201	1	Poorest	147	40	70.9	2	2	2	3	89	89	89	145	127	136	2	1	2	2	3	3	3	3	3	2	2	2	0	0	6	7	0	0	0	1
105060570202	1	Poorest	163	53	49.6	2	2	2	2	77	84	80.5	135	134	134.5	2	2	2	2	2	2	2	2	2	2	2	2	0	0	1	7	0	0	0	1
105060590102	2	Middle	148	40	33.4	2	2	2	3	86	82	84	155	144	149.5	2	2	2	2	3	3	1	3	3	1	2	2	0	1	4	2	0	1	2	2
105060600102	2	Poorest	164	63	29	1	2	2	3	NA	92	95.5	160	149	154.5	1	2	1	2	2	3	2	3	2	3	2	2	0	2	1	1	0	0	2	2
105060620101	2	Poorest	154	41	46.3	2	2	2	3	72	68	70	123	106	114.5	2	1	2	2	3	3	3	3	3	3	2	1	0	0	1	5	0	0	0	1
105060640101	2	Richest	163	48	55.7	1	2	2	2	102	103	102.5	151	144	147.5	2	2	2	1	1	1	1	1	1	1	2	2	0	2	6	2	0	1	3	2
105060700101	2	Middle	170	63	40.2	1	1	2	3	NA	97	98	138	131	134.5	2	1	1	2	3	3	3	3	3	3	2	2	0	1	1	2	0	0	2	2
105060700102	2	Middle	147	41	25.8	2	2	2	3	84	86	85	125	135	130	2	2	2	2	3	3	3	3	3	2	2	2	0	0	1	2	0	0	0	1
105060710101	2	Richest	162	62	40.1	1	1	2	2	94	101	97.5	132	141	136.5	1	2	2	2	2	1	1	2	2	2	2	2	0	1	1	2	0	1	3	2
105060710102	2	Richest	165	65	40.3	2	2	2	2	97	100	98.5	145	135	140	2	1	2	2	2	1	2	1	1	1	2	1	0	1	4	2	0	1	2	2
105060840102	1	Second	144	40	35.6	2	2	2	3	82	88	85	130	125	127.5	2	1	2	2	2	1	3	2	2	2	2	1	0	0	1	2	0	1	1	1
105060870102	2	Poorest	147	39	27.2	2	2	2	3	67	69	68	119	114	116.5	2	1	2	2	2	2	2	1	2	3	1	1	0	0	4	2	0	1	1	1
105060880102	2	Middle	151	45	29.9	2	2	1	2	64	67	65.5	111	104	107.5	2	1	2	2	3	1	1	1	3	2	1	2	0	0	5	2	0	1	2	2
105060910101	2	Poorest	161	58	45.9	1	2	2	3	84	85	84.5	148	138	143	2	1	2	2	3	3	3	3	3	2	2	1	0	1	1	2	0	0	0	1
105060910102	2	Poorest	150	53	42	2	2	2	3	67	66	66.5	117	103	110	2	1	2	1	2	1	2	2	2	2	2	2	0	0	1	2	0	1	2	2
105060940102	2	Middle	155	49	25.5	2	2	2	3	75	75	75	119	110	114.5	2	2	2	2	2	2	2	2	2	2	2	2	0	0	4	2	0	0	0	1
106010020101	2	Middle	160	60	41.7	2	2	2	3	77	76	76.5	149	148	148.5	2	2	2	2	2	1	3	2	2	2	2	2	0	1	4	6	0	1	1	1
106010020102	2	Middle	160	53	22	1	2	1	2	91	88	89.5	148	141	144.5	2	2	2	2	2	3	1	3	2	2	2	2	0	1	1	1	0	1	2	2
106010020103	3	Middle	163	63	16.9	2	2	2	3	62	63	62.5	104	106	105	1	2	2	1	2	2	2	2	2	2	1	1	0	0	5	1	0	0	2	2
106010040101	2	Fourth	167	55	51.8	1	2	2	3	85	91	88	145	156	150.5	2	1	2	2	2	1	2	1	2	2	1	2	0	2	1	2	0	1	1	1
106010040102	2	Fourth	157	56	33.2	2	2	2	2	60	65	62.5	101	96	98.5	2	2	2	2	2	2	2	2	2	2	2	2	0	0	1	2	0	0	0	1
106010090101	2	Middle	151	40	67.8	2	2	2	3	94	97	95.5	174	171	172.5	2	1	2	2	4	1	1	2	4	1	2	2	0	2	1	7	0	1	2	2
106010090102	2	Middle	165	55	36.1	1	2	2	2	90	94	92	130	136	133	2	2	2	2	3	1	3	2	3	1	1	2	0	1	1	5	0	1	2	2
106010090103	3	Middle	154	52	20.7	2	2	2	2	76	66	71	123	120	121.5	2	2	2	2	2	2	2	2	2	1	2	2	0	0	5	1	0	0	1	1
106010090104	3	Middle	165	53	16.5	2	2	1	3	78	74	76	122	129	125.5	2	2	2	2	2	3	2	3	2	1	1	2	0	0	5	1	0	0	2	2
106010120201	2	Poorest	152	41	40.7	1	2	2	3	93	89	91	166	154	160	2	2	1	2	1	3	3	3	2	3	1	2	0	2	1	4	0	1	2	2
106010120202	2	Poorest	157	55	34.7	2	2	2	3	82	107	94.5	156	154	155	2	2	2	2	2	2	3	2	4	2	2	2	0	2	4	4	0	0	0	1
106010140101	3	Second	164	52	15.9	2	2	1	3	66	56	61	110	112	111	2	2	2	2	3	3	3	3	3	2	2	1	0	0	5	1	0	0	1	1
106010140201	2	Middle	172	78	46.6	1	2	1	2	76	71	73.5	128	117	122.5	2	2	1	2	3	3	3	1	3	3	2	2	0	0	1	2	0	1	3	2
106010140202	2	Middle	156	60	32.5	2	2	1	3	98	NA	98.5	136	140	138	2	1	2	2	2	2	1	2	1	1	2	1	0	1	4	2	0	1	3	2
106010150101	2	Second	161	54	47.1	2	2	2	3	96	97	96.5	144	135	139.5	2	2	2	2	2	3	2	3	2	2	2	1	0	1	1	5	0	0	0	1
106010150102	2	Second	174	69	23.4	1	2	1	2	84	85	84.5	152	148	150	2	2	1	2	2	2	2	2	2	1	2	2	0	1	1	2	0	0	3	2
106010150104	3	Second	158	45	16	2	2	1	3	62	71	66.5	104	104	104	2	2	2	2	2	2	2	2	2	2	2	2	0	0	5	1	0	0	1	1
106010160101	2	Fourth	162	58	27.6	1	2	2	3	87	96	91.5	132	139	135.5	2	1	1	2	3	1	1	2	3	3	1	1	0	1	1	4	0	1	2	2
106010220101	2	Second	162	45	54.8	2	2	2	3	92	72	82	139	139	139	2	1	1	2	2	2	2	2	2	2	2	2	0	0	1	5	0	0	1	1
106010220102	3	Second	160	47	25.2	2	2	2	3	64	69	66.5	107	104	105.5	2	2	2	2	2	2	2	2	2	2	1	2	0	0	5	1	0	0	0	1
106010220103	2	Second	159	54	23.1	1	2	1	2	82	78	80	149	152	150.5	2	2	1	2	2	3	2	3	2	1	2	2	0	2	2	1	0	0	3	2
106010220104	3	Second	161	59	23.2	1	2	2	3	69	65	67	122	111	116.5	1	2	2	2	1	2	2	3	4	2	2	2	0	0	5	1	0	1	2	2
106010230101	2	Richest	175	56	45	1	2	2	3	72	72	72	123	119	121	2	2	2	2	2	2	2	2	2	2	2	2	0	0	1	2	0	0	0	1
106010230102	2	Richest	156	52	38	2	2	2	3	65	86	75.5	124	115	119.5	2	2	2	2	2	2	2	2	2	2	2	2	0	0	4	2	0	0	0	1
106010240101	2	Middle	165	75	25.1	1	2	2	3	79	81	80	124	130	127	2	2	2	2	3	2	2	2	3	2	2	2	0	0	1	4	0	0	0	1
106010240102	2	Middle	150	60	26.5	2	2	1	3	68	73	70.5	111	109	110	1	2	2	2	2	2	2	2	2	2	2	2	0	0	1	4	0	0	2	2
106010240301	2	Middle	165	60	27.1	1	1	2	2	97	91	94	141	137	139	2	2	2	2	2	1	2	2	2	2	1	2	0	1	1	2	0	1	2	2
106010240302	2	Middle	155	60	21.8	2	2	2	3	82	79	80.5	114	111	112.5	2	1	2	2	2	2	1	2	4	2	2	2	0	0	2	2	0	1	1	1
106010290102	2	Richest	160	65	40.9	2	2	1	3	89	62	75.5	125	121	123	1	1	2	2	1	2	2	2	2	2	1	2	0	0	4	2	0	1	3	2
106010290103	3	Richest	160	43	16.4	2	2	2	3	57	55	56	106	98	102	1	2	2	1	2	2	2	2	2	2	2	2	0	0	5	1	0	0	2	2
106010330101	2	Middle	165	55	46.7	1	2	2	3	107	102	104.5	158	135	146.5	2	1	2	2	1	1	3	2	3	3	2	1	0	2	1	4	0	1	1	1
106010330102	2	Middle	152	54	50.5	2	2	2	3	105	107	106	178	158	168	1	1	2	2	2	1	2	2	2	1	2	1	1	2	1	4	0	1	3	2
106010340201	2	Second	164	67	38.4	1	2	2	3	83	71	77	138	134	136	1	2	1	2	2	2	2	2	2	2	2	2	0	0	1	6	0	0	2	2
106010380101	2	Second	162	64	59.8	1	2	2	3	90	96	93	151	149	150	2	2	2	2	2	2	3	3	2	2	2	2	0	1	1	6	0	0	0	1
106010390102	2	NA	160	45	25.6	2	2	2	3	73	70	71.5	113	108	110.5	2	2	2	2	2	1	2	2	2	2	2	1	0	0	4	2	0	1	1	1
106010390108	2	NA	162	55	23.1	1	2	2	3	64	68	66	111	107	109	2	2	2	2	3	3	3	3	3	3	1	1	0	0	1	1	0	0	0	1
106010420101	2	Second	170	54	22.3	1	1	1	3	60	59	59.5	116	112	114	2	2	1	2	2	2	1	1	2	2	2	2	0	0	1	4	0	1	4	3
106010460101	2	Middle	159	69	44.8	1	2	2	2	76	71	73.5	115	111	113	2	2	2	2	2	2	2	2	2	2	2	2	0	0	1	2	0	0	0	1
106010460102	2	Middle	157	47	41.8	2	2	2	3	93	67	80	161	148	154.5	2	1	2	1	4	1	1	2	4	1	2	2	1	2	1	2	0	1	3	2
106010460103	3	Middle	152	47	19.4	2	2	1	3	66	59	62.5	88	95	91.5	2	1	2	2	2	1	1	2	2	2	1	2	0	0	5	1	0	1	2	2
106010470101	2	Second	148	59	64	2	2	2	3	97	105	101	157	172	164.5	2	2	2	2	2	1	1	2	1	1	2	2	0	2	1	5	0	1	2	2
106010470201	3	Second	160	53	24.4	1	2	2	3	81	81	81	128	103	115.5	2	2	2	2	2	1	1	2	2	2	2	2	0	0	5	1	0	1	1	1
106010470302	2	Middle	157	60	52.2	2	2	2	2	103	97	100	148	157	152.5	2	1	2	2	2	1	1	2	1	1	2	1	1	2	4	2	0	1	2	2
106010470401	2	Middle	161	55	35.6	1	1	2	3	87	79	83	126	122	124	2	1	2	1	2	1	1	2	2	1	2	2	0	0	1	2	0	1	4	3
106010470402	2	Middle	158	60	29.4	2	2	1	2	67	69	68	107	102	104.5	1	2	2	2	2	1	1	2	2	2	2	1	0	0	4	2	0	1	3	2
106010480101	2	Second	157	50	26.4	1	1	2	3	70	72	71	123	119	121	2	1	1	2	2	1	1	2	2	2	2	2	0	0	1	2	0	1	3	2
106010480102	2	Second	162	53	24.5	2	2	1	3	66	67	66.5	NA	108	103.5	1	2	2	2	2	2	2	2	2	2	2	1	0	0	1	2	0	0	2	2
106010490102	2	Fourth	150	60	30.4	2	2	2	2	94	85	89.5	135	112	123.5	1	1	2	2	3	1	3	2	3	2	2	1	0	0	1	2	0	1	2	2
106010500102	2	Middle	150	48	39.1	2	2	2	3	86	92	89	129	138	133.5	2	2	2	2	2	2	2	2	2	2	2	2	0	0	4	2	0	0	0	1
106010500301	3	Second	167	49	23.4	1	2	1	2	66	71	68.5	108	116	112	2	2	2	2	2	2	1	1	2	3	2	2	0	0	5	1	0	1	2	2
106010500302	3	Second	165	43	20.5	1	2	2	3	62	57	59.5	101	104	102.5	2	2	2	1	2	2	2	1	2	3	1	2	0	0	5	1	0	1	2	2
106010520101	2	Poorest	167	45	67.5	1	2	2	3	113	113	113	184	181	182.5	2	2	2	1	1	1	1	2	2	2	2	2	0	3	6	5	0	1	2	2
106010570101	2	Fourth	178	60	32.1	1	1	1	3	75	73	74	122	112	117	2	1	1	2	2	2	2	1	2	2	2	2	0	0	1	2	0	1	4	3
106010570102	2	Fourth	154	54	28.4	2	2	1	2	78	77	77.5	128	135	131.5	2	2	1	2	1	2	2	2	2	2	2	1	0	0	1	2	0	1	3	2
106010580103	2	Second	159	45	74.2	2	2	2	3	81	85	83	136	131	133.5	2	2	2	2	2	2	3	2	2	2	2	2	0	0	6	7	0	0	0	1
106010590101	2	Middle	157	67	52.9	2	2	2	3	69	70	69.5	125	123	124	1	2	2	2	2	2	2	2	2	2	2	2	0	0	1	5	0	0	1	1
106010600201	2	Second	158	48	24.8	2	2	1	3	68	65	66.5	107	102	104.5	2	1	2	1	2	2	2	2	4	2	2	2	0	0	1	1	0	0	2	2
106010610101	2	Second	165	55	43	1	1	1	3	80	78	79	118	124	121	2	1	2	2	2	2	2	2	2	3	2	2	0	0	1	4	0	0	2	2
106010610102	2	Second	163	58	32.2	2	2	2	2	72	72	72	116	115	115.5	2	2	2	2	2	1	2	1	2	1	2	2	0	0	4	4	0	1	2	2
106010640101	2	Poorest	158	50	21.6	1	2	1	3	72	67	69.5	106	117	111.5	2	2	1	2	2	1	1	2	2	1	2	2	0	0	1	4	0	1	4	3
106010640102	2	Poorest	145	50	19.5	2	2	2	3	66	63	64.5	106	101	103.5	2	1	2	2	3	3	3	3	3	2	1	1	0	0	4	4	0	0	0	1
106010660101	2	Poorest	150	44	28.5	2	2	1	2	70	75	72.5	108	117	112.5	2	1	2	2	2	3	3	3	1	2	2	2	0	0	4	6	0	1	2	2
106010660301	2	Fourth	167	65	33.8	1	2	2	2	81	88	84.5	125	127	126	2	2	2	2	2	2	2	2	1	2	2	2	0	0	1	4	0	1	1	1
106010660302	2	Fourth	153	60	26.9	2	2	2	2	91	85	88	136	129	132.5	2	2	2	1	2	2	2	2	2	2	2	1	0	0	1	4	0	0	1	1
106010680104	3	Richest	177	57	18.8	1	2	2	3	77	84	80.5	126	125	125.5	2	2	1	2	3	1	2	2	3	2	2	2	0	0	5	1	0	1	2	2
106010690101	2	Fourth	152	38	37.2	1	2	2	2	81	95	88	115	145	130	2	2	2	2	2	2	2	2	2	1	2	1	0	0	2	4	0	0	1	1
106010690102	2	Fourth	160	75	37.5	2	2	1	2	85	89	87	112	138	125	1	1	2	1	4	2	2	2	1	1	2	2	0	0	4	4	0	1	5	3
106010710101	2	Second	166	62	36.4	1	2	2	2	70	61	65.5	119	110	114.5	2	2	2	2	2	2	2	2	2	2	2	1	0	0	1	4	0	0	0	1
106010710203	2	Fourth	149	50	17.7	2	2	2	3	74	69	71.5	127	118	122.5	2	2	2	2	2	1	2	2	2	1	2	2	0	0	6	1	0	1	2	2
106010720101	2	Poorest	160	65	19.7	1	2	2	3	74	69	71.5	139	124	131.5	1	1	1	1	3	3	3	3	3	3	2	2	0	0	1	1	0	0	3	2
106010730201	2	Poorest	169	63	37.8	1	2	1	3	78	80	79	124	121	122.5	2	1	2	2	2	2	2	2	2	3	2	2	0	0	1	2	0	0	1	1
106010730202	2	Poorest	152	50	31.9	2	2	1	2	75	71	73	114	102	108	2	1	2	2	2	3	2	3	2	3	2	1	0	0	1	2	0	0	1	1
106010750103	3	Second	162	45	17.9	2	2	1	3	76	73	74.5	112	111	111.5	2	1	2	2	4	1	3	2	4	2	2	2	0	0	5	1	0	1	2	2
106010750108	2	Second	153	43	78.7	2	2	2	2	63	67	65	118	122	120	2	2	2	1	3	3	3	2	3	2	2	2	0	0	6	7	0	0	1	1
106010760101	2	Fourth	165	49	72.3	1	2	1	3	79	76	77.5	131	143	137	2	1	2	1	2	2	1	2	1	1	2	2	0	0	6	7	0	1	4	3
106010780101	2	Middle	155	42	51.4	1	2	1	2	60	64	62	113	100	106.5	2	2	2	2	1	2	2	2	2	2	1	2	0	0	1	2	0	1	2	2
106010780102	2	Middle	155	50	52.9	2	2	1	3	85	86	85.5	162	159	160.5	2	1	2	2	3	2	1	1	3	1	1	1	0	2	1	2	0	1	3	2
106010780104	3	Middle	145	40	16	2	2	1	2	73	78	75.5	120	125	122.5	2	2	2	2	2	1	2	2	2	2	2	2	0	0	5	1	0	1	2	2
106010790202	3	Fourth	160	47	20.4	2	2	2	2	75	71	73	116	121	118.5	2	2	2	1	2	1	2	2	2	2	2	2	0	0	5	1	0	1	2	2
106010790203	3	Fourth	147	42	17	2	2	2	2	71	75	73	120	119	119.5	2	1	2	2	2	2	2	2	2	2	2	2	0	0	5	1	0	0	0	1
106010830101	3	Second	145	40	20.8	1	2	2	3	69	79	74	112	112	112	2	2	2	2	2	2	1	2	2	3	1	2	0	0	5	1	0	1	1	1
106010840102	2	Fourth	152	45	26.4	2	2	2	2	65	70	67.5	112	112	112	2	1	2	2	1	1	2	2	1	1	2	1	0	0	4	4	0	1	2	2
106010860101	2	Second	175	69	27.5	1	2	2	3	90	73	81.5	135	127	131	2	2	2	2	2	2	2	2	2	3	1	1	0	0	1	2	0	0	0	1
106010860102	2	Second	163	59	21.8	2	2	1	3	83	90	86.5	130	139	134.5	2	2	2	2	4	3	1	3	4	1	2	1	0	0	4	2	0	1	3	2
106010860202	2	Fourth	154	46	45.3	2	2	1	3	73	75	74	134	114	124	2	1	2	2	2	2	2	2	2	1	2	2	0	0	1	2	0	0	2	2
106010890101	2	Middle	162	47	60.4	1	2	2	3	126	127	126.5	200	204	202	2	1	2	1	2	2	2	2	2	2	2	2	0	3	1	2	0	0	1	1
106010890102	2	Middle	153	50	54.6	2	2	2	2	67	94	80.5	133	121	127	2	2	2	2	2	2	2	2	2	2	1	2	0	0	1	2	0	0	0	1
106010890103	2	Middle	156	53	31.2	2	2	1	2	80	84	82	136	120	128	2	2	2	2	2	1	2	2	2	2	2	2	0	0	1	1	0	1	2	2
106010890104	3	Middle	154	49	25.3	2	2	2	2	89	72	80.5	128	127	127.5	2	2	2	1	2	2	2	1	2	2	1	2	0	0	5	2	0	1	2	2
106010890105	3	Middle	157	48	18.8	2	2	2	3	82	66	74	129	114	121.5	2	2	2	2	1	2	2	1	2	2	2	2	0	0	5	1	0	1	1	1
106010910101	2	Richest	169	79	31	1	2	1	2	71	73	72	121	118	119.5	1	2	2	1	2	2	2	2	2	2	2	2	0	0	1	2	0	0	3	2
106010910102	2	Richest	155	56	27.9	2	2	2	2	56	63	59.5	88	102	95	2	2	2	1	2	2	2	2	2	2	1	2	0	0	1	2	0	0	1	1
106010910104	2	Richest	165	60	59.9	1	2	1	2	104	92	98	209	196	202.5	2	2	2	1	2	2	2	1	2	1	1	2	0	3	4	5	0	1	4	3
106010910201	2	Richest	170	76	42.7	1	2	1	3	85	84	84.5	128	138	133	1	2	2	2	2	2	2	2	2	2	2	2	0	0	1	2	0	0	2	2
106010910202	2	Richest	155	58	38.7	2	2	2	2	71	77	74	108	112	110	2	2	2	1	2	1	3	2	2	2	2	2	0	0	4	2	0	1	2	2
106020010101	2	Poorest	165	60	63.8	2	2	2	2	81	73	77	118	116	117	2	2	2	2	2	2	2	2	2	2	2	2	0	0	1	5	0	0	0	1
106020010102	3	Poorest	173	59	20.5	1	2	1	2	72	79	75.5	126	124	125	1	2	2	2	2	2	3	2	2	2	2	2	0	0	5	1	0	0	2	2
106020010103	3	Poorest	156	45	16.4	2	2	2	2	66	75	70.5	112	122	117	1	2	2	2	4	2	2	2	2	2	2	2	0	0	5	1	0	0	1	1
106020020101	2	Middle	159	43	34.1	1	2	2	3	85	84	84.5	129	124	126.5	2	2	2	2	2	1	3	2	4	2	2	2	0	0	1	5	0	1	1	1
106020030102	2	Second	164	60	40.9	2	2	2	3	86	89	87.5	119	140	129.5	2	2	2	2	2	2	3	2	1	2	2	1	0	0	4	2	0	1	1	1
106020030103	3	Second	173	64	19.2	1	2	2	3	76	76	76	142	139	140.5	1	2	2	2	2	1	2	2	4	2	2	2	0	1	5	1	0	1	2	2
106020070101	2	Richest	168	51	53.8	1	1	2	3	83	78	80.5	132	122	127	2	1	1	2	2	2	3	2	2	1	2	2	0	0	6	2	0	0	3	2
106020070102	2	Richest	160	50	50.9	2	2	2	3	86	83	84.5	136	120	128	2	1	2	2	3	2	3	2	3	2	2	2	0	0	1	2	0	0	0	1
106020070104	3	Richest	157	45	23.9	1	2	2	3	84	78	81	123	123	123	2	2	1	2	2	2	2	2	4	2	2	2	0	0	5	1	0	0	1	1
106020090103	3	Richest	152	39	16.6	2	2	1	2	69	65	67	110	108	109	2	2	2	1	1	1	1	2	2	2	2	2	0	0	5	1	0	1	3	2
106020100101	2	Second	162	50	51.7	1	2	1	2	78	83	80.5	130	131	130.5	2	2	2	2	2	1	2	2	4	2	2	2	0	0	1	2	0	1	2	2
106020100102	2	Second	152	40	40.8	2	2	2	2	61	57	59	113	98	105.5	2	2	2	2	4	1	1	2	2	2	2	1	0	0	4	2	0	1	1	1
106020100104	3	Second	170	50	18.7	1	2	2	2	68	70	69	137	124	130.5	2	1	2	2	2	2	2	2	4	2	2	1	0	0	5	1	0	0	0	1
106020100105	3	Second	157	43	16	1	2	2	2	67	65	66	121	112	116.5	1	2	2	2	2	2	2	2	4	2	2	2	0	0	5	1	0	0	1	1
106020100201	2	Poorest	160	57	53.9	1	2	2	3	84	74	79	125	119	122	2	2	2	2	2	2	2	2	3	2	2	2	0	0	1	2	0	0	0	1
106020100203	2	Poorest	148	54	17.4	2	2	2	3	65	62	63.5	106	98	102	2	2	2	2	2	2	2	2	2	2	2	2	0	0	2	2	0	0	0	1
106020110101	2	Fourth	153	47	50.4	1	2	2	3	97	97	97	142	138	140	2	2	2	2	2	1	2	2	4	1	2	2	0	1	1	2	0	1	2	2
106020110104	3	Fourth	145	40	17.5	1	2	2	3	79	85	82	135	140	137.5	2	2	1	2	1	2	2	2	2	3	2	2	0	0	5	1	0	1	2	2
106020120101	2	Second	164	59	53.2	1	2	2	3	77	90	83.5	127	136	131.5	2	1	2	2	2	2	2	2	2	2	2	2	0	0	1	2	0	0	0	1
106020130601	2	Second	165	48	25	1	2	1	3	83	83	83	130	121	125.5	2	2	2	2	2	2	2	2	2	2	2	1	0	0	1	1	0	0	1	1
106020130602	3	Second	174	62	22.5	1	2	1	3	86	71	78.5	132	126	129	2	2	2	2	2	2	2	2	4	2	2	2	0	0	5	1	0	0	1	1
106020150101	2	Second	165	65	32.5	1	2	2	2	79	85	82	113	123	118	2	1	2	2	2	2	3	2	3	2	2	2	0	0	1	2	0	0	0	1
106020150102	2	Second	150	46	32.3	2	2	2	2	92	89	90.5	128	124	126	2	2	2	2	2	1	3	2	2	1	2	1	0	1	4	2	0	1	2	2
106020170101	2	Fourth	165	63	50.8	1	1	2	3	101	95	98	149	146	147.5	1	2	1	2	2	1	2	2	4	1	2	2	0	1	1	2	0	1	5	3
106020170102	2	Fourth	154	48	42.3	2	2	2	3	92	93	92.5	136	138	137	2	2	2	2	2	2	2	1	2	2	2	2	0	1	4	2	0	1	1	1
106020170103	3	Fourth	160	47	19.4	1	2	2	2	72	66	69	120	117	118.5	2	2	1	2	2	1	3	2	4	2	2	2	0	0	5	1	0	1	2	2
106020180201	2	Second	160	54	38.4	1	1	1	2	85	92	88.5	118	117	117.5	2	2	1	2	3	2	2	2	3	2	2	2	0	0	1	4	0	0	3	2
106020180202	2	Second	152	52	36.9	2	2	2	3	86	87	86.5	131	137	134	1	2	2	2	4	2	2	2	2	2	2	2	0	0	2	4	0	0	1	1
106020180301	2	Second	157	51	27.9	1	2	2	3	76	71	73.5	124	105	114.5	2	2	2	2	2	3	2	3	4	2	2	2	0	0	1	4	0	0	0	1
106020180302	2	Second	152	42	18.1	2	2	2	3	58	64	61	111	112	111.5	2	2	2	1	2	1	2	2	2	3	2	1	0	0	4	4	0	1	2	2
106020190201	2	Second	162	64	32.2	1	2	2	3	73	73	73	115	123	119	2	1	2	2	2	2	2	2	2	2	2	2	0	0	1	2	0	0	0	1
106020210101	2	Second	172	65	27.9	1	2	1	3	69	63	66	103	104	103.5	2	2	2	2	2	1	2	2	2	2	2	1	0	0	1	4	0	1	2	2
106020210102	3	Second	150	55	20.4	2	2	1	3	68	65	66.5	115	109	112	2	1	2	2	2	1	3	2	1	2	2	1	0	0	5	4	0	1	2	2
106020280101	2	Second	156	52	26	1	2	2	3	79	77	78	137	120	128.5	2	2	1	2	2	2	2	2	2	3	2	2	0	0	1	4	0	0	1	1
106020280102	2	Second	157	42	19.4	2	2	2	3	79	85	82	127	126	126.5	1	2	2	2	2	2	2	3	2	2	2	2	0	0	1	4	0	0	1	1
106020290101	3	Fourth	163	50	19.7	1	2	2	3	83	75	79	130	117	123.5	2	1	2	2	2	1	1	2	2	2	2	2	0	0	5	1	0	1	1	1
106020290102	3	Fourth	165	53	17	1	2	1	2	70	71	70.5	131	125	128	1	2	2	2	2	2	2	2	2	3	2	2	0	0	5	1	0	0	2	2
106020320101	2	Poorest	170	62	30.4	1	2	2	1	96	92	94	137	129	133	1	2	2	2	3	3	3	3	3	2	2	2	0	1	1	4	0	0	1	1
106020330101	2	Second	158	60	41.8	2	2	1	3	129	124	126.5	215	201	208	2	2	2	1	2	1	3	2	1	1	2	2	0	3	1	6	0	1	4	3
106020330102	3	Second	148	45	16.3	2	2	1	3	86	78	82	129	136	132.5	1	2	2	2	4	1	2	2	2	2	2	2	0	0	5	1	0	1	3	2
106020350101	2	Second	175	60	65.3	1	2	2	3	96	97	96.5	120	130	125	2	2	2	1	2	1	3	2	2	1	2	2	0	1	6	2	0	1	3	2
106020370101	2	Richest	166	53	51.1	1	1	2	3	88	85	86.5	132	128	130	2	2	1	2	3	2	2	2	3	2	2	2	0	0	1	2	0	0	2	2
106020370102	2	Richest	149	60	50.2	2	2	2	3	97	91	94	146	142	144	2	2	2	2	4	2	2	2	1	1	2	2	0	1	1	2	0	1	2	2
106020370105	3	Richest	163	45	22.4	1	2	2	2	74	72	73	118	125	121.5	2	2	2	2	2	2	2	2	2	2	2	2	0	0	5	1	0	0	0	1
106020410102	2	Richest	170	66	39.5	2	2	1	3	90	97	93.5	135	123	129	2	2	2	2	2	2	3	2	2	2	2	1	0	1	4	2	0	0	1	1
106020410103	3	Richest	170	51	21.3	1	2	1	2	73	77	75	120	121	120.5	2	1	2	2	2	2	2	2	2	2	2	2	0	0	5	1	0	0	1	1
106020410104	3	Richest	165	65	17.9	1	2	2	3	68	72	70	137	125	131	2	2	1	2	3	2	2	2	3	2	2	1	0	0	5	1	0	0	1	1
106020430101	2	Second	158	48	22.5	1	1	2	3	70	67	68.5	120	122	121	2	2	1	2	2	2	2	2	4	2	2	2	0	0	1	2	0	0	2	2
106020430102	2	Second	163	48	21	2	2	2	3	72	71	71.5	106	112	109	1	2	2	2	4	2	2	1	2	2	2	2	0	0	4	2	0	1	2	2
106020430201	2	Second	152	60	23	2	2	1	2	75	72	73.5	123	114	118.5	1	2	2	2	2	1	1	2	2	2	2	2	0	0	1	5	0	1	3	2
106020440101	2	Second	170	66	57	2	2	1	2	121	125	123	168	177	172.5	1	2	2	2	4	1	2	2	2	2	2	2	0	3	4	7	0	1	3	2
106020440201	2	Second	175	80	28.6	1	2	2	3	95	89	92	124	113	118.5	1	2	1	2	2	2	2	2	4	2	2	2	0	1	1	6	0	0	2	2
106020440203	2	Second	160	69	24.3	2	2	2	2	74	79	76.5	129	131	130	2	1	2	2	2	2	1	2	4	2	2	2	0	0	1	2	0	1	1	1
106020450101	2	Richest	168	54	33.1	1	1	2	3	94	93	93.5	158	138	148	2	2	2	2	2	2	1	1	2	2	2	2	0	1	1	2	0	1	2	2
106020460102	2	Second	156	49	23.3	2	2	1	2	72	75	73.5	121	112	116.5	2	1	2	1	4	1	3	2	2	2	2	2	0	0	4	2	0	1	3	2
106020470101	2	Second	170	46	54.8	2	2	2	3	86	74	80	143	124	133.5	2	1	2	1	4	1	3	2	1	1	2	2	0	0	1	5	0	1	3	2
106020480101	2	Fourth	195	95	42.3	1	1	1	3	100	105	102.5	147	169	158	1	2	2	2	1	1	1	2	1	1	2	2	0	2	1	2	0	1	5	3
106020480103	3	Fourth	179	63	16.5	1	2	2	3	62	65	63.5	108	109	108.5	1	2	2	2	2	2	1	1	4	2	2	2	0	0	5	1	0	1	2	2
106020500101	2	Second	160	50	48.6	2	2	2	2	88	95	91.5	153	140	146.5	2	2	2	2	2	1	2	2	2	2	2	2	0	1	1	5	0	1	1	1
106020510101	2	Poorest	157	48	36.4	2	2	2	3	87	90	88.5	141	140	140.5	2	1	2	2	2	1	1	2	2	2	2	2	0	1	1	7	0	1	1	1
106020530201	2	Poorest	152	42	74.8	2	2	2	2	94	88	91	155	149	152	2	2	2	1	2	2	3	2	2	1	2	1	0	2	4	7	0	0	2	2
106020530202	2	Poorest	160	52	38.7	1	1	2	3	89	89	89	124	121	122.5	2	1	2	2	2	1	2	2	2	3	2	2	0	0	1	1	0	1	2	2
106020540101	2	Poorest	165	54	51	1	2	2	3	84	83	83.5	131	138	134.5	2	1	2	2	2	2	2	2	2	2	2	2	0	0	2	4	0	0	0	1
106020540102	2	Poorest	152	40	44.7	2	1	2	3	89	88	88.5	123	121	122	2	2	2	2	4	2	3	2	3	1	1	2	0	0	1	4	0	0	2	2
106020570101	2	Middle	161	61	27.1	1	2	2	3	72	75	73.5	133	140	136.5	1	2	2	2	2	2	2	2	2	2	2	2	0	0	1	4	0	0	1	1
106020570102	2	Middle	157	54	18.2	2	2	2	3	67	68	67.5	119	122	120.5	1	2	2	2	2	2	2	2	2	2	2	2	0	0	4	4	0	0	1	1
106020600101	2	Richest	167	58	32.6	1	2	2	3	86	85	85.5	127	131	129	2	2	2	2	2	2	3	2	2	3	2	2	0	0	1	2	0	0	0	1
106020600102	2	Richest	158	54	31.5	2	2	2	2	97	91	94	139	133	136	2	2	2	2	1	1	1	2	1	2	2	2	0	1	1	2	0	1	1	1
106020610101	2	Poorest	176	60	28.4	1	2	2	3	82	84	83	123	126	124.5	2	2	1	2	2	2	1	2	2	2	2	2	0	0	1	4	0	1	2	2
106020610102	2	Poorest	155	56	28.7	2	2	2	2	76	52	64	117	115	116	2	2	2	2	4	2	2	2	2	2	1	2	0	0	4	4	0	0	0	1
106020620102	2	Second	147	61	25.6	2	2	2	3	95	86	90.5	138	131	134.5	1	1	2	1	4	2	2	2	1	2	2	1	0	1	4	4	0	1	3	2
106020620201	2	Poorest	170	59	51.3	1	1	2	3	100	97	98.5	147	153	150	2	2	1	2	2	2	3	2	1	1	2	2	0	1	1	4	0	1	4	3
106020620202	2	Poorest	157	56	57.1	2	1	1	3	82	80	81	106	106	106	2	1	2	2	2	1	3	1	1	2	2	2	0	0	4	4	0	1	3	2
106020630102	2	Poorest	160	55	29.2	2	2	2	3	74	63	68.5	121	116	118.5	2	1	1	2	2	2	3	2	2	2	2	1	0	0	1	4	0	0	1	1
106020640201	2	Poorest	173	65	22.2	1	1	2	3	64	63	63.5	112	106	109	2	2	1	2	2	2	2	2	4	2	2	2	0	0	1	4	0	0	2	2
106020650101	2	Fourth	172	NA	37.5	1	2	2	3	73	72	72.5	123	130	126.5	2	2	2	2	3	3	3	3	3	2	2	2	0	0	1	4	NA	0	0	1
106020650102	2	Fourth	162	65	27.2	2	2	2	2	62	69	65.5	100	106	103	2	1	2	2	2	3	1	2	2	3	2	2	0	0	1	4	0	1	1	1
106020650103	3	Fourth	195	60	18.5	1	2	2	3	77	76	76.5	114	129	121.5	1	2	2	2	2	2	3	2	2	2	2	2	0	0	5	1	0	0	1	1
106020660101	2	Poorest	152	56	82.8	2	2	2	2	81	84	82.5	196	188	192	2	1	2	1	3	3	3	3	3	1	2	2	0	3	6	7	0	0	2	2
106020660103	2	Poorest	159	73	44.8	2	2	1	3	119	111	115	219	212	215.5	2	1	2	1	2	1	1	1	2	2	1	2	0	3	1	5	0	1	3	2
106020660104	3	Poorest	164	59	20.5	1	2	1	3	74	69	71.5	136	122	129	1	2	2	2	2	1	1	2	2	2	2	2	0	0	5	1	0	1	3	2
106020660105	3	Poorest	150	38	16.8	2	2	2	3	72	79	75.5	121	119	120	1	2	2	2	2	1	1	2	2	3	2	2	0	0	5	1	0	1	2	2
106020660106	3	Poorest	154	45	16.8	2	2	1	3	78	69	73.5	137	129	133	2	2	2	1	3	3	3	3	3	3	2	2	0	0	5	1	0	0	2	2
106020670101	2	Richest	173	57	37.3	1	2	2	3	70	72	71	113	112	112.5	2	2	2	2	2	1	2	2	2	2	1	2	0	0	1	2	0	1	1	1
106020670102	2	Richest	145	57	34.9	2	2	1	3	88	83	85.5	135	124	129.5	2	2	2	2	2	2	3	2	2	1	2	1	0	0	1	2	0	0	2	2
106020680101	2	Second	165	54	25.9	1	2	2	3	87	86	86.5	147	131	139	2	2	2	1	2	2	2	2	2	3	2	2	0	0	1	1	0	0	1	1
106020700101	2	Second	152	40	56.5	2	2	2	2	60	70	65	136	134	135	1	2	2	2	2	3	3	3	2	2	2	1	0	0	6	7	0	0	1	1
106020700102	2	Second	145	45	33.3	2	2	1	3	81	81	81	121	118	119.5	2	1	2	2	4	2	2	2	4	1	1	1	0	0	1	5	0	0	2	2
106020730101	2	Middle	158	54	27.1	1	1	2	3	60	74	67	113	125	119	2	2	1	2	2	2	3	2	2	3	2	1	0	0	1	2	0	0	2	2
106020730102	2	Middle	143	45	25	2	2	1	2	90	83	86.5	134	124	129	1	1	2	2	2	2	2	2	1	2	2	1	0	0	4	2	0	1	3	2
106020740101	2	Fourth	125	35	78.4	2	2	2	3	84	80	82	132	95	113.5	2	1	2	2	3	3	3	3	3	2	2	1	0	0	4	7	0	0	0	1
106020740102	2	Fourth	149	44	21.1	2	2	2	2	81	81	81	123	114	118.5	1	2	2	1	2	2	3	2	2	2	2	1	0	0	1	2	0	0	2	2
106020740103	2	Fourth	153	49	21.1	2	2	2	3	76	78	77	124	124	124	2	1	2	2	2	2	2	2	2	2	2	1	0	0	5	1	0	0	0	1
106020740104	2	Fourth	163	54	20.8	1	2	2	2	74	73	73.5	126	116	121	1	1	2	2	2	1	2	2	2	2	1	1	0	0	1	2	0	1	2	2
106020740105	3	Fourth	165	53	20.5	1	2	2	3	78	76	77	126	124	125	2	2	2	2	3	2	2	2	3	3	2	2	0	0	5	1	0	0	0	1
106020740106	3	Fourth	150	47	18	1	2	2	2	74	70	72	112	115	113.5	1	2	2	2	3	2	3	2	4	2	2	2	0	0	5	1	0	0	1	1
106020760102	2	Middle	154	49	28.5	2	2	2	3	74	68	71	109	109	109	2	2	2	2	4	3	2	2	2	1	2	2	0	0	4	4	0	0	1	1
106020760201	2	Fourth	155	52	52.7	2	2	2	3	74	78	76	135	145	140	2	1	2	2	1	3	3	3	1	2	2	1	0	1	1	5	0	1	1	1
106020760202	3	Fourth	160	50	19.9	2	2	2	3	67	74	70.5	124	130	127	2	2	2	2	4	2	2	2	4	2	2	2	0	0	5	1	0	0	0	1
106020770101	2	Richest	165	53	62.2	1	2	1	2	84	85	84.5	120	117	118.5	2	1	1	2	2	2	2	2	2	2	2	2	0	0	6	2	0	0	2	2
106020770102	2	Richest	154	65	57.8	2	2	2	2	113	114	113.5	228	218	223	2	1	2	1	2	2	1	1	2	1	2	1	1	3	1	2	0	1	3	2
106020770103	2	Richest	174	63	29.5	1	2	2	3	65	67	66	101	100	100.5	1	1	1	2	2	1	2	2	2	2	2	2	0	0	1	1	0	1	3	2
106020770104	3	Richest	148	44	25.6	2	2	1	3	62	74	68	88	110	NA	2	2	2	2	2	2	2	1	1	3	1	2	0	0	5	1	0	1	2	2
106020780101	2	Richest	163	58	30.5	1	2	2	2	59	57	58	117	109	113	1	2	2	2	2	1	2	2	2	2	2	2	0	0	1	2	0	1	2	2
106020780102	2	Richest	161	107	21.9	2	2	2	1	88	86	87	133	133	133	1	2	2	1	2	1	1	1	2	1	2	2	0	0	1	2	1	1	4	3
106020780105	3	Richest	158	47	16.6	1	2	2	3	87	79	83	134	124	129	1	2	2	2	3	3	3	3	3	3	1	2	0	0	5	1	0	0	1	1
106020780107	2	Richest	162	59	28.7	2	2	2	2	98	97	97.5	159	160	159.5	1	2	2	2	2	1	2	2	2	1	2	2	0	2	1	5	0	1	3	2
106020820101	2	Richest	174	58	37.8	1	1	2	2	69	72	70.5	106	104	105	2	2	1	2	2	2	3	1	1	2	2	2	0	0	1	2	0	1	3	2
106020820103	3	Richest	163	45	16.1	1	2	2	3	63	59	61	123	119	121	2	1	2	2	4	2	2	2	2	2	2	1	0	0	5	1	0	0	0	1
106020830102	2	Richest	169	62	28.1	1	2	2	3	84	78	81	128	118	123	2	1	2	2	2	2	1	2	2	2	2	2	0	0	2	1	0	1	1	1
106020830103	3	Richest	157	51	21.6	2	2	2	2	79	75	77	111	110	110.5	2	1	2	2	2	2	1	2	2	2	1	1	0	0	5	1	0	1	1	1
106020830104	3	Richest	152	53	20.5	2	2	1	3	87	83	85	126	141	133.5	1	2	2	1	2	2	1	1	2	2	2	1	0	0	5	1	0	1	4	3
106020870102	2	Middle	169	56	20.2	2	2	1	3	80	86	83	120	113	116.5	1	2	2	2	3	3	3	3	3	2	2	1	0	0	1	1	0	0	2	2
106020870201	2	Middle	157	62	31	2	2	2	3	86	78	82	118	110	114	1	2	2	2	2	2	3	2	2	2	2	2	0	0	2	5	0	0	1	1
106020880101	2	Fourth	178	70	52.5	2	2	2	3	84	77	80.5	124	111	117.5	1	2	2	2	1	2	1	2	1	2	2	2	0	0	1	5	0	1	2	2
106020880102	2	Fourth	170	58	25.1	2	2	2	3	82	65	73.5	128	113	120.5	1	2	2	2	3	2	3	3	3	2	2	2	0	0	2	1	0	0	1	1
106020880103	2	Fourth	167	57	22.1	2	2	2	3	74	71	72.5	122	104	113	2	1	2	2	4	2	2	2	2	1	2	1	0	0	1	1	0	0	1	1
106020880104	2	Fourth	160	72	19.5	2	2	2	3	66	66	66	121	121	121	2	2	2	2	2	2	1	2	2	2	2	2	0	0	2	1	0	1	1	1
106020890101	2	Fourth	171	75	32.2	1	2	2	3	95	92	93.5	142	132	137	1	1	2	2	1	1	1	2	1	1	2	2	0	1	1	2	0	1	3	2
106020890201	3	Second	162	50	18.5	2	2	2	2	74	81	77.5	127	127	127	2	2	2	2	4	1	1	2	2	2	2	1	0	0	5	1	0	1	1	1
106020900102	2	Fourth	148	56	32.1	2	2	2	3	72	66	69	118	113	115.5	2	2	2	2	2	2	2	2	2	1	2	2	0	0	1	2	0	0	1	1
106020900105	3	Fourth	148	52	16.2	2	2	2	3	87	96	91.5	113	115	114	1	1	2	2	2	2	1	2	2	2	2	1	0	1	5	1	0	1	2	2
106020910201	2	Poorest	160	59	41.9	2	2	1	3	119	126	122.5	199	195	197	1	1	2	2	2	1	1	2	2	1	2	2	0	3	1	7	0	1	4	3
106020920101	2	Second	157	40	40.5	1	2	1	3	106	105	105.5	162	153	157.5	2	2	2	2	3	2	3	1	4	2	2	2	0	2	1	2	0	1	2	2
106020920102	2	Second	160	48	33.5	2	2	2	3	76	78	77	117	105	111	1	1	2	2	4	2	2	2	4	2	2	2	0	0	1	2	0	0	1	1
106020940101	2	Fourth	168	66	34.5	1	2	2	3	80	80	80	154	150	152	2	2	1	1	2	1	2	2	2	2	2	2	0	2	1	2	0	1	3	2
106020940102	2	Fourth	160	56	33.7	2	2	2	3	89	93	91	129	123	126	2	2	2	2	2	2	2	2	2	2	2	2	0	1	1	2	0	0	0	1
106020950201	2	Richest	160	52	26.9	1	2	2	2	81	82	81.5	125	129	127	2	1	1	2	2	3	2	2	2	3	2	2	0	0	1	2	0	0	1	1
106020950202	2	Richest	147	40	26.4	2	2	2	2	60	73	66.5	90	108	NA	2	2	2	2	4	2	2	2	4	2	2	2	0	0	1	2	0	0	0	1
106030010102	2	Fourth	158	58	28	2	2	2	3	59	60	59.5	98	NA	98.5	2	2	2	1	2	2	2	2	2	2	2	1	0	0	1	2	0	0	1	1
106030010105	2	Fourth	146	46	17	2	2	1	3	81	79	80	122	124	123	1	1	2	2	2	2	2	2	2	3	2	1	0	0	4	1	0	0	2	2
106030070201	3	Second	165	52	22.6	1	2	1	3	77	74	75.5	140	117	128.5	2	1	2	2	2	2	2	1	1	2	2	1	0	0	5	1	0	1	2	2
106030070301	2	Second	167	65	30.6	1	2	2	3	77	80	78.5	130	110	120	2	1	2	2	2	1	3	2	2	2	2	2	0	0	1	2	0	1	1	1
106030070302	2	Second	158	94	24.5	2	2	2	2	62	59	60.5	111	95	103	2	1	2	2	3	2	3	2	3	2	2	1	0	0	4	2	1	0	0	1
106030080102	2	Middle	152	45	35.5	2	2	2	2	105	100	102.5	165	160	162.5	2	1	2	2	2	3	3	3	1	1	2	1	0	2	4	2	0	1	2	2
106030080103	3	Middle	158	49	16.6	1	2	2	3	55	66	60.5	114	120	117	2	2	2	2	2	1	3	2	2	2	2	2	0	0	5	1	0	1	1	1
106030090102	2	Second	142	41	44	2	2	2	3	75	78	76.5	120	121	120.5	2	2	2	2	2	3	3	1	2	3	2	1	0	0	1	2	0	1	1	1
106030090201	2	Second	161	47	24	1	2	1	2	86	79	82.5	127	117	122	2	2	2	2	2	1	1	2	2	1	2	1	0	0	1	2	0	1	3	2
106030090202	2	Second	154	47	18.3	2	2	1	2	89	85	87	145	126	135.5	2	2	2	2	2	1	3	3	3	2	2	1	0	0	4	2	0	1	2	2
106030090301	2	Richest	162	80	66.5	1	2	2	2	108	104	106	158	165	161.5	1	1	2	2	1	2	1	2	1	3	2	1	0	2	6	7	1	1	2	2
106030090305	2	Richest	157	53	18.8	2	2	2	3	82	80	81	121	125	123	2	1	2	2	2	2	2	2	2	2	1	1	0	0	4	1	0	0	0	1
106030110101	2	Second	150	45	56.3	2	2	2	3	93	96	94.5	157	158	157.5	2	1	2	2	3	2	1	2	3	1	2	1	0	2	1	5	0	1	2	2
106030110202	2	Second	120	40	23.9	2	2	1	2	96	102	NA	143	150	146.5	2	1	2	1	1	1	1	1	1	1	1	1	0	1	4	2	0	1	4	3
106030110302	2	NA	149	44	39.4	2	2	1	2	70	62	66	103	104	103.5	2	2	2	2	2	1	2	2	2	2	2	2	0	0	1	2	0	1	2	2
106030120101	2	Richest	158	79	43.6	1	2	1	3	88	82	85	130	138	134	2	2	2	1	2	2	2	2	2	1	2	2	0	0	1	2	1	0	3	2
106030120102	2	Richest	150	62	39.1	2	2	2	3	109	115	112	139	110	124.5	2	2	2	1	2	2	2	2	2	2	2	2	0	3	1	2	0	0	1	1
106030120103	2	Richest	157	56	78.8	1	2	2	3	78	71	74.5	138	137	137.5	1	2	2	2	4	3	3	3	4	2	2	2	0	0	6	7	0	0	1	1
106030120106	2	Richest	162	56	20.6	1	2	1	3	90	86	88	137	134	135.5	1	2	2	2	2	3	3	3	1	3	2	2	0	0	1	1	0	1	3	2
106030120108	2	Richest	142	53	19.2	2	2	2	3	72	76	74	120	119	119.5	1	1	2	2	1	1	3	2	1	2	2	2	0	0	4	1	0	1	2	2
106030140102	2	Richest	160	60	26.3	2	2	2	2	81	80	80.5	124	98	111	1	2	2	2	2	2	2	1	2	3	1	2	0	0	4	2	0	1	2	2
106030150101	2	Middle	165	48	47.4	1	1	2	3	89	88	88.5	137	134	135.5	2	1	1	2	2	2	2	2	2	2	2	2	0	0	1	2	0	0	2	2
106030150103	2	Middle	162	54	34.7	1	1	1	3	97	102	99.5	145	148	146.5	1	2	1	1	3	1	1	2	1	3	2	2	0	1	1	1	0	1	6	3
106030180101	2	Fourth	171	58	53.3	1	2	2	3	77	84	80.5	117	122	119.5	2	2	1	2	3	1	3	2	3	2	2	2	0	0	1	2	0	1	2	2
106030180102	2	Fourth	156	65	45	2	2	2	3	105	114	109.5	178	178	178	2	2	2	2	2	3	3	3	1	1	2	2	0	2	1	2	0	1	2	2
106030180103	2	Fourth	165	52	23.3	1	2	2	3	95	100	97.5	140	136	138	2	2	2	1	2	1	3	2	2	2	2	2	0	1	1	1	0	1	2	2
106030180104	2	Fourth	167	63	21	1	2	1	3	91	88	89.5	137	135	136	1	2	2	2	2	1	3	2	2	2	2	2	0	0	1	1	0	1	3	2
106030180201	2	Richest	170	61	43.1	1	2	2	3	59	62	60.5	115	120	117.5	2	2	2	2	2	2	2	2	1	2	2	2	0	0	1	2	0	1	1	1
106030180202	2	Richest	147	70	38	2	2	2	3	75	76	75.5	114	116	115	2	1	2	2	3	3	3	3	3	2	2	1	0	0	4	2	1	0	0	1
106030180203	3	Richest	147	41	18	2	2	2	3	65	56	60.5	108	103	105.5	2	2	2	2	3	2	3	3	4	2	2	2	0	0	5	1	0	0	0	1
106030190101	2	Second	150	50	39.9	1	2	2	3	73	70	71.5	123	123	123	1	1	1	2	2	2	2	2	2	2	2	2	0	0	1	2	0	0	2	2
106030190106	2	Second	158	49	16.7	1	2	2	3	70	78	74	146	156	151	1	2	2	2	3	3	3	3	3	3	2	2	0	2	1	1	0	0	1	1
106030220101	2	Fourth	145	46	53.2	2	2	2	2	94	91	92.5	138	141	139.5	2	2	2	2	2	2	2	2	2	2	2	2	0	1	1	7	0	0	0	1
106030290102	2	Middle	154	79	28.7	2	2	2	3	80	78	79	123	101	112	2	2	2	1	2	1	2	2	2	2	2	2	0	0	1	2	1	1	2	2
106030330101	2	Middle	165	55	40	1	1	2	3	71	69	70	110	111	110.5	2	2	1	2	2	2	1	2	2	2	2	1	0	0	1	2	0	1	3	2
106030330102	2	Middle	156	50	38.5	2	2	1	2	85	83	84	125	126	125.5	1	1	2	2	2	1	2	2	2	2	2	1	0	0	1	2	0	1	3	2
106030330201	2	Fourth	168	60	28.2	1	2	1	3	65	61	63	115	122	118.5	1	1	1	1	2	2	2	2	2	3	2	1	0	0	1	2	0	0	4	3
106030330202	2	Fourth	150	50	28.5	2	2	2	3	81	89	85	118	124	121	1	2	2	2	2	1	3	2	2	1	2	2	0	0	4	2	0	1	3	2
106030340102	3	Fourth	157	59	17.3	2	2	2	3	71	70	70.5	111	113	112	1	2	2	2	2	3	2	2	2	2	2	2	0	0	5	1	0	0	1	1
106030350101	2	NA	165	60	57.5	1	2	2	3	71	72	71.5	104	106	105	1	1	2	2	1	2	2	1	2	2	2	2	0	0	1	2	0	1	2	2
106030350102	2	NA	149	39	49.9	2	2	2	3	74	72	73	125	105	115	2	1	2	2	3	3	3	2	3	2	2	2	0	0	4	2	0	0	0	1
106030350601	2	Second	159	63	29.7	1	2	2	2	82	82	82	138	138	138	1	2	2	2	2	1	1	2	2	2	2	1	0	0	1	2	0	1	2	2
106030350602	2	Second	158	38	26.4	2	1	2	3	79	71	75	108	102	105	1	2	2	2	2	2	2	2	2	2	2	2	0	0	1	2	0	0	2	2
106030370101	2	Richest	180	65	34.7	1	1	2	3	87	80	83.5	128	121	124.5	2	2	1	2	2	2	2	2	2	2	2	2	0	0	1	2	0	0	2	2
106030370102	2	Richest	150	47	34.2	2	2	2	2	61	61	61	105	101	103	2	1	2	2	4	2	1	2	2	2	2	1	0	0	1	2	0	1	1	1
106030370201	3	Fourth	162	50	19.6	2	2	1	3	72	69	70.5	118	110	114	1	2	2	2	2	2	2	2	2	2	1	2	0	0	5	1	0	0	2	2
106030380101	2	Fourth	160	68	26.4	1	2	1	3	70	69	69.5	124	123	123.5	1	2	2	2	2	2	1	2	2	2	2	1	0	0	1	2	0	1	3	2
106030380102	2	Fourth	158	62	22.7	2	2	2	2	64	58	61	101	NA	100	1	2	2	2	2	2	2	2	2	2	2	1	0	0	4	2	0	0	1	1
106030380202	2	Middle	158	63	31.7	2	2	2	2	95	91	93	139	136	137.5	2	2	2	2	3	1	3	2	3	2	2	2	0	1	4	2	0	1	1	1
106030430102	2	Middle	156	50	26	2	2	1	2	76	79	77.5	118	114	116	2	1	2	2	2	2	2	1	2	2	2	1	0	0	4	4	0	1	2	2
106030450102	3	Middle	148	42	18.6	2	2	1	3	67	67	67	107	98	102.5	2	1	2	2	2	2	1	3	4	2	2	2	0	0	5	1	0	1	2	2
106030460102	2	Middle	151	42	30.6	2	2	2	3	80	80	80	132	122	127	2	1	2	2	3	2	3	2	3	2	2	1	0	0	1	4	0	0	0	1
106030470102	1	Fourth	140	49	66.7	1	2	2	3	82	81	81.5	194	206	200	2	2	2	1	3	3	3	3	4	3	2	2	0	3	6	1	0	0	1	1
106030480101	2	Middle	159	52	34.8	1	2	2	3	83	84	83.5	147	139	143	2	1	1	2	2	1	1	1	2	2	2	2	0	1	1	4	0	1	2	2
106030480102	2	Middle	155	58	42.9	2	2	2	2	96	103	99.5	179	184	181.5	2	2	2	2	2	1	1	2	1	1	2	2	0	3	4	4	0	1	2	2
106030490101	2	NA	152	67	49.4	2	2	1	3	102	114	108	161	171	166	1	2	2	1	2	1	2	2	1	2	2	2	0	2	1	5	0	1	4	3
106030500102	2	Middle	150	42	22.5	2	2	2	2	75	67	71	111	111	111	2	2	2	2	2	2	2	2	2	2	2	1	0	0	4	2	0	0	0	1
106030520101	2	Middle	153	50	36.5	1	2	2	3	80	73	76.5	112	109	110.5	2	2	1	2	2	1	2	2	2	2	2	2	0	0	1	4	0	1	2	2
106030520103	3	Middle	157	43	15.8	1	2	2	3	62	68	65	121	111	116	1	1	2	2	3	3	3	3	3	3	2	1	0	0	5	1	0	0	1	1
106030530302	2	Second	156	55	36.6	2	2	2	2	70	75	72.5	105	107	106	1	2	2	2	2	2	2	2	2	2	2	2	0	0	4	2	0	0	1	1
106030540101	2	Second	152	59	30.6	2	2	2	3	66	68	67	114	109	111.5	1	2	2	2	2	2	2	2	2	2	2	2	0	0	4	1	0	0	1	1
106030540103	3	Second	160	53	28.8	1	2	2	3	82	81	81.5	130	125	127.5	1	1	2	2	2	2	2	2	1	2	2	2	0	0	5	2	0	1	2	2
106030570101	2	Middle	162	70	31.7	1	2	2	3	70	75	72.5	131	136	133.5	2	1	2	2	2	1	2	2	2	2	2	2	0	0	1	2	0	1	1	1
106030570201	2	Second	160	62	32	1	2	2	3	77	85	81	126	141	133.5	2	2	2	2	2	2	2	2	2	2	2	2	0	0	1	2	0	0	0	1
106030570202	2	Second	157	56	36.4	2	2	1	2	91	91	91	133	129	131	2	2	2	2	2	2	2	2	2	2	2	2	0	1	4	2	0	0	1	1
106030610102	2	Second	154	50	27.8	2	2	1	3	87	88	87.5	133	140	136.5	1	1	2	2	2	1	1	2	1	2	2	1	0	0	4	2	0	1	3	2
106030630101	2	Fourth	156	53	60.6	2	2	2	2	91	84	87.5	137	133	135	2	2	2	2	2	2	2	2	2	1	2	2	0	0	4	7	0	0	1	1
106030630103	3	Fourth	154	52	18.3	2	2	1	3	63	65	64	111	107	109	1	2	2	2	2	1	2	2	2	2	2	2	0	0	5	1	0	1	3	2
106030630104	3	Fourth	159	43	16	2	2	2	3	76	72	74	121	110	115.5	2	2	2	2	2	3	2	3	2	3	2	1	0	0	5	1	0	0	0	1
106030640101	2	Poorest	154	45	24.2	2	2	2	3	77	70	73.5	107	105	106	2	2	2	2	3	1	3	2	3	2	2	2	0	0	2	5	0	1	1	1
106030660102	3	Poorest	155	41	17.6	1	2	2	3	76	79	77.5	117	117	117	2	2	1	2	3	3	3	3	3	2	2	2	0	0	5	1	0	0	1	1
106030660401	3	Second	160	48	18.6	1	2	1	3	57	56	56.5	119	112	115.5	2	1	2	1	2	2	1	2	2	2	2	1	0	0	5	1	0	1	3	2
106030700101	2	Fourth	150	45	74.6	2	2	2	3	108	108	108	189	191	190	2	1	2	2	2	2	3	2	1	2	2	1	0	3	6	7	0	1	1	1
106030700102	2	Fourth	169	62	30.8	1	2	2	3	82	83	82.5	124	126	125	2	2	1	2	2	2	2	2	2	2	2	2	0	0	1	1	0	0	1	1
106030700103	2	Fourth	151	41	18.7	1	2	2	3	73	73	73	118	117	117.5	2	2	2	2	3	2	3	2	3	2	2	2	0	0	4	1	0	0	0	1
106030770101	2	Richest	172	85	58.6	1	2	2	2	101	102	101.5	180	172	176	2	2	2	2	2	1	2	2	1	1	2	1	0	2	6	2	0	1	2	2
106030830101	2	Fourth	175	83	49	1	2	2	3	109	102	105.5	166	157	161.5	1	2	2	1	2	1	1	2	1	1	2	2	0	2	1	2	0	1	4	3
106030830102	2	Fourth	160	73	44.7	2	2	2	2	131	130	130.5	199	191	195	2	1	2	1	2	2	2	2	2	1	2	1	0	3	1	2	0	0	2	2
106030860101	2	Fourth	155	44	31.4	1	2	2	3	75	76	75.5	107	117	112	2	2	2	1	1	3	2	3	1	2	1	1	0	0	1	2	0	1	2	2
106030860102	2	Fourth	151	43	21.4	2	2	2	3	69	64	66.5	110	107	108.5	1	2	2	2	2	2	1	2	2	2	2	1	0	0	4	2	0	1	2	2
106030900101	2	Second	150	50	28.1	2	2	2	3	67	74	70.5	91	100	95.5	2	2	2	2	2	2	2	2	2	2	2	2	0	0	1	5	0	0	0	1
106030910102	2	Richest	153	60	46.3	2	2	2	2	82	79	80.5	130	122	126	2	1	2	2	2	1	2	2	2	1	2	2	0	0	1	2	0	1	2	2
106030930102	2	Fourth	170	80	29.9	1	2	2	3	74	75	74.5	142	137	139.5	2	2	2	2	1	1	1	2	4	2	2	2	0	0	2	2	0	1	1	1
106030930103	2	Fourth	156	46	28.2	2	2	2	3	75	69	72	105	112	108.5	2	2	2	2	2	1	2	2	2	3	2	2	0	0	4	2	0	1	1	1
106030950101	2	Fourth	165	85	40.7	1	2	1	3	87	88	87.5	142	147	144.5	2	1	1	2	1	1	1	1	1	1	2	2	0	1	1	2	1	1	4	3
106030950102	2	Fourth	150	61	50.6	2	2	2	1	93	96	94.5	153	159	156	1	2	2	2	1	1	3	3	1	2	2	2	0	2	1	2	0	1	2	2
106030960101	2	Poorest	152	48	34	2	2	2	3	87	89	88	149	126	137.5	2	2	2	2	2	2	3	2	2	1	2	2	0	0	2	7	0	0	1	1
106030990101	2	Second	165	59	48.4	1	1	2	3	87	76	81.5	125	117	121	2	2	1	2	4	1	1	2	4	2	2	2	0	0	1	7	0	1	3	2
106030990102	2	Second	161	55	23.6	2	2	2	3	63	61	62	124	119	121.5	2	2	2	2	2	2	3	2	2	2	2	1	0	0	1	1	0	0	0	1
106030990201	2	Poorest	163	50	40.4	2	1	2	3	120	133	126.5	178	186	182	2	1	2	2	2	1	3	2	2	3	1	1	0	3	1	5	0	1	2	2
106030990301	2	Poorest	150	45	65.7	2	2	2	3	NA	94	96.5	149	140	144.5	2	2	2	1	2	2	3	2	2	1	2	1	0	1	1	5	0	0	2	2
106031020101	2	Middle	165	48	39.8	1	1	2	3	92	90	91	134	131	132.5	2	2	1	2	3	2	3	2	3	2	2	2	0	1	1	2	0	0	2	2
106031050201	2	Second	161	52	61.8	1	2	1	3	88	87	87.5	145	152	148.5	2	2	1	2	2	1	3	2	2	1	2	2	0	1	6	7	0	1	4	3
106031060101	2	Fourth	148	65	60	2	2	2	3	94	93	93.5	151	151	151	1	2	2	2	2	1	2	2	2	1	2	2	0	2	4	7	0	1	3	2
106031060102	3	Fourth	165	55	21.8	1	2	2	3	80	69	74.5	148	130	139	2	2	1	2	3	3	3	3	3	1	2	1	0	0	5	1	0	0	2	2
106031080101	2	Richest	162	68	38.9	1	2	1	2	108	108	108	187	177	182	1	1	1	2	2	1	3	2	4	2	1	1	0	3	1	2	0	1	4	3
106031080102	2	Richest	163	55	30.8	2	2	2	2	84	76	80	127	129	128	2	1	2	2	2	2	2	2	2	1	2	1	0	0	4	2	0	0	1	1
106031090101	2	Richest	175	80	72.8	1	2	2	1	79	79	79	142	140	141	1	1	2	2	3	2	2	2	3	1	2	2	0	1	6	2	0	0	2	2
106031090102	2	Richest	151	71	63.6	2	2	1	3	93	91	92	181	159	170	1	2	2	2	2	3	3	3	1	1	2	2	0	2	4	2	1	1	4	3
[truncated: 2,278 more rows]
